# Supplementary material for: Sirtuin E deacetylase is required for full virulence of Aspergillus fumigatus
Source: Commun Biol. 2024 Jun 8;7:704. doi: 10.1038/s42003-024-06383-3 (PMC11162503; doi:10.1038/s42003-024-06383-3)
Supplement: Supplementary file 3 — Supplementary Data 1 [file 42003_2024_6383_MOESM3_ESM.xlsx]

## Sheet: SIRTKO
Suplementary Data 1. Differential Kac peptides, FDR<0.05 and S0=0.1, imputation after filtering by 3 valid values in at least one group.
WT_1	WT_2	WT_3	SIRTKO_1	SIRTKO_2	SIRTKO_3	C: Student's T-test Significant sirt_ku	T: Proteins	T: Positions within proteins	Product Description	Gene Name or Symbol	Computed GO Components	Computed GO Functions	Computed GO Processes
15.541	15.6389	14.4238	19.0283	19.3637	19.1029	++	Afu1g03710	133	Ortholog of A. nidulans FGSC A4 : AN4021, A. niger CBS 513.88 : An18g04010, Aspergillus wentii : Aspwe1_0104536, Aspergillus sydowii : Aspsy1_0088999 and Aspergillus terreus NIH2624 : ATET_03838	N/A	N/A	DNA binding	N/A
16.3729	15.9633	16.4494	19.2886	19.0733	18.4347	++	Afu1g05630	205	40S ribosomal protein S3	N/A	cytosolic small ribosomal subunit;extracellular region;preribosome, small subunit precursor;small ribosomal subunit	DNA-(apurinic or apyrimidinic site) endonuclease activity;RNA binding;protein kinase A catalytic subunit binding;structural constituent of ribosome	rRNA export from nucleus;ribosomal small subunit export from nucleus;translation
16.7378	15.4275	16.1105	25.145	25.3144	24.949	++	Afu1g06780	15	Ortholog(s) have cytosol, nucleus localization	N/A	integral component of membrane	protein binding	N/A
16.328	15.3423	15.8657	22.7914	23.6937	22.6243	++	Afu1g08767	317	Ortholog(s) have role in sporocarp development involved in sexual reproduction	N/A	host cell nucleus	DNA-binding transcription factor activity, RNA polymerase II-specific;acetyltransferase activity;zinc ion binding	regulation of transcription, DNA-templated;sporocarp development involved in sexual reproduction
16.1919	14.8075	15.1824	20.6461	19.8907	19.8359	++	Afu1g09030	30	protein of unknown function	N/A	N/A	N/A	N/A
16.1272	15.1325	15.4924	19.5218	18.8615	19.3586	++	Afu1g09030	135	protein of unknown function	N/A	N/A	N/A	N/A
16.5388	16.3829	15.2321	19.8161	19.6291	19.463	++	Afu1g10600	315	Ortholog of A. nidulans FGSC A4 : AN1219, A. niger CBS 513.88 : An08g02600, A. oryzae RIB40 : AO090038000362, Aspergillus wentii : Aspwe1_0095261 and Aspergillus sydowii : Aspsy1_0025527	N/A	N/A	N/A	N/A
16.223	15.6095	15.7515	19.9826	20.5719	20.1228	++	Afu1g12260	198	Ortholog(s) have role in chromatin silencing at centromere, chromatin silencing at telomere and mitotic spindle, nucleolus localization	N/A	nucleus	N/A	N/A
17.803	16.5648	17.8667	22.2537	21.9136	21.2774	++	Afu1g12550	252	Ortholog(s) have DNA binding activity	N/A	integral component of endoplasmic reticulum membrane;integral component of membrane;nucleus	protein binding	cellular response to cold;fatty acid homeostasis;obsolete positive regulation of unsaturated fatty acid biosynthetic process by positive regulation of transcription from RNA polymerase II promoter;positive regulation of transcription by RNA polymerase II;positive regulation of transcription from RNA
15.4656	14.8504	16.072	23.0502	23.2741	22.8308	++	Afu1g12590	376	La protein homolog	N/A	nucleus;ribonucleoprotein complex	RNA binding;nucleic acid binding	RNA processing
22.2817	21.563	21.7195	26.5586	26.2175	26.3127	++	Afu1g13790	57	Histone H3	hhtA	CENP-A containing nucleosome;mating-type region heterochromatin;nuclear pericentric heterochromatin;nuclear subtelomeric heterochromatin;nucleosome;nucleus;replication fork protection complex	DNA binding;protein heterodimerization activity	DNA methylation;cellular response to DNA damage stimulus;global genome nucleotide-excision repair;rRNA transcription;regulation of DNA methylation;regulation of extent of heterochromatin assembly;sexual sporulation resulting in formation of a cellular spore
15.8132	14.6593	15.9402	21.6428	21.9724	20.8339	++	Afu1g13960	348	Ortholog(s) have role in late endosome to vacuole transport via multivesicular body sorting pathway and endosome localization	N/A	cytoplasm;endosome	N/A	late endosome to vacuole transport via multivesicular body sorting pathway;protein transport
16.0912	16.5582	15.7785	19.1829	18.8687	19.041	++	Afu1g14570	305	Putative phosphoribosyl-AMP cyclohydrolase	N/A	N/A	ATP binding;NAD binding;histidinol dehydrogenase activity;metal ion binding;oxidoreductase activity;phosphoribosyl-AMP cyclohydrolase activity;phosphoribosyl-ATP diphosphatase activity	adhesion of symbiont to host;cell adhesion;histidine biosynthetic process;obsolete oxidation-reduction process
16.583	15.8519	15.0008	21.8082	22.1616	21.0545	++	Afu1g15860	283	Has domain(s) with predicted role in intracellular protein transport, vesicle-mediated transport and clathrin adaptor complex localization	N/A	COPI vesicle coat;Golgi membrane	N/A	protein transport;retrograde vesicle-mediated transport, Golgi to endoplasmic reticulum
16.3428	13.9672	15.2489	21.3267	21.3892	21.2792	++	Afu1g15950	193	Putative mitogen-activated protein kinase kinase (MAPKK)	pbs2	Mcs4 RR-MAPKKK complex;cellular bud neck;cellular bud tip;cytoplasm;cytoplasmic stress granule;nucleus	ATP binding;MAP kinase kinase activity;MAP-kinase scaffold activity;protein kinase activity	actin filament organization;activation of MAPK activity involved in osmosensory signaling pathway;ascospore formation;cellular hyperosmotic response;cellular response to heat;cellular response to osmotic stress;cellular response to oxidative stress;conidium formation;filamentous growth;fungal-type c
16.5996	16.3245	16.379	19.7178	19.3248	19.0641	++	Afu1g16580	110	Ortholog(s) have SAGA complex localization	N/A	SAGA complex	transcription coregulator activity	N/A
16.1143	14.778	15.7777	23.2811	23.7038	22.8411	++	Afu2g02510	112	Ortholog(s) have role in positive regulation of conjugation with cellular fusion and TORC1 complex, cytoplasm localization	N/A	TORC1 complex;cytoplasm;fungal-type vacuole membrane	protein binding	TOR signaling;positive regulation of conjugation with cellular fusion
16.4309	15.0378	15.9783	20.8986	21.4391	20.2856	++	Afu2g02560	626	Ortholog(s) have role in establishment or maintenance of cell polarity and cytosol localization	N/A	COPI vesicle coat;membrane coat	structural molecule activity	establishment or maintenance of cell polarity;intracellular protein transport;vesicle-mediated transport
16.4575	16.6054	16.1065	20.419	20.3842	19.9838	++	Afu2g04820	407	Putative translation release factor eRF3	N/A	cytosol;cytosolic ribosome;translation release factor complex	GTP binding;GTPase activity;translation release factor activity	cytoplasmic translational termination;nuclear-transcribed mRNA catabolic process, deadenylation-dependent decay;translational termination
16.6213	15.7224	15.8409	19.046	19.5327	18.852	++	Afu2g04820	311	Putative translation release factor eRF3	N/A	cytosol;cytosolic ribosome;translation release factor complex	GTP binding;GTPase activity;translation release factor activity	cytoplasmic translational termination;nuclear-transcribed mRNA catabolic process, deadenylation-dependent decay;translational termination
15.5174	15.5464	16.2207	20.9098	20.8355	21.4137	++	Afu2g07970	19	60S ribosomal protein L19	N/A	cell surface;cytosolic large ribosomal subunit;ribosome	RNA binding;structural constituent of ribosome	translation
17.0579	16.6001	16.5674	20.434	20.2559	20.0174	++	Afu2g09730	49	Has domain(s) with predicted nucleic acid binding, nucleotide binding activity	N/A	N/A	nucleic acid binding	N/A
15.9242	14.8874	15.5286	18.6751	19.0917	18.508	++	Afu2g10030	176	Immunoreactive protein	vip1	mitochondrion	RNA binding;nucleic acid binding	N/A
15.6807	15.8586	16.0435	24.1837	24.1329	23.6536	++	Afu2g13290	1327	GYF domain protein	N/A	N/A	protein binding	N/A
16.1883	14.8495	15.5727	20.4363	20.2648	19.7359	++	Afu2g13450	110	Ortholog(s) have microtubule plus-end binding activity	N/A	dynactin complex	microtubule binding;microtubule plus-end binding	establishment or maintenance of cell polarity;microtubule cytoskeleton organization;mitochondrion organization;nuclear migration;nucleus localization;nucleus organization;regulation of growth rate;spore germination
16.8953	15.4015	15.4087	21.3935	20.5432	20.6641	++	Afu2g14270	426	Putative actin-binding protein	N/A	actin cortical patch;actin fusion focus;actomyosin contractile ring;cell tip;endocytic vesicle;growing cell tip	protein binding	actin cytoskeleton organization;cell wall organization;conidium formation;hyphal growth;regulation of endocytosis;spore germination
15.6996	14.4323	15.702	21.3935	20.5432	20.6641	++	Afu2g14270	434	Putative actin-binding protein	N/A	actin cortical patch;actin fusion focus;actomyosin contractile ring;cell tip;endocytic vesicle;growing cell tip	protein binding	actin cytoskeleton organization;cell wall organization;conidium formation;hyphal growth;regulation of endocytosis;spore germination
16.5194	14.6308	16.2408	21.9428	22.1442	21.8992	++	Afu3g04300	506	protein of unknown function	N/A	cytoskeleton	2 iron, 2 sulfur cluster binding;5-diphosphoinositol pentakisphosphate 3-kinase activity;ATP binding;diphosphoinositol-pentakisphosphate kinase activity;hydrolase activity;inositol 1,5-bisdiphosphate 2,3,4,6-tetrakisphosphate 1-diphosphatase activity;inositol 1-diphosphate 2,3,4,5,6-pentakisphosphat	inositol metabolic process;regulation of bipolar cell growth;regulation of microtubule cytoskeleton organization;regulation of mitotic spindle assembly;regulation of mitotic spindle elongation
15.3792	14.4118	15.7994	19.3602	19.8384	19.1167	++	Afu3g06060	363	Flap endonuclease 1, putative	fen1	mitochondrion;nucleolus;nucleoplasm;site of double-strand break	5'-flap endonuclease activity;DNA binding;catalytic activity;double-stranded DNA 5'-3' exodeoxyribonuclease activity;hydrolase activity, acting on ester bonds;magnesium ion binding;nuclease activity;obsolete 5'-3' exodeoxyribonuclease activity involved in UV-damage excision repair;single-stranded DN	DNA replication;DNA replication, removal of RNA primer;base-excision repair;removal of RNA primer involved in mitotic DNA replication
16.0658	14.5251	16.128	20.5437	20.5941	20.5119	++	Afu3g08600	180	Translational initiation factor 2 beta	N/A	eukaryotic 43S preinitiation complex;eukaryotic translation initiation factor 2 complex;multi-eIF complex	mRNA binding;protein binding;translation initiation factor activity;translation initiation factor binding	formation of translation preinitiation complex;translational initiation
17.7807	17.0586	17.6387	21.5914	21.8877	21.2156	++	Afu3g08900	24	Putative tubulin-specific chaperone c	N/A	N/A	N/A	cell morphogenesis;post-chaperonin tubulin folding pathway
18.5676	17.6441	18.5826	24.016	23.8796	23.3393	++	Afu3g09390	101	AMMECR1 family protein	N/A	N/A	N/A	N/A
16.4934	15.7787	16.2769	20.3716	21.2721	20.1998	++	Afu3g09550	393	Calcium/calmodulin dependent protein kinase	N/A	N/A	ATP binding;calmodulin binding;calmodulin-dependent protein kinase activity;protein kinase activity	ascospore formation;cellular response to calcium ion;negative regulation of G2/M transition of mitotic cell cycle;negative regulation of calcineurin-mediated signaling;negative regulation of transcription by RNA polymerase II;negative regulation of transcription by transcription factor localization;
15.5941	15.2102	15.3726	20.3745	20.6389	19.976	++	Afu3g10970	16	protein-tyrosine phosphatase 2, putative	ptpB	N/A	phosphatase activity;protein tyrosine phosphatase activity	dephosphorylation;invasive growth in response to glucose limitation;protein dephosphorylation;pseudohyphal growth;regulation of spore germination
16.2125	15.8997	15.9496	20.4708	20.9584	20.7741	++	Afu3g11940	235	Has domain(s) with predicted zinc ion binding activity	N/A	N/A	metal ion binding	chromatin organization
16.2591	15.0445	15.2902	19.9088	19.7891	19.4954	++	Afu3g13400	522	Nucleolar protein 58, putative	nop58	box C/D RNP complex;nucleolus;small-subunit processome	N/A	endonucleolytic cleavage in 5'-ETS of tricistronic rRNA transcript (SSU-rRNA, 5.8S rRNA, LSU-rRNA);endonucleolytic cleavage in ITS1 to separate SSU-rRNA from 5.8S rRNA and LSU-rRNA from tricistronic rRNA transcript (SSU-rRNA, 5.8S rRNA, LSU-rRNA);endonucleolytic cleavage to generate mature 5'-end of
16.111	15.8045	15.7334	19.7085	19.7502	19.3733	++	Afu3g14230	18	Putative BAR adaptor protein: calcium induced	N/A	Rvs161p-Rvs167p complex;actin cortical patch;actomyosin contractile ring;cytoplasm;cytosol;hyphal tip;mating projection tip;medial cortex	calmodulin binding;cytoskeletal protein binding;lipid binding;protein binding	actin cortical patch localization;cellular response to DNA damage stimulus;endocytosis;establishment or maintenance of cell polarity regulating cell shape;lipid tube assembly;plasma membrane tubulation;regulation of actin filament polymerization;vesicle-mediated transport
19.2281	19.0113	19.5432	21.8073	22.3637	21.4707	++	Afu4g07520	3	Ortholog(s) have nucleus localization	N/A	spliceosomal complex	zinc ion binding	mRNA processing;protein deubiquitination;spliceosomal complex assembly
16.2172	15.2269	14.6913	21.0756	21.3663	20.7002	++	Afu4g12160	46	Ortholog(s) have cyclin-dependent protein serine/threonine kinase activator activity	N/A	cytoplasm;host cell nucleus;meiotic spindle;mitotic spindle midzone;mitotic spindle pole body;nuclear chromatin;nuclear periphery;nucleolus;nucleus;spindle pole body	cyclin-dependent protein serine/threonine kinase activator activity;cyclin-dependent protein serine/threonine kinase regulator activity	G1/S transition of mitotic cell cycle;G2/M transition of mitotic cell cycle;negative regulation of ascospore formation;negative regulation of meiotic cell cycle;obsolete negative regulation of translation in response to nitrogen starvation;positive regulation of double-strand break repair via homolo
23.1288	22.7748	23.1263	26.5388	26.3097	26.1306	++	Afu4g12650	10	Histone acetyltransferase GcnE	gcnE	SAGA complex;SLIK (SAGA-like) complex;chromosome, centromeric region;cytosol;nuclear chromatin;nucleus;obsolete Ada2/Gcn5/Ada3 transcription activator complex	H3 histone acetyltransferase activity;N-acetyltransferase activity;histone acetyltransferase activity;histone acetyltransferase activity (H3-K14 specific);histone acetyltransferase activity (H3-K9 specific);lysine-acetylated histone binding;protein binding	blue light signaling pathway;cellular response to drug;chromatin organization;chromatin remodeling;filamentous growth of a population of unicellular organisms;fungal-type cell wall organization;histone H3 acetylation;histone acetylation;negative regulation of induction of conjugation with cellular f
17.5039	18.1697	18.3654	21.0646	21.1904	20.7952	++	Afu4g13130	35	Has domain(s) with predicted RNA polymerase II transcription cofactor activity, role in regulation of transcription from RNA polymerase II promoter and mediator complex localization	N/A	mediator complex	transcription coregulator activity	regulation of transcription by RNA polymerase II
15.6898	14.6038	15.6307	19.5122	19.6916	19.6342	++	Afu4g13320	457	Ortholog(s) have role in DNA methylation and cell septum localization	N/A	cell septum	N/A	DNA methylation
16.164	16.076	15.335	20.9418	20.9048	19.7732	++	Afu5g02720	1090	Ortholog(s) have phosphoribosylformylglycinamidine synthase activity, role in purine nucleotide biosynthetic process and Golgi apparatus localization	N/A	N/A	ATP binding;metal ion binding;phosphoribosylformylglycinamidine synthase activity	de novo' IMP biosynthetic process;glutamine metabolic process;purine nucleotide biosynthetic process
15.6311	14.8341	16.7789	22.1431	21.7656	21.3556	++	Afu5g03750	11	Putative WW domain protein	N/A	N/A	protein binding	N/A
16.7032	15.399	15.3533	22.6466	22.9444	22.2452	++	Afu5g03780	4	Putative L-PSP endoribonuclease family protein	N/A	mitochondrion	N/A	N/A
16.0352	15.4582	15.7409	20.3838	20.3962	20.1879	++	Afu5g05490	449	Ortholog(s) have cytosol localization	N/A	N/A	ATP binding;aminoacyl-tRNA ligase activity;nucleotide binding;serine-tRNA ligase activity	selenocysteinyl-tRNA(Sec) biosynthetic process;seryl-tRNA aminoacylation;tRNA aminoacylation for protein translation
16.1592	16.9797	17.6037	20.6594	20.7419	20.573	++	Afu5g07030	367	Ortholog(s) have cyclin-dependent protein serine/threonine kinase regulator activity and role in phosphorylation of RNA polymerase II C-terminal domain, regulation of mitotic cell cycle, transcription from RNA polymerase II promoter	N/A	host cell nucleus;nucleus;transcription factor TFIIH holo complex;transcription factor TFIIK complex	cyclin-dependent protein kinase activating kinase regulator activity;cyclin-dependent protein serine/threonine kinase activator activity;cyclin-dependent protein serine/threonine kinase regulator activity	phosphorylation of RNA polymerase II C-terminal domain;positive regulation of Atg1/ULK1 kinase complex assembly;positive regulation of phosphorylation of RNA polymerase II C-terminal domain;regulation of transcription by RNA polymerase II;response to starvation;transcription by RNA polymerase II
16.5662	14.6584	14.4598	21.8672	21.7907	21.4956	++	Afu5g07390	336	Ortholog(s) have cytosol, nucleus localization	N/A	N/A	protein binding	N/A
15.7943	14.7318	15.4323	22.3357	22.9438	21.9461	++	Afu5g09990	71	Has domain(s) with predicted DNA binding, RNA polymerase II transcription factor activity, sequence-specific DNA binding, zinc ion binding activity and role in regulation of transcription, DNA-templated, transcription, DNA-templated	N/A	host cell nucleus;nucleus	DNA binding;DNA-binding transcription factor activity, RNA polymerase II-specific;zinc ion binding	regulation of transcription, DNA-templated;transcription, DNA-templated
18.6858	18.7238	18.464	24.4758	24.3939	23.795	++	Afu5g11930	137	Ortholog(s) have U1 snRNP, nucleolus localization	N/A	U1 snRNP;viral nucleocapsid	nucleic acid binding	N/A
17.4012	17.7	17.7305	20.2318	20.2227	20.0662	++	Afu5g11930	153	Ortholog(s) have U1 snRNP, nucleolus localization	N/A	U1 snRNP;viral nucleocapsid	nucleic acid binding	N/A
15.9469	14.1957	16.4925	21.8103	21.7255	21.896	++	Afu6g02080	12	Ortholog of Aspergillus fumigatus A1163 : AFUB_096260	N/A	N/A	N/A	N/A
16.3055	15.5563	16.2075	21.36	20.7554	21.1667	++	Afu6g03820	62	Nascent polypeptide-associated complex subunit alpha	egd2	cell surface;nascent polypeptide-associated complex;nucleus;polysomal ribosome	phosphatidic acid binding;phosphatidylinositol-3,5-bisphosphate binding;phosphatidylinositol-3-phosphate binding;phosphatidylinositol-4-phosphate binding;unfolded protein binding	posttranslational protein targeting to endoplasmic reticulum membrane
17.2579	17.8835	17.4411	19.9583	20.1158	19.7346	++	Afu6g06350	65	Proteasome subunit alpha type 3	N/A	extracellular region;proteasome core complex;proteasome core complex, alpha-subunit complex;proteasome storage granule	mRNA binding	establishment of cell polarity;proteasomal ubiquitin-independent protein catabolic process;proteasome-mediated ubiquitin-dependent protein catabolic process;proteolysis involved in cellular protein catabolic process;ubiquitin-dependent protein catabolic process
16.8452	16.06	16.5923	20.8143	21.235	20.6855	++	Afu6g07760	479	Ortholog(s) have structural molecule activity, role in positive regulation of mitotic metaphase/anaphase transition and cytosol, nucleus, proteasome regulatory particle, lid subcomplex localization	N/A	nucleus;proteasome regulatory particle, lid subcomplex	enzyme regulator activity;protein binding;structural molecule activity	positive regulation of mitotic metaphase/anaphase transition
14.7	15.7073	14.468	20.3348	20.525	20.0536	++	Afu6g08660	82	Ortholog of A. nidulans AN3906	N/A	nucleus	N/A	establishment of cell polarity;microtubule nucleation by spindle pole body;nuclear migration
16.2638	14.9741	16.1031	20.6301	20.7218	20.4074	++	Afu6g09000	489	Ortholog(s) have chromatin binding, methylated histone binding activity and role in negative regulation of transcription from RNA polymerase II promoter	N/A	N/A	chromatin binding;methylated histone binding	negative regulation of transcription by RNA polymerase II;transcription, DNA-templated
16.2037	14.8653	15.7462	19.3531	19.174	18.8787	++	Afu7g01910	18	Ortholog(s) have nucleus localization	N/A	N/A	N/A	N/A
16.2328	16.3751	16.8931	23.2169	24.0505	23.0107	++	Afu7g02280	5	Ortholog(s) have U5 snRNP localization	N/A	U5 snRNP;post-mRNA release spliceosomal complex;spliceosomal complex	protein binding	N/A
18.7068	19.0073	19.1343	22.5122	22.3236	21.9501	++	Afu7g04100	20	Ortholog(s) have nucleus localization	N/A	nucleus	N/A	mitotic DNA replication termination;site-specific DNA replication termination at RTS1 barrier
15.8633	16.3498	16.5786	20.0342	20.019	18.9926	++	Afu7g05250	8	Ortholog(s) have methylated histone binding activity, role in histone acetylation and NuA3a histone acetyltransferase complex, NuA3b histone acetyltransferase complex, cytoplasm localization	N/A	NuA3 histone acetyltransferase complex;NuA3a histone acetyltransferase complex;NuA3b histone acetyltransferase complex	metal ion binding;methylated histone binding	histone H3-K23 acetylation;histone acetylation
15.7317	14.061	16.0474	21.0777	21.6122	20.8718	++	Afu7g05250	239	Ortholog(s) have methylated histone binding activity, role in histone acetylation and NuA3a histone acetyltransferase complex, NuA3b histone acetyltransferase complex, cytoplasm localization	N/A	NuA3 histone acetyltransferase complex;NuA3a histone acetyltransferase complex;NuA3b histone acetyltransferase complex	metal ion binding;methylated histone binding	histone H3-K23 acetylation;histone acetylation
15.825	15.7991	15.4545	20.7982	20.498	20.4425	++	Afu7g06430	8	Ortholog of A. nidulans FGSC A4 : AN5231, A. oryzae RIB40 : AO090012000101, Aspergillus wentii : Aspwe1_0167924, Aspergillus sydowii : Aspsy1_0091759 and Aspergillus terreus NIH2624 : ATET_07909	N/A	N/A	N/A	N/A
15.6019	14.0649	16.0709	21.5135	20.5747	21.4491	++	Afu8g02850	193	Putative actin binding protein	N/A	actin body;actin cortical patch;site of polarized growth	actin binding;protein binding	N/A
16.8223	15.4174	16.2839	20.554	21.21	20.5724	++	Afu8g04200	152	Has domain(s) with predicted nucleic acid binding activity	N/A	N/A	nucleic acid binding	N/A
16.3714	14.5397	14.6714	20.7523	21.0013	20.3977	++	Afu8g04800	82	Putative valyl-tRNA synthetase	N/A	cytoplasm	ATP binding;aminoacyl-tRNA editing activity;aminoacyl-tRNA ligase activity;nucleotide binding;valine-tRNA ligase activity	mitochondrial cytochrome c oxidase assembly;mitochondrial respiratory chain complex I assembly;regulation of mitochondrial translation;respiratory chain complex III assembly;tRNA aminoacylation for protein translation;valyl-tRNA aminoacylation
16.951	16.5633	16.3876	19.7723	19.697	19.0997	++	Afu8g04800	69	Putative valyl-tRNA synthetase	N/A	cytoplasm	ATP binding;aminoacyl-tRNA editing activity;aminoacyl-tRNA ligase activity;nucleotide binding;valine-tRNA ligase activity	mitochondrial cytochrome c oxidase assembly;mitochondrial respiratory chain complex I assembly;regulation of mitochondrial translation;respiratory chain complex III assembly;tRNA aminoacylation for protein translation;valyl-tRNA aminoacylation
16.1143	13.8665	14.6887	20.6988	20.2764	20.5605	++	Afu8g04880	479	Ortholog(s) have role in cellular response to DNA damage stimulus, cleistothecium development, conidiophore development, conidium formation and entrainment of circadian clock by photoperiod, more	N/A	COP9 signalosome;cytoplasm	NEDD8-specific protease activity	cellular response to DNA damage stimulus;cleistothecium development;conidiophore development;conidium formation;entrainment of circadian clock by photoperiod;protein deneddylation;regulation of circadian rhythm;regulation of growth rate
16.6584	14.6513	16.1541	21.0252	21.5774	20.9298	++	Afu8g05290	284	Ortholog of A. nidulans FGSC A4 : AN1520, A. niger CBS 513.88 : An16g07440, A. oryzae RIB40 : AO090005000620, Aspergillus wentii : Aspwe1_0045135 and Aspergillus sydowii : Aspsy1_0145694	N/A	N/A	N/A	N/A
16.1444	15.5963	15.1429	19.8968	19.9332	19.6792	++	Afu8g05370	1011	Ortholog(s) have role in regulation of transcription from RNA polymerase II promoter, transcription from RNA polymerase II promoter and cytosol, nucleus localization	N/A	nucleus	N/A	DNA repair;protein maturation by iron-sulfur cluster transfer
17.2072	17.6278	17.6591	21.7907	20.9635	21.5734	++	Afu1g04590	140	Ortholog(s) have histone acetyltransferase activity and role in histone acetylation, regulation of transcription from RNA polymerase II promoter	N/A	SAGA complex;SLIK (SAGA-like) complex;obsolete Ada2/Gcn5/Ada3 transcription activator complex	histone acetyltransferase activity	chromatin organization;histone acetylation;regulation of transcription by RNA polymerase II
17.2072	17.6278	17.6591	21.7907	20.9635	21.5734	++	Afu1g04590	143	Ortholog(s) have histone acetyltransferase activity and role in histone acetylation, regulation of transcription from RNA polymerase II promoter	N/A	SAGA complex;SLIK (SAGA-like) complex;obsolete Ada2/Gcn5/Ada3 transcription activator complex	histone acetyltransferase activity	chromatin organization;histone acetylation;regulation of transcription by RNA polymerase II
16.4529	14.1276	15.6876	21.5266	22.0301	21.3202	++	Afu1g04590	186	Ortholog(s) have histone acetyltransferase activity and role in histone acetylation, regulation of transcription from RNA polymerase II promoter	N/A	SAGA complex;SLIK (SAGA-like) complex;obsolete Ada2/Gcn5/Ada3 transcription activator complex	histone acetyltransferase activity	chromatin organization;histone acetylation;regulation of transcription by RNA polymerase II
15.7156	13.4491	15.5487	21.5266	22.0301	21.3202	++	Afu1g04590	187	Ortholog(s) have histone acetyltransferase activity and role in histone acetylation, regulation of transcription from RNA polymerase II promoter	N/A	SAGA complex;SLIK (SAGA-like) complex;obsolete Ada2/Gcn5/Ada3 transcription activator complex	histone acetyltransferase activity	chromatin organization;histone acetylation;regulation of transcription by RNA polymerase II
16.4378	15.6779	16.4244	20.7357	20.6059	20.4073	++	Afu1g06390	486	Putative translation elongation factor EF-1 alpha subunit	tef1	cell surface;cytoplasm;extracellular region;fungal-type cell wall;fungal-type vacuole membrane;hyphal cell wall;mitochondrion;yeast-form cell wall	GDP binding;GTP binding;GTPase activity;Rho GTPase binding;actin filament binding;calmodulin binding;translation elongation factor activity	actin filament bundle assembly;biological process involved in interaction with host;cytoplasmic translational elongation;tRNA export from nucleus;translational elongation
15.0144	15.0027	16.0485	20.7357	20.6059	20.4073	++	Afu1g06390	490	Putative translation elongation factor EF-1 alpha subunit	tef1	cell surface;cytoplasm;extracellular region;fungal-type cell wall;fungal-type vacuole membrane;hyphal cell wall;mitochondrion;yeast-form cell wall	GDP binding;GTP binding;GTPase activity;Rho GTPase binding;actin filament binding;calmodulin binding;translation elongation factor activity	actin filament bundle assembly;biological process involved in interaction with host;cytoplasmic translational elongation;tRNA export from nucleus;translational elongation
18.205	16.8168	17.6834	24.8338	25.1504	23.7978	++	Afu1g16760	42	Has domain(s) with predicted N-acetyltransferase activity	N/A	N/A	N-acetyltransferase activity	N/A
18.205	16.8168	17.6834	24.8338	25.1504	23.7978	++	Afu1g16760	43	Has domain(s) with predicted N-acetyltransferase activity	N/A	N/A	N-acetyltransferase activity	N/A
15.0271	14.8029	15.3088	22.2012	21.5282	21.2104	++	Afu2g01540	77	Ortholog of A. nidulans FGSC A4 : AN7680, A. niger CBS 513.88 : An03g04930, A. oryzae RIB40 : AO090701000796, Aspergillus wentii : Aspwe1_0052178 and Aspergillus sydowii : Aspsy1_0090365	N/A	N/A	N/A	N/A
15.4296	15.5814	14.5977	22.2012	21.5282	21.2104	++	Afu2g01540	80	Ortholog of A. nidulans FGSC A4 : AN7680, A. niger CBS 513.88 : An03g04930, A. oryzae RIB40 : AO090701000796, Aspergillus wentii : Aspwe1_0052178 and Aspergillus sydowii : Aspsy1_0090365	N/A	N/A	N/A	N/A
15.2761	15.2911	15.791	18.9733	19.0669	18.7038	++	Afu2g05530	106	Ortholog(s) have H4 histone acetyltransferase activity, histone acetyltransferase activity (H3-K4 specific), peptide N-acetyltransferase activity	N/A	NuA4 histone acetyltransferase complex;Piccolo NuA4 histone acetyltransferase complex;nuclear chromatin;nuclear pericentric heterochromatin	H4 histone acetyltransferase activity;histone acetyltransferase activity;histone acetyltransferase activity (H3-K4 specific);peptide N-acetyltransferase activity	DNA repair;DNA-templated transcription, elongation;centromere complex assembly;double-strand break repair;filamentous growth of a population of unicellular organisms;histone H3-K4 acetylation;histone H4 acetylation;histone acetylation;histone displacement;negative regulation of heterochromatin assem
17.0475	15.9973	15.7052	20.2004	20.5402	19.992	++	Afu3g11940	235	Has domain(s) with predicted zinc ion binding activity	N/A	N/A	metal ion binding	chromatin organization
15.6006	14.4523	16.3283	20.2004	20.5402	19.992	++	Afu3g11940	237	Has domain(s) with predicted zinc ion binding activity	N/A	N/A	metal ion binding	chromatin organization
15.7899	13.9463	15.481	24.2491	24.8387	23.9913	++	Afu5g12190	139	Ortholog(s) have DNA translocase activity, TBP-class protein binding, transcription factor activity, core RNA polymerase II binding activity	N/A	Ino80 complex;NuA3 histone acetyltransferase complex;NuA3a histone acetyltransferase complex;NuA3b histone acetyltransferase complex;SWI/SNF complex;nucleus;transcription factor TFIID complex;transcription factor TFIIF complex	DNA translocase activity;RNA polymerase II general transcription initiation factor activity;translation initiation factor activity	ATP-dependent chromatin remodeling;histone acetylation;nucleosome mobilization;positive regulation of cell adhesion involved in single-species biofilm formation;positive regulation of cell-substrate adhesion;regulation of nucleosome density;regulation of single-species biofilm formation on inanimate
15.6785	14.3066	15.0048	24.2491	24.8387	23.9913	++	Afu5g12190	141	Ortholog(s) have DNA translocase activity, TBP-class protein binding, transcription factor activity, core RNA polymerase II binding activity	N/A	Ino80 complex;NuA3 histone acetyltransferase complex;NuA3a histone acetyltransferase complex;NuA3b histone acetyltransferase complex;SWI/SNF complex;nucleus;transcription factor TFIID complex;transcription factor TFIIF complex	DNA translocase activity;RNA polymerase II general transcription initiation factor activity;translation initiation factor activity	ATP-dependent chromatin remodeling;histone acetylation;nucleosome mobilization;positive regulation of cell adhesion involved in single-species biofilm formation;positive regulation of cell-substrate adhesion;regulation of nucleosome density;regulation of single-species biofilm formation on inanimate
21.8306	21.9553	21.3964	24.5372	24.6747	23.9795	++	Afu5g12302	394	Ortholog of A. nidulans FGSC A4 : AN0073, A. niger CBS 513.88 : An01g02110, A. oryzae RIB40 : AO090120000347, Aspergillus wentii : Aspwe1_0170763 and Aspergillus sydowii : Aspsy1_0195064	N/A	N/A	N/A	N/A
21.8306	21.9553	21.3964	24.5372	24.6747	23.9795	++	Afu5g12302	398	Ortholog of A. nidulans FGSC A4 : AN0073, A. niger CBS 513.88 : An01g02110, A. oryzae RIB40 : AO090120000347, Aspergillus wentii : Aspwe1_0170763 and Aspergillus sydowii : Aspsy1_0195064	N/A	N/A	N/A	N/A
15.9361	15.323	15.2282	21.6785	21.3125	21.1455	++	Afu1g04590	140	Ortholog(s) have histone acetyltransferase activity and role in histone acetylation, regulation of transcription from RNA polymerase II promoter	N/A	SAGA complex;SLIK (SAGA-like) complex;obsolete Ada2/Gcn5/Ada3 transcription activator complex	histone acetyltransferase activity	chromatin organization;histone acetylation;regulation of transcription by RNA polymerase II
16.2625	15.323	15.3742	21.6785	21.3125	21.1455	++	Afu1g04590	143	Ortholog(s) have histone acetyltransferase activity and role in histone acetylation, regulation of transcription from RNA polymerase II promoter	N/A	SAGA complex;SLIK (SAGA-like) complex;obsolete Ada2/Gcn5/Ada3 transcription activator complex	histone acetyltransferase activity	chromatin organization;histone acetylation;regulation of transcription by RNA polymerase II
16.1524	15.323	16.0456	21.6785	21.3125	21.1455	++	Afu1g04590	145	Ortholog(s) have histone acetyltransferase activity and role in histone acetylation, regulation of transcription from RNA polymerase II promoter	N/A	SAGA complex;SLIK (SAGA-like) complex;obsolete Ada2/Gcn5/Ada3 transcription activator complex	histone acetyltransferase activity	chromatin organization;histone acetylation;regulation of transcription by RNA polymerase II
15.8074	15.1628	15.031	18.8727	19.1928	18.5886	++	Afu1g09530	709	Ortholog of A. nidulans FGSC A4 : AN10181, A. niger CBS 513.88 : An08g01090, A. oryzae RIB40 : AO090012000919, Neosartorya fischeri NRRL 181 : NFIA_016080 and Aspergillus wentii : Aspwe1_0036341	N/A	obsolete Ada2/Gcn5/Ada3 transcription activator complex	N/A	N/A
16.3154	14.9888	15.5749	19.9418	20.5116	19.2173	++	Afu3g11740	240	Ortholog(s) have role in anisotropic cell growth and cytoplasm, nucleus localization	N/A	cytoplasm;nucleus	protein binding	anisotropic cell growth
15.6314	16.2831	16.2637	19.564	20.3705	19.0054	++	Afu3g12100	146	trehalose synthase, putative	ccg9	N/A	glycosyltransferase activity	conidium formation;regulation of growth rate
15.8313	14.0041	15.6526	20.3198	19.8523	19.7883	++	Afu2g17200	910	Ortholog of A. nidulans FGSC A4 : AN7248, A. niger CBS 513.88 : An04g09270, A. oryzae RIB40 : AO090102000099, Aspergillus wentii : Aspwe1_0153703 and Aspergillus sydowii : Aspsy1_0140330	N/A	N/A	N/A	N/A
17.0609	16.071	15.9127	19.8192	19.3276	20.0362	++	Afu3g11940	373	Has domain(s) with predicted zinc ion binding activity	N/A	N/A	metal ion binding	chromatin organization
16.1589	14.8946	15.6629	19.3025	19.7214	18.8095	++	Afu2g13680	410	Putative calcium/calmodulin-dependent protein kinase	N/A	cytosol	ATP binding;calmodulin-dependent protein kinase activity;protein kinase activity	G2/M transition of mitotic cell cycle;ascospore formation;cellular response to oxidative stress;conidiophore development;conidium formation;fungal-type cell wall organization;hyphal growth;protein phosphorylation;regulation of circadian rhythm;regulation of growth rate;sporocarp development involved
16.476	15.7014	16.6811	20.1228	20.2773	19.245	++	Afu4g13170	277	Cross-pathway control WD-repeat protein cpcB, putative	cpcB	N/A	G-protein alpha-subunit binding;GDP-dissociation inhibitor activity;protein binding;protein kinase C binding;ribosome binding	G protein-coupled receptor signaling pathway;cell adhesion;cellular response to amino acid starvation;cellular response to neutral pH;cellular response to starvation;conjugation with cellular fusion;filamentous growth;filamentous growth of a population of unicellular organisms in response to biotic
17.0392	14.5918	16.3214	22.0959	22.3869	21.8937	++	Afu2g05990	202	Ortholog of A. nidulans FGSC A4 : AN7453, A. niger CBS 513.88 : An02g14270, Aspergillus wentii : Aspwe1_0032863, Aspergillus sydowii : Aspsy1_0090031 and Aspergillus terreus NIH2624 : ATET_06789	N/A	N/A	N/A	N/A
16.5091	14.651	15.0411	20.079	20.4557	20.0871	++	Afu2g06140	8	uracil DNA N-glycosylase, putative	N/A	mitochondrion;nucleus	hydrolase activity, hydrolyzing N-glycosyl compounds;uracil DNA N-glycosylase activity	DNA repair;base-excision repair
16.9847	15.1945	15.6453	21.214	20.8354	20.0258	++	Afu1g09490	30	Ortholog(s) have poly(A) binding activity, role in nuclear-transcribed mRNA poly(A) tail shortening and Mmi1 nuclear focus complex, cytoplasm, nuclear chromatin, nucleolus, nucleoplasm, polysome localization	N/A	cytoplasm;nuclear body;nuclear chromatin;nuclear exosome focus;nucleolus;nucleoplasm;nucleus;polysome	nucleic acid binding;poly(A) binding	N/A
16.2234	14.7795	15.0588	18.8727	19.1928	18.5886	++	Afu1g09530	706	Ortholog of A. nidulans FGSC A4 : AN10181, A. niger CBS 513.88 : An08g01090, A. oryzae RIB40 : AO090012000919, Neosartorya fischeri NRRL 181 : NFIA_016080 and Aspergillus wentii : Aspwe1_0036341	N/A	obsolete Ada2/Gcn5/Ada3 transcription activator complex	N/A	N/A
17.4222	16.0024	17.2319	21.499	23.6664	22.6153	++	Afu6g05120	271	Ortholog(s) have protein serine/threonine kinase activity, protein serine/threonine/tyrosine kinase activity, protein tyrosine kinase activity	N/A	N/A	ATP binding;protein kinase activity;protein serine/threonine kinase activity;protein serine/threonine/tyrosine kinase activity;protein tyrosine kinase activity	positive regulation of protein localization to kinetochore;protein phosphorylation;regulation of mitotic sister chromatid segregation
16.3537	15.6381	15.5468	18.3588	18.5205	17.8627	++	Afu1g04590	146	Ortholog(s) have histone acetyltransferase activity and role in histone acetylation, regulation of transcription from RNA polymerase II promoter	N/A	SAGA complex;SLIK (SAGA-like) complex;obsolete Ada2/Gcn5/Ada3 transcription activator complex	histone acetyltransferase activity	chromatin organization;histone acetylation;regulation of transcription by RNA polymerase II
16.3304	14.4401	15.3277	19.6025	19.8108	19.3449	++	Afu5g06380	36	Ortholog of A. nidulans FGSC A4 : AN2273, A. niger CBS 513.88 : An17g01340, A. oryzae RIB40 : AO090009000618, Aspergillus wentii : Aspwe1_0146932 and Aspergillus sydowii : Aspsy1_0026850	N/A	N/A	N/A	N/A
16.2314	15.0869	15.0801	18.8129	19.399	18.5548	++	Afu2g10030	172	Immunoreactive protein	vip1	mitochondrion	RNA binding;nucleic acid binding	N/A
16.5475	14.9627	15.6611	20.2094	20.527	19.4201	++	Afu2g02590	26	Aspartyl-tRNA synthetase	dps1	cytoplasm;nucleus	ATP binding;RNA binding;aminoacyl-tRNA ligase activity;aspartate-tRNA ligase activity;nucleic acid binding;nucleotide binding	aspartyl-tRNA aminoacylation;tRNA aminoacylation for protein translation
16.7828	14.33	15.7371	21.8082	22.1616	21.0545	++	Afu1g15860	282	Has domain(s) with predicted role in intracellular protein transport, vesicle-mediated transport and clathrin adaptor complex localization	N/A	COPI vesicle coat;Golgi membrane	N/A	protein transport;retrograde vesicle-mediated transport, Golgi to endoplasmic reticulum
18.2554	17.146	15.8427	22.7666	23.3604	22.4664	++	Afu1g09530	690	Ortholog of A. nidulans FGSC A4 : AN10181, A. niger CBS 513.88 : An08g01090, A. oryzae RIB40 : AO090012000919, Neosartorya fischeri NRRL 181 : NFIA_016080 and Aspergillus wentii : Aspwe1_0036341	N/A	obsolete Ada2/Gcn5/Ada3 transcription activator complex	N/A	N/A
16.7946	15.2871	14.7922	20.5095	20.7654	20.1871	++	Afu2g10320	690	Ortholog of A. nidulans FGSC A4 : AN5981, A. niger CBS 513.88 : An16g04670, A. oryzae RIB40 : AO090011000606, Aspergillus wentii : Aspwe1_0186299 and Aspergillus sydowii : Aspsy1_0057885	N/A	N/A	protein binding	N/A
16.4499	14.9207	14.7538	21.542	20.1412	21.7712	++	Afu1g13790	37	Histone H3	hhtA	CENP-A containing nucleosome;mating-type region heterochromatin;nuclear pericentric heterochromatin;nuclear subtelomeric heterochromatin;nucleosome;nucleus;replication fork protection complex	DNA binding;protein heterodimerization activity	DNA methylation;cellular response to DNA damage stimulus;global genome nucleotide-excision repair;rRNA transcription;regulation of DNA methylation;regulation of extent of heterochromatin assembly;sexual sporulation resulting in formation of a cellular spore
16.1955	15.4077	16.6799	19.3888	19.7202	19.0354	++	Afu5g01970	194	glyceraldehyde-3-phosphate dehydrogenase	gpdA	cell surface;cytoplasm;cytosol;extracellular region;fungal biofilm matrix;fungal-type cell wall;glyoxysome;hyphal cell wall;lipid droplet;membrane;mitochondrion;plasma membrane;yeast-form cell wall	NAD binding;NADP binding;RNA binding;extracellular matrix binding;fibronectin binding;glyceraldehyde-3-phosphate dehydrogenase (NAD+) (phosphorylating) activity;laminin binding;oxidoreductase activity, acting on the aldehyde or oxo group of donors, NAD or NADP as acceptor	adhesion of symbiont to host;apoptotic process;biological process involved in interaction with host;cell-matrix adhesion;glucose metabolic process;heme transport;induction by symbiont of host defense response;obsolete oxidation-reduction process;reactive oxygen species metabolic process
17.5437	16.324	16.9349	20.7129	21.2057	20.1021	++	Afu6g07760	476	Ortholog(s) have structural molecule activity, role in positive regulation of mitotic metaphase/anaphase transition and cytosol, nucleus, proteasome regulatory particle, lid subcomplex localization	N/A	nucleus;proteasome regulatory particle, lid subcomplex	enzyme regulator activity;protein binding;structural molecule activity	positive regulation of mitotic metaphase/anaphase transition
16.2232	14.1092	15.4061	19.8303	19.6962	19.8114	++	Afu3g13970	17	Ortholog(s) have phosphatidylserine decarboxylase activity	N/A	Golgi membrane;Golgi stack;endosome membrane	calcium ion binding;phosphatidylserine decarboxylase activity	filamentous growth of a population of unicellular organisms in response to biotic stimulus;filamentous growth of a population of unicellular organisms in response to chemical stimulus;filamentous growth of a population of unicellular organisms in response to starvation;phosphatidylethanolamine biosy
17.0723	15.53	17.6798	21.5079	21.2197	21.5504	++	Afu2g11850	66	Allergenic ribosomal L3 protein	rpL3	cell surface;cytosolic large ribosomal subunit;ribosome;small-subunit processome	structural constituent of ribosome	maintenance of translational fidelity;rRNA processing;ribosomal large subunit assembly;translation
15.5633	15.2871	17.0048	20.3946	21.1346	19.971	++	Afu4g03860	861	Eukaryotic translation initiation factor 3 subunit C	nip1	eukaryotic 43S preinitiation complex;eukaryotic 48S preinitiation complex;eukaryotic translation initiation factor 3 complex;eukaryotic translation initiation factor 3 complex, eIF3e;eukaryotic translation initiation factor 3 complex, eIF3m	RNA binding;translation initiation factor activity;translation initiation factor binding	formation of cytoplasmic translation initiation complex;translational initiation
17.7103	17.3566	17.1632	19.4697	19.1788	18.6581	++	Afu1g11190	187	Putative eukaryotic translation elongation factor 1 subunit eEF1-beta	N/A	cell surface;eukaryotic translation elongation factor 1 complex;ribosome	guanyl-nucleotide exchange factor activity;translation elongation factor activity	maintenance of translational fidelity;negative regulation of actin filament bundle assembly;regulation of translational termination;translational elongation
19.0781	19.5502	19.2713	21.5786	20.8608	21.6185	++	Afu1g13790	10	Histone H3	hhtA	CENP-A containing nucleosome;mating-type region heterochromatin;nuclear pericentric heterochromatin;nuclear subtelomeric heterochromatin;nucleosome;nucleus;replication fork protection complex	DNA binding;protein heterodimerization activity	DNA methylation;cellular response to DNA damage stimulus;global genome nucleotide-excision repair;rRNA transcription;regulation of DNA methylation;regulation of extent of heterochromatin assembly;sexual sporulation resulting in formation of a cellular spore
16.0845	14.4884	16.0914	18.8727	19.1928	18.5886	++	Afu1g09530	711	Ortholog of A. nidulans FGSC A4 : AN10181, A. niger CBS 513.88 : An08g01090, A. oryzae RIB40 : AO090012000919, Neosartorya fischeri NRRL 181 : NFIA_016080 and Aspergillus wentii : Aspwe1_0036341	N/A	obsolete Ada2/Gcn5/Ada3 transcription activator complex	N/A	N/A
19.0781	19.5502	19.2713	21.5786	20.8608	21.6185	++	Afu1g13790	15	Histone H3	hhtA	CENP-A containing nucleosome;mating-type region heterochromatin;nuclear pericentric heterochromatin;nuclear subtelomeric heterochromatin;nucleosome;nucleus;replication fork protection complex	DNA binding;protein heterodimerization activity	DNA methylation;cellular response to DNA damage stimulus;global genome nucleotide-excision repair;rRNA transcription;regulation of DNA methylation;regulation of extent of heterochromatin assembly;sexual sporulation resulting in formation of a cellular spore
16.7637	16.8425	17.4511	19.8292	19.0447	18.8364	++	Afu2g14080	105	Ortholog(s) have role in mitotic chromosome condensation, mitotic sister chromatid cohesion, positive regulation of maintenance of mitotic sister chromatid cohesion, centromeric and cytosol, nuclear mitotic cohesin complex localization	N/A	chromosome;condensed nuclear chromosome, centromeric region;mitotic cohesin complex;nuclear mitotic cohesin complex;nucleus	ATP binding;DNA binding;cohesin loading activity;double-stranded DNA binding;protein binding;topological DNA co-entrapment activity	cell division;chromosome organization;chromosome segregation;maintenance of mitotic sister chromatid cohesion, centromeric;mitotic cell cycle;mitotic chromosome condensation;mitotic cohesin loading;mitotic cohesin ssDNA (lagging strand) loading;mitotic sister chromatid cohesion
16.7637	16.8425	17.4511	19.8292	19.0447	18.8364	++	Afu2g14080	106	Ortholog(s) have role in mitotic chromosome condensation, mitotic sister chromatid cohesion, positive regulation of maintenance of mitotic sister chromatid cohesion, centromeric and cytosol, nuclear mitotic cohesin complex localization	N/A	chromosome;condensed nuclear chromosome, centromeric region;mitotic cohesin complex;nuclear mitotic cohesin complex;nucleus	ATP binding;DNA binding;cohesin loading activity;double-stranded DNA binding;protein binding;topological DNA co-entrapment activity	cell division;chromosome organization;chromosome segregation;maintenance of mitotic sister chromatid cohesion, centromeric;mitotic cell cycle;mitotic chromosome condensation;mitotic cohesin loading;mitotic cohesin ssDNA (lagging strand) loading;mitotic sister chromatid cohesion
16.2269	14.1079	16.2529	19.9635	20.4987	19.6483	++	Afu1g13020	255	Actin cytoskeleton-regulatory complex protein end3, putative	end3	endosome membrane;plasma membrane	actin binding;calcium ion binding;protein binding	actin filament organization;cellular response to DNA damage stimulus;endocytosis
22.5886	20.371	20.2627	16.4067	16.5983	16.4366	++	Afu2g06080	5	Ortholog(s) have cytosol, nucleus localization	N/A	N/A	N/A	N/A
17.7424	16.859	17.247	19.4338	19.3403	18.8338	++	Afu2g09360	6	Has domain(s) with predicted DNA binding, RNA polymerase II transcription factor activity, sequence-specific DNA binding, zinc ion binding activity and role in regulation of transcription, DNA-templated, transcription, DNA-templated	N/A	host cell nucleus;nucleus	DNA binding;DNA-binding transcription factor activity, RNA polymerase II-specific;zinc ion binding	regulation of transcription, DNA-templated
20.5553	19.6181	21.1159	17.2452	17.1003	15.9263	++	Afu3g07000	188	Ortholog of A. nidulans FGSC A4 : AN4806, A. niger CBS 513.88 : An02g13810, Aspergillus wentii : Aspwe1_0042056, Aspergillus sydowii : Aspsy1_0043180 and Aspergillus terreus NIH2624 : ATET_08722	N/A	N/A	N/A	N/A
17.5411	14.9346	15.927	20.8238	20.7197	20.7361	++	Afu4g07550	284	G-patch domain protein	spp2	spliceosomal complex	nucleic acid binding	RNA splicing;mRNA processing
15.9203	16.0371	14.7561	18.6082	19.0803	18.1058	++	Afu2g14710	482	Ortholog(s) have NURS complex, nuclear body, nuclear chromatin localization	N/A	MTREC complex;nuclear body;nuclear chromatin	N/A	N/A
20.035	19.5566	19.7808	17.3842	15.5609	16.326	++	Afu2g14080	105	Ortholog(s) have role in mitotic chromosome condensation, mitotic sister chromatid cohesion, positive regulation of maintenance of mitotic sister chromatid cohesion, centromeric and cytosol, nuclear mitotic cohesin complex localization	N/A	chromosome;condensed nuclear chromosome, centromeric region;mitotic cohesin complex;nuclear mitotic cohesin complex;nucleus	ATP binding;DNA binding;cohesin loading activity;double-stranded DNA binding;protein binding;topological DNA co-entrapment activity	cell division;chromosome organization;chromosome segregation;maintenance of mitotic sister chromatid cohesion, centromeric;mitotic cell cycle;mitotic chromosome condensation;mitotic cohesin loading;mitotic cohesin ssDNA (lagging strand) loading;mitotic sister chromatid cohesion
16.6207	14.7575	15.4256	19.8978	19.7376	18.8828	++	Afu8g02850	319	Putative actin binding protein	N/A	actin body;actin cortical patch;site of polarized growth	actin binding;protein binding	N/A
16.9552	14.9596	15.7377	19.8943	20.8987	19.6989	++	Afu7g01850	204	Ortholog(s) have RNA polymerase III activity, role in tRNA transcription from RNA polymerase III promoter and DNA-directed RNA polymerase III complex, cytosol, mitochondrion localization	N/A	RNA polymerase III complex;mitochondrion	DNA-directed 5'-3' RNA polymerase activity;RNA polymerase III activity	tRNA transcription by RNA polymerase III;transcription by RNA polymerase III
16.6985	14.7404	16.2302	19.8953	20.0413	19.3738	++	Afu3g06180	467	Ortholog(s) have DNA-(apurinic or apyrimidinic site) lyase activity, double-stranded DNA 3'-5' exodeoxyribonuclease activity, phosphodiesterase I activity	N/A	nucleus	DNA binding;DNA-(apurinic or apyrimidinic site) endonuclease activity;double-stranded DNA 3'-5' exodeoxyribonuclease activity;endonuclease activity;exodeoxyribonuclease III activity;lyase activity;nuclease activity;phosphodiesterase I activity	DNA repair;positive regulation of DNA N-glycosylase activity
17.3627	14.3208	15.3718	21.2442	21.6219	21.1256	++	Afu3g11080	793	Putative mitogen-activated protein kinase kinase kinase (MAPKKK)	bck1	cytoplasm;cytosol;division septum	ATP binding;MAP kinase kinase kinase activity;protein kinase activity;structural constituent of cell wall	MAPK cascade;ascospore formation;conidiophore development;conidium formation;fungal-type cell wall organization or biogenesis;protein phosphorylation;sporocarp development involved in sexual reproduction;syncytium formation by plasma membrane fusion
17.8061	16.4412	17.0082	19.6367	19.6373	19.4832	++	Afu1g11130	144	60S ribosomal protein L6	N/A	cell surface;cytosolic large ribosomal subunit;membrane;ribosome	RNA binding;structural constituent of ribosome	cellular response to starvation;cytoplasmic translation;filamentous growth;filamentous growth of a population of unicellular organisms in response to biotic stimulus;filamentous growth of a population of unicellular organisms in response to starvation;ribosomal large subunit assembly;translation
16.3716	15.9213	14.7341	19.9536	20.8606	19.1772	++	Afu1g03450	10	Ortholog(s) have calcium-dependent cysteine-type endopeptidase activity	N/A	ESCRT III complex	calcium-dependent cysteine-type endopeptidase activity;cysteine-type endopeptidase activity	cellular response to pH;chlamydospore formation;entry into host;filamentous growth;filamentous growth of a population of unicellular organisms;obsolete pathogenesis;penicillin biosynthetic process;positive regulation of penicillin biosynthetic process;protein processing;proteolysis;regulation of sec
16.1529	15.6294	14.8069	18.1915	18.842	18.1128	++	Afu4g10660	93	Chromatin modification-related protein eaf3, putative	eaf3	NuA4 histone acetyltransferase complex;Rpd3S/Clr6-CII complex;histone acetyltransferase complex;nucleus	N/A	DNA repair;cellular response to DNA damage stimulus;chromatin organization;establishment or maintenance of cell polarity regulating cell shape;histone deacetylation;negative regulation of antisense RNA transcription;negative regulation of transcription, DNA-templated;regulation of DNA-dependent DNA
17.0285	14.3345	17.1843	22.3759	21.7053	22.5919	++	Afu5g14210	5	Glucose-repressible gene	grg1	N/A	N/A	N/A
16.3984	14.1012	14.8928	20.0925	19.9432	19.1674	++	Afu5g13350	255	Putative peptidyl-prolyl cis-trans isomerase	cyp9	N/A	peptidyl-prolyl cis-trans isomerase activity;ubiquitin-protein transferase activity	protein folding;protein peptidyl-prolyl isomerization;protein ubiquitination
16.4593	13.6252	16.7943	22.235	22.7614	21.7918	++	Afu5g11380	21	Putative Rho-GDP dissociation inhibitor	N/A	cellular bud neck;cellular bud tip;cytoplasm;cytosol;extracellular region	Rho GDP-dissociation inhibitor activity	actin filament organization;cellular response to starvation;filamentous growth;filamentous growth of a population of unicellular organisms in response to biotic stimulus;filamentous growth of a population of unicellular organisms in response to starvation;hyphal growth;regulation of cytolysis;regula
16.233	17.6548	17.2169	20.1619	20.2969	19.8498	++	Afu3g06280	206	Putative Rho GTPase activator	rgd1	Golgi apparatus;actomyosin contractile ring;anchored component of the cytoplasmic side of the plasma membrane;cell cortex of cell tip;cell division site;cell tip;cleavage furrow;mitotic actomyosin contractile ring, proximal layer	GTPase activator activity	Golgi to plasma membrane protein transport;cellular response to acidic pH;filamentous growth;filamentous growth of a population of unicellular organisms in response to biotic stimulus;negative regulation of Rho protein signal transduction;negative regulation of filamentous growth of a population of
16.4541	14.9297	16.9657	20.7391	21.6014	20.1602	++	Afu1g15200	14	Ortholog of A. nidulans FGSC A4 : AN3519, AN2646, AN0587, AN0866, AN7370 and A. fumigatus Af293 : Afu3g03790, Afu4g14040, Afu5g06900, Afu7g08575	N/A	N/A	ATP binding	N/A
16.5221	15.2592	15.5919	18.7216	18.5601	18.3423	++	Afu8g04200	31	Has domain(s) with predicted nucleic acid binding activity	N/A	N/A	nucleic acid binding	N/A
16.0752	14.6281	17.0397	21.9577	21.0177	20.5109	++	Afu3g11000	38	Ortholog(s) have structural molecule activity, role in cellular response to drug, conjugation with cellular fusion, histone acetylation, protein complex assembly and SAGA complex, SLIK (SAGA-like) complex, mitochondrion localization	N/A	SAGA complex;SLIK (SAGA-like) complex;nuclear chromatin	protein binding;protein heterodimerization activity;structural molecule activity	cellular protein-containing complex assembly;cellular response to drug;chromatin organization;conjugation with cellular fusion;histone acetylation
16.1724	14.4297	16.417	20.1992	20.1411	19.1585	++	Afu5g14210	66	Glucose-repressible gene	grg1	N/A	N/A	N/A
16.0653	14.2198	16.0765	21.002	19.9783	20.0539	++	Afu5g05950	20	Ortholog(s) have role in actin filament organization, hyphal growth, mitotic actomyosin contractile ring assembly, positive regulation of GTPase activity and small GTPase mediated signal transduction, more	N/A	cell cortex of cell tip;cytoplasm;medial cortex	protein binding	actin filament organization;hyphal growth;mitotic actomyosin contractile ring assembly;small GTPase mediated signal transduction;syncytium formation by plasma membrane fusion
16.6324	15.7111	15.4199	18.4515	19.1268	18.4499	++	Afu2g07340	474	Ortholog(s) have role in cleistothecium development and COP9 signalosome localization	N/A	COP9 signalosome	N/A	cleistothecium development
16.963	15.7838	15.8923	19.318	19.8248	18.5964	++	Afu1g12590	154	La protein homolog	N/A	nucleus;ribonucleoprotein complex	RNA binding;nucleic acid binding	RNA processing
21.1055	21.0051	21.0752	22.6975	23.1031	22.2991	++	Afu4g10860	204	Velvet family protein	vosA	nucleus	N/A	conidium formation
16.5865	14.1681	15.0482	20.8341	20.4274	19.6637	++	Afu2g05520	180	Ortholog of A. nidulans FGSC A4 : AN7496, A. niger CBS 513.88 : An02g13860, A. oryzae RIB40 : AO090001000663, Aspergillus wentii : Aspwe1_0121457 and Aspergillus sydowii : Aspsy1_0058467	N/A	N/A	N/A	N/A
16.492	15.4291	14.7897	19.9009	20.2231	18.9091	++	Afu1g15510	191	Ortholog of A. nidulans FGSC A4 : AN0888, A. niger CBS 513.88 : An01g13820, A. oryzae RIB40 : AO090005001158, Neosartorya fischeri NRRL 181 : NFIA_009900 and Aspergillus wentii : Aspwe1_0039986	N/A	N/A	N/A	N/A
17.1255	16.2823	17.6386	20.1793	21.023	20.1495	++	Afu6g10560	41	Ortholog(s) have DNA-directed DNA polymerase activity, role in DNA strand elongation involved in DNA replication, DNA synthesis involved in UV-damage excision repair and cytosol, delta DNA polymerase complex localization	N/A	delta DNA polymerase complex;host cell nucleus	DNA-directed DNA polymerase activity	DNA replication;DNA strand elongation involved in DNA replication;DNA synthesis involved in UV-damage excision repair
16.8728	14.6626	15.0035	20.7115	20.4151	19.8207	++	Afu2g16400	400	Translation initiation factor 4B	N/A	N/A	nucleic acid binding	N/A
15.7879	15.3713	15.5583	18.6812	18.8954	17.669	++	Afu3g12690	528	UDP-galactopyranose mutase	glfA	cytoplasm;extracellular region;fungal-type cell wall	N/A	cell wall polysaccharide biosynthetic process;fungal-type cell wall biogenesis;galactose metabolic process;hyphal growth
16.9163	17.6052	16.7861	19.4717	19.3095	18.824	++	Afu4g08300	82	Ortholog(s) have ATP binding, ATPase activity, four-way junction DNA binding, guanine/thymine mispair binding, single base insertion or deletion binding activity	N/A	MutSalpha complex	ATP binding;ATP hydrolysis activity;four-way junction DNA binding;guanine/thymine mispair binding;mismatched DNA binding;single base insertion or deletion binding	interstrand cross-link repair;maintenance of DNA repeat elements;meiotic mismatch repair;mismatch repair;replication fork arrest
21.5066	21.1018	19.542	25.1148	24.7294	24.5558	++	Afu2g11060	124	Putative acylCoA binding family protein	N/A	extracellular region	fatty-acyl-CoA binding	N/A
15.7052	14.5625	15.3406	17.9365	17.9815	17.3823	++	Afu2g06200	419	Ortholog(s) have role in CENP-A containing nucleosome assembly, chromatin maintenance, chromatin silencing at centromere, mitotic sister chromatid segregation and nucleoplasm localization	N/A	nucleoplasm	protein binding	CENP-A containing chromatin assembly;obsolete chromatin maintenance
16.091	14.0049	15.2627	20.1808	20.462	19.1423	++	Afu1g02890	80	Ortholog(s) have dUTP diphosphatase activity and cytosol, nucleus localization	N/A	N/A	dUTP diphosphatase activity;magnesium ion binding	dUMP biosynthetic process;dUTP catabolic process
15.8717	14.5259	15.717	18.665	19.208	18.2872	++	Afu5g08700	68		N/A	actomyosin contractile ring;cell division site;cytoplasm;hyphal septin ring;medial cortex;mitotic actomyosin contractile ring;mitotic actomyosin contractile ring, proximal layer;myosin complex	ATP binding;actin filament binding;cytoskeletal motor activity;protein binding	asexual sporulation resulting in formation of a cellular spore;mitotic actomyosin contractile ring assembly;mitotic actomyosin contractile ring contraction;mitotic cytokinesis;nuclear migration during mitotic telophase;septin ring assembly
16.2136	14.8983	15.4526	17.884	17.9417	17.5147	++	Afu5g10770	494	Ortholog(s) have cytoplasmic mRNA processing body, cytosol localization	N/A	P-body	N/A	deadenylation-dependent decapping of nuclear-transcribed mRNA
15.5423	14.3026	15.0403	18.0853	18.7238	17.6435	++	Afu4g13250	539	Ortholog of A. nidulans FGSC A4 : AN1935, A. niger CBS 513.88 : An01g08920, A. oryzae RIB40 : AO090009000259, Aspergillus wentii : Aspwe1_0047246 and Aspergillus sydowii : Aspsy1_0039085	N/A	N/A	protein binding	N/A
16.5766	15.3908	15.4661	18.9184	19.397	18.1118	++	Afu3g05570	399	Has domain(s) with predicted nucleic acid binding, zinc ion binding activity	N/A	N/A	metal ion binding	N/A
19.6386	17.9292	18.3088	22.4474	23.1149	22.1685	++	Afu1g16760	38	Has domain(s) with predicted N-acetyltransferase activity	N/A	N/A	N-acetyltransferase activity	N/A
15.62	16.8018	16.5505	18.5066	18.8224	18.2979	++	Afu2g15900	360	Ortholog(s) have role in regulation of cell size and cytoplasm, nucleus localization	N/A	N/A	N-acetyltransferase activity	N/A
17.1152	14.7464	16.4099	20.2724	21.1626	20.1055	++	Afu6g14310	553	Has domain(s) with predicted hydrolase activity and role in nucleotide catabolic process	N/A	N/A	hydrolase activity	nucleotide catabolic process
19.0127	17.9081	18.1513	21.117	21.5518	20.7146	++	Afu5g02150	30	Proteasome component Pre6, putative	pre6	cytoplasm;extracellular region;mitochondrion;nuclear outer membrane-endoplasmic reticulum membrane network;nuclear periphery;nucleus;proteasome core complex;proteasome core complex, alpha-subunit complex;proteasome storage granule	threonine-type endopeptidase activity	establishment of cell polarity;proteasomal ubiquitin-independent protein catabolic process;proteasome-mediated ubiquitin-dependent protein catabolic process;proteolysis involved in cellular protein catabolic process
15.892	14.7753	16.5821	18.9218	19.4441	18.7237	++	Afu6g09000	214	Ortholog(s) have chromatin binding, methylated histone binding activity and role in negative regulation of transcription from RNA polymerase II promoter	N/A	N/A	chromatin binding;methylated histone binding	negative regulation of transcription by RNA polymerase II;transcription, DNA-templated
19.4178	18.845	19.6965	21.2031	21.7092	21.1782	++	Afu2g10030	225	Immunoreactive protein	vip1	mitochondrion	RNA binding;nucleic acid binding	N/A
18.1225	16.7553	17.1724	20.1127	21.215	20.1422	++	Afu3g14000	328	Ortholog(s) have role in mitotic sister chromatid segregation and cytosol, nucleus localization	N/A	N/A	ubiquitin protein ligase activity;zinc ion binding	N/A
16.5051	13.6825	15.0523	20.7967	21.5295	20.487	++	Afu5g05950	7	Ortholog(s) have role in actin filament organization, hyphal growth, mitotic actomyosin contractile ring assembly, positive regulation of GTPase activity and small GTPase mediated signal transduction, more	N/A	cell cortex of cell tip;cytoplasm;medial cortex	protein binding	actin filament organization;hyphal growth;mitotic actomyosin contractile ring assembly;small GTPase mediated signal transduction;syncytium formation by plasma membrane fusion
16.13	16.1193	16.3771	19.6975	22.6634	21.3299	++	Afu6g08660	253	Ortholog of A. nidulans AN3906	N/A	nucleus	N/A	establishment of cell polarity;microtubule nucleation by spindle pole body;nuclear migration
16.9407	15.5307	16.9112	21.0099	21.413	19.929	++	Afu1g09970	302	Ortholog(s) have cytosol, eukaryotic 43S preinitiation complex, eukaryotic translation initiation factor 3 complex, nucleus localization	N/A	cytoplasm;eukaryotic 43S preinitiation complex;eukaryotic 48S preinitiation complex;eukaryotic translation initiation factor 3 complex	isopeptidase activity;metallopeptidase activity;protein binding;translation initiation factor activity	formation of cytoplasmic translation initiation complex
17.1783	15.0705	15.4101	20.5659	20.7099	20.1304	++	Afu3g05570	308	Has domain(s) with predicted nucleic acid binding, zinc ion binding activity	N/A	N/A	metal ion binding	N/A
16.5728	14.7347	16.035	20.0055	20.3941	19.4317	++	Afu4g04310	637	Ortholog(s) have cell cortex, cytosol, nucleus localization	N/A	AP-2 adaptor complex;cell cortex of cell tip;cell division site;clathrin adaptor complex;membrane coat	clathrin adaptor activity	clathrin-dependent endocytosis;intracellular protein transport;protein transport;vesicle-mediated transport
15.476	14.344	15.7403	19.0623	18.4349	18.2198	++	Afu3g05960	461	Ortholog(s) have nuclear periphery, spindle pole body localization	N/A	nuclear periphery;spindle pole body	protein binding	N/A
16.6258	14.7909	14.3496	21.542	20.1412	21.7712	++	Afu1g13790	28	Histone H3	hhtA	CENP-A containing nucleosome;mating-type region heterochromatin;nuclear pericentric heterochromatin;nuclear subtelomeric heterochromatin;nucleosome;nucleus;replication fork protection complex	DNA binding;protein heterodimerization activity	DNA methylation;cellular response to DNA damage stimulus;global genome nucleotide-excision repair;rRNA transcription;regulation of DNA methylation;regulation of extent of heterochromatin assembly;sexual sporulation resulting in formation of a cellular spore
16.8595	15.2979	16.8782	20.4758	20.6375	19.8368	++	Afu6g05200	26	60S ribosomal protein L28	N/A	ribosome	structural constituent of ribosome	translation
16.7872	14.6753	14.9043	20.1519	20.0137	20.126	++	Afu4g10710	188	Ortholog(s) have SNAP receptor activity and role in Golgi to vacuole transport, intra-Golgi vesicle-mediated transport, vacuole fusion, non-autophagic, vesicle fusion	N/A	SNARE complex;cell septum;cytosol;integral component of Golgi membrane;integral component of membrane;late endosome;membrane	SNAP receptor activity	Golgi to vacuole transport;intra-Golgi vesicle-mediated transport;intracellular protein transport;macroautophagy;vacuole fusion, non-autophagic;vesicle fusion;vesicle-mediated transport
20.3365	20.8639	20.9974	22.1254	22.3283	22.4899	++	Afu1g06390	212	Putative translation elongation factor EF-1 alpha subunit	tef1	cell surface;cytoplasm;extracellular region;fungal-type cell wall;fungal-type vacuole membrane;hyphal cell wall;mitochondrion;yeast-form cell wall	GDP binding;GTP binding;GTPase activity;Rho GTPase binding;actin filament binding;calmodulin binding;translation elongation factor activity	actin filament bundle assembly;biological process involved in interaction with host;cytoplasmic translational elongation;tRNA export from nucleus;translational elongation
16.3538	15.0106	15.1135	18.1679	18.3829	17.7235	++	Afu7g05250	682	Ortholog(s) have methylated histone binding activity, role in histone acetylation and NuA3a histone acetyltransferase complex, NuA3b histone acetyltransferase complex, cytoplasm localization	N/A	NuA3 histone acetyltransferase complex;NuA3a histone acetyltransferase complex;NuA3b histone acetyltransferase complex	metal ion binding;methylated histone binding	histone H3-K23 acetylation;histone acetylation
18.9137	19.6174	20.0089	22.2171	22.2379	21.3416	++	Afu1g04590	123	Ortholog(s) have histone acetyltransferase activity and role in histone acetylation, regulation of transcription from RNA polymerase II promoter	N/A	SAGA complex;SLIK (SAGA-like) complex;obsolete Ada2/Gcn5/Ada3 transcription activator complex	histone acetyltransferase activity	chromatin organization;histone acetylation;regulation of transcription by RNA polymerase II
15.3175	14.0152	15.3303	19.6473	18.1356	20.4676	++	Afu2g14680	26	Bzip developmental regulator	flbB	hyphal tip;nucleus	DNA binding;DNA-binding transcription factor activity	conidium formation;positive regulation of conidium formation;regulation of transcription by RNA polymerase II
16.2565	14.4145	15.3311	18.1915	18.842	18.1128	++	Afu4g10660	97	Chromatin modification-related protein eaf3, putative	eaf3	NuA4 histone acetyltransferase complex;Rpd3S/Clr6-CII complex;histone acetyltransferase complex;nucleus	N/A	DNA repair;cellular response to DNA damage stimulus;chromatin organization;establishment or maintenance of cell polarity regulating cell shape;histone deacetylation;negative regulation of antisense RNA transcription;negative regulation of transcription, DNA-templated;regulation of DNA-dependent DNA
15.9199	13.884	16.3278	19.2912	19.7888	19.2807	++	Afu1g09770	187	Ortholog of A. nidulans FGSC A4 : AN1288, A. niger CBS 513.88 : An08g01580, A. oryzae RIB40 : AO090012000866, Aspergillus wentii : Aspwe1_0036503 and Aspergillus sydowii : Aspsy1_0025457	N/A	N/A	RNA binding	N/A
16.31	15.2813	14.8752	19.5593	19.8997	18.0874	++	Afu5g06760	274	Pre-mRNA-splicing factor cwc2, putative	cwc2	Prp19 complex;post-mRNA release spliceosomal complex;spliceosomal complex	RNA binding;U6 snRNA binding;metal ion binding;nucleic acid binding;pre-mRNA binding	cell cycle;mRNA cis splicing, via spliceosome;spliceosomal snRNP assembly
15.5989	14.6379	16.5598	19.768	18.6198	18.8264	++	Afu1g05070	186	tRNA (guanine-N(7)-)-methyltransferase non-catalytic subunit trm82, putative	trm82	N/A	protein binding	RNA (guanine-N7)-methylation;tRNA (guanine-N7)-methylation
16.6821	15.0587	16.16	19.3097	19.2635	18.3764	++	Afu2g17110	11	Putative cell division control protein	cdc48	Cdc48p-Npl4p-Vms1p AAA ATPase complex;Doa10p ubiquitin ligase complex;Hrd1p ubiquitin ligase ERAD-L complex;RQC complex;VCP-NPL4-UFD1 AAA ATPase complex;cell surface;cytoplasm;cytosol;endoplasmic reticulum membrane;mitochondrion;mitotic spindle midzone;nuclear chromatin;nucleus;plasma membrane	ATP binding;ATP hydrolysis activity;hydrolase activity;protein phosphatase regulator activity;protein-macromolecule adaptor activity;ubiquitin binding	ER-associated misfolded protein catabolic process;SCF complex disassembly in response to cadmium stress;cell division;cellular protein complex disassembly;cytoplasm protein quality control by the ubiquitin-proteasome system;endoplasmic reticulum membrane fusion;establishment of endoplasmic reticulum
16.2537	14.163	15.7758	19.038	19.5202	18.6124	++	Afu3g08630	45	Multiprotein-bridging factor 1, putative	mbf1	N/A	DNA binding;transcription coactivator activity	obsolete pathogenesis;positive regulation of transcription by RNA polymerase II
16.4086	14.1726	15.9363	20.93	19.786	19.2747	++	Afu5g10810	639	Ortholog(s) have role in vesicle-mediated transport and cell division site, cell tip, cytosol, nucleus, prospore membrane localization	N/A	prospore membrane	N/A	vesicle docking involved in exocytosis;vesicle-mediated transport
16.4277	14.2817	15.0688	20.8521	19.7148	18.8826	++	Afu4g03640	102	Pre-mRNA-splicing factor slt11, putative	slt11	Prp19 complex;post-mRNA release spliceosomal complex;spliceosomal complex	RNA binding;nucleic acid binding	RNA splicing;mRNA processing
16.7434	15.1649	17.0871	19.7993	20.575	19.5165	++	Afu1g15340	546	Ortholog(s) have polynucleotide adenylyltransferase activity and role in mRNA polyadenylation, nuclear-transcribed mRNA catabolic process, meiosis-specific transcripts	N/A	cytosol;mRNA cleavage and polyadenylation specificity factor complex;mitochondrial inner membrane;nuclear exosome focus;nucleoplasm;nucleus	ATP binding;RNA binding;metal ion binding;nucleotidyltransferase activity;polynucleotide adenylyltransferase activity	RNA 3'-end processing;RNA polyadenylation;mRNA polyadenylation;nuclear-transcribed mRNA catabolic process, meiosis-specific transcripts
15.1651	16.2831	17.0197	19.564	20.3705	19.0054	++	Afu3g12100	140	trehalose synthase, putative	ccg9	N/A	glycosyltransferase activity	conidium formation;regulation of growth rate
17.035	15.2911	15.3365	18.9733	19.0669	18.7038	++	Afu2g05530	110	Ortholog(s) have H4 histone acetyltransferase activity, histone acetyltransferase activity (H3-K4 specific), peptide N-acetyltransferase activity	N/A	NuA4 histone acetyltransferase complex;Piccolo NuA4 histone acetyltransferase complex;nuclear chromatin;nuclear pericentric heterochromatin	H4 histone acetyltransferase activity;histone acetyltransferase activity;histone acetyltransferase activity (H3-K4 specific);peptide N-acetyltransferase activity	DNA repair;DNA-templated transcription, elongation;centromere complex assembly;double-strand break repair;filamentous growth of a population of unicellular organisms;histone H3-K4 acetylation;histone H4 acetylation;histone acetylation;histone displacement;negative regulation of heterochromatin assem
15.9403	14.7665	16.1413	19.5668	19.3806	18.021	++	Afu8g05620	211	Chitin synthase activator (Chs3), putative	chs3	1,3-beta-D-glucan synthase complex;cell tip;cellular bud neck;division septum;incipient cellular bud site	enzyme activator activity;protein binding	cellular protein localization;fungal-type cell wall chitin biosynthetic process;mitotic division septum assembly;regulation of fungal-type cell wall beta-glucan biosynthetic process
16.0038	14.328	16.574	20.4177	19.6074	18.8755	++	Afu8g05290	414	Ortholog of A. nidulans FGSC A4 : AN1520, A. niger CBS 513.88 : An16g07440, A. oryzae RIB40 : AO090005000620, Aspergillus wentii : Aspwe1_0045135 and Aspergillus sydowii : Aspsy1_0145694	N/A	N/A	N/A	N/A
18.6261	18.7784	18.9222	19.8395	20.0685	19.4543	++	Afu7g05870	88	Proteasome subunit alpha type-2, putative	pre8	proteasome core complex;proteasome core complex, alpha-subunit complex;proteasome storage granule	threonine-type endopeptidase activity	proteasomal ubiquitin-independent protein catabolic process;proteasome-mediated ubiquitin-dependent protein catabolic process;proteolysis involved in cellular protein catabolic process;ubiquitin-dependent protein catabolic process
17.2589	15.0271	15.8552	19.9418	20.5116	19.2173	++	Afu3g11740	241	Ortholog(s) have role in anisotropic cell growth and cytoplasm, nucleus localization	N/A	cytoplasm;nucleus	protein binding	anisotropic cell growth
16.3761	14.7503	15.3851	18.4141	18.0706	17.8037	++	Afu1g05310	1027	Ortholog(s) have role in negative regulation of G0 to G1 transition, ribosomal small subunit biogenesis and 90S preribosome, nucleolus localization	N/A	preribosome, small subunit precursor	ATP binding;N-acetyltransferase activity;rRNA cytidine N-acetyltransferase activity	ncRNA processing;rRNA acetylation involved in maturation of SSU-rRNA;rRNA metabolic process;ribosomal small subunit biogenesis;tRNA acetylation
17.4715	15.2507	16.179	19.7918	20.5384	19.3607	++	Afu6g07680	50	Has domain(s) with predicted zinc ion binding activity and nucleus localization	N/A	host cell nucleus	zinc ion binding	N/A
19.282	16.9753	18.9888	22.0261	22.6222	21.7358	++	Afu3g11110	35	Nucleolar protein 9, putative	nop9	90S preribosome;nucleolus;preribosome, small subunit precursor	RNA binding	endonucleolytic cleavage in 5'-ETS of tricistronic rRNA transcript (SSU-rRNA, 5.8S rRNA, LSU-rRNA);endonucleolytic cleavage in ITS1 to separate SSU-rRNA from 5.8S rRNA and LSU-rRNA from tricistronic rRNA transcript (SSU-rRNA, 5.8S rRNA, LSU-rRNA);endonucleolytic cleavage to generate mature 5'-end of
18.0633	18.0795	18.4966	19.4102	19.765	19.0638	++	Afu6g04570	296	Putative translational elongation factor eEF-1 gamma subunit	N/A	cytoplasmic stress granule;extracellular region;nucleus	DNA-binding transcription factor activity;calcium ion binding;guanyl-nucleotide exchange factor activity;phospholipid binding;protein binding;translation elongation factor activity	cytoplasmic translational elongation;positive regulation of transcription by RNA polymerase II;regulation of translational termination;ribosome biogenesis;translational elongation
20.8175	20.0595	19.5865	22.326	22.1499	21.7751	++	Afu6g04530	518	Ortholog(s) have role in histone acetylation and NuA4 histone acetyltransferase complex localization	N/A	NuA4 histone acetyltransferase complex;Piccolo NuA4 histone acetyltransferase complex	N/A	histone acetylation;regulation of transcription by RNA polymerase II
20.2709	20.1093	20.0203	19.4153	18.8331	18.677	++	Afu8g03930	352	Putative Hsp70 chaperone	hscA	cell surface;cytoplasmic stress granule;cytosol;fungal-type cell wall;plasma membrane;polysome;yeast-form cell wall	ATP hydrolysis activity;unfolded protein binding	de novo' cotranslational protein folding;cellular response to glucose starvation;cytoplasmic translation;filamentous growth;filamentous growth of a population of unicellular organisms;induction by symbiont of host defense response;rRNA processing;regulation of translational fidelity;ribosomal subun
16.8486	15.8669	14.9067	18.837	19.7506	18.6741	++	Afu5g02470	334	Thiamine biosynthesis protein, phoB-regulated	nmt1	N/A	thiamine pyrophosphate binding	hyphal growth;thiamine biosynthetic process;thiamine diphosphate biosynthetic process
16.8343	13.4568	15.4133	19.7143	20.2596	19.9121	+	Afu2g12930	330	Ortholog of A. nidulans FGSC A4 : AN6262, A. oryzae RIB40 : AO090026000341, Aspergillus wentii : Aspwe1_0031317, Aspergillus sydowii : Aspsy1_0058174 and Aspergillus terreus NIH2624 : ATET_01256	N/A	N/A	N/A	N/A
17.4021	13.7654	16.4358	20.6583	20.9065	20.394	+	Afu1g13590	297	Ortholog(s) have enzyme inhibitor activity and role in actin cortical patch assembly, negative regulation of catalytic activity, septin cytoskeleton organization	N/A	actin cortical patch;cellular bud neck;cellular bud neck septin ring;cellular bud tip;endocytic patch;endocytic vesicle;mating projection base	enzyme inhibitor activity	actin cortical patch assembly;negative regulation of catalytic activity;septin cytoskeleton organization
19.197	17.4854	19.2846	21.7975	21.6519	20.9527	+	Afu5g06905	214	Ortholog of Neosartorya fischeri NRRL 181 : NFIA_036170	N/A	N/A	N/A	N/A
16.8996	15.2516	17.3234	19.573	19.4988	19.0268	+	Afu1g14120	345	Putative nuclear segregation protein	bfr1	N/A	N/A	N/A
19.72	17.9127	17.8195	21.2708	21.0771	21.8611	+	Afu2g16462	573	Ortholog(s) have chromatin insulator sequence binding, transcription factor activity, core RNA polymerase III binding activity and role in transcription initiation from RNA polymerase III promoter	N/A	transcription factor TFIIIC complex	RNA polymerase III general transcription initiation factor activity;chromatin insulator sequence binding	transcription initiation from RNA polymerase III promoter
17.567	16.2859	15.4062	19.0247	20.518	19.8681	+	Afu1g12890	41	Putative 60S Ribosomal protein L5	N/A	cytosolic large ribosomal subunit;ribosome	5S rRNA binding;structural constituent of ribosome	ribosomal large subunit assembly;translation
20.7592	22.0561	21.791	23.3426	23.6413	23.1942	+	Afu2g05530	141	Ortholog(s) have H4 histone acetyltransferase activity, histone acetyltransferase activity (H3-K4 specific), peptide N-acetyltransferase activity	N/A	NuA4 histone acetyltransferase complex;Piccolo NuA4 histone acetyltransferase complex;nuclear chromatin;nuclear pericentric heterochromatin	H4 histone acetyltransferase activity;histone acetyltransferase activity;histone acetyltransferase activity (H3-K4 specific);peptide N-acetyltransferase activity	DNA repair;DNA-templated transcription, elongation;centromere complex assembly;double-strand break repair;filamentous growth of a population of unicellular organisms;histone H3-K4 acetylation;histone H4 acetylation;histone acetylation;histone displacement;negative regulation of heterochromatin assem
20.7592	22.0561	21.791	23.3426	23.6413	23.1942	+	Afu2g05530	145	Ortholog(s) have H4 histone acetyltransferase activity, histone acetyltransferase activity (H3-K4 specific), peptide N-acetyltransferase activity	N/A	NuA4 histone acetyltransferase complex;Piccolo NuA4 histone acetyltransferase complex;nuclear chromatin;nuclear pericentric heterochromatin	H4 histone acetyltransferase activity;histone acetyltransferase activity;histone acetyltransferase activity (H3-K4 specific);peptide N-acetyltransferase activity	DNA repair;DNA-templated transcription, elongation;centromere complex assembly;double-strand break repair;filamentous growth of a population of unicellular organisms;histone H3-K4 acetylation;histone H4 acetylation;histone acetylation;histone displacement;negative regulation of heterochromatin assem
15.8096	14.0745	17.1471	19.5298	19.9611	19.579	+	Afu5g12180	115	Ortholog(s) have GTPase activator activity, Ran GTPase binding activity	N/A	cytoplasm;cytosol;nucleus	GTPase activator activity;Ran GTPase binding	G1/S transition of mitotic cell cycle;RNA export from nucleus;intracellular transport;positive regulation of GTPase activity;protein import into nucleus;small GTPase mediated signal transduction;ubiquitin-dependent protein catabolic process
19.1487	18.6141	17.8975	21.3119	21.8344	20.2947	+	Afu7g05360	189	Ortholog(s) have role in cellular protein localization, cellular response to biotic stimulus, cellular response to starvation and chromatin silencing at centromere outer repeat region, more	N/A	FACT complex;nucleus	DNA binding	cellular protein localization;cellular response to starvation;filamentous growth;filamentous growth of a population of unicellular organisms in response to biotic stimulus;filamentous growth of a population of unicellular organisms in response to starvation;pericentric heterochromatin assembly;silen
15.6722	19.1595	19.9065	23.8892	24.3068	23.6731	+	Afu1g07320	403	Ortholog(s) have role in DNA repair, Okazaki fragment processing involved in mitotic DNA replication, cell septum assembly, chromatin silencing at centromere central core, chromosome segregation, conidium formation	N/A	nuclear chromatin;nuclear replication fork;nucleoplasm;nucleus	protein binding	CENP-A containing chromatin organization;DNA repair;Okazaki fragment processing involved in mitotic DNA replication;cell septum assembly;cellular response to DNA damage stimulus;chromosome segregation;conidium formation;pericentric heterochromatin assembly
20.5257	20.107	20.8467	21.6968	22.0886	21.4704	+	Afu4g07560	501	Chromatin modification-related protein eaf1, putative	eaf1	nucleus	N/A	DNA repair;chromatin organization
16.5406	14.6852	16.2604	18.8572	19.0651	18.1671	+	Afu3g07600	66	Ortholog of A. nidulans FGSC A4 : AN12479, A. oryzae RIB40 : AO090020000133, Neosartorya fischeri NRRL 181 : NFIA_069570 and Aspergillus versicolor : Aspve1_0573130	N/A	N/A	N/A	N/A
16.8957	14.8295	16.2034	19.2095	19.5647	18.4578	+	Afu5g01800	32	DNA repair protein	rad14	host cell nucleus;nucleotide-excision repair factor 1 complex;nucleus	damaged DNA binding;zinc ion binding	UV-damage excision repair;nucleotide-excision repair;nucleotide-excision repair involved in interstrand cross-link repair;nucleotide-excision repair, DNA damage recognition;response to UV
19.2572	17.2034	18.7262	21.1178	21.9825	21.1951	+	Afu2g11850	365	Allergenic ribosomal L3 protein	rpL3	cell surface;cytosolic large ribosomal subunit;ribosome;small-subunit processome	structural constituent of ribosome	maintenance of translational fidelity;rRNA processing;ribosomal large subunit assembly;translation
18.7348	18.1357	19.2499	20.4027	20.4458	20.0096	+	Afu1g06060	1367	Has domain(s) with predicted RNA polymerase II transcription cofactor activity, role in regulation of transcription from RNA polymerase II promoter and mediator complex localization	N/A	mediator complex	transcription coregulator activity	regulation of transcription by RNA polymerase II
15.5176	13.7533	15.4792	17.8026	17.3236	17.7916	+	Afu5g11700	413	Ortholog(s) have ATP binding, ATPase activity, dinucleotide insertion or deletion binding, heteroduplex DNA loop binding, single-stranded DNA binding activity	N/A	MutLalpha complex;MutLbeta complex;MutLgamma complex;mismatch repair complex	ATP binding;ATP hydrolysis activity;DNA insertion or deletion binding;bubble DNA binding;dinucleotide insertion or deletion binding;double-stranded DNA binding;heteroduplex DNA loop binding;mismatched DNA binding;single-stranded DNA binding	meiotic heteroduplex formation;meiotic mismatch repair;mismatch repair;reciprocal meiotic recombination
17.5824	16.9246	15.7248	19.5715	19.771	18.9784	+	Afu3g07820	50	Proteasome regulatory particle subunit Rpt1, putative	rpt1	cytoplasm;proteasome regulatory particle, base subcomplex	ATP binding;hydrolase activity;proteasome-activating activity;ubiquitin protein ligase binding	positive regulation of RNA polymerase II transcription preinitiation complex assembly;positive regulation of protein catabolic process;proteasome regulatory particle assembly;protein catabolic process;ubiquitin-dependent protein catabolic process
16.7547	14.6517	17.0849	20.4228	19.782	19.4297	+	Afu4g11000	109	Ortholog(s) have role in cellular response to drug, filamentous growth, late endosome to vacuole transport via multivesicular body sorting pathway and fungal-type vacuole membrane localization	N/A	fungal-type vacuole membrane	N/A	cellular response to drug;filamentous growth;late endosome to vacuole transport via multivesicular body sorting pathway;vacuolar transport
16.7733	17.2573	17.4283	19.7291	19.376	18.4031	+	Afu2g10030	43	Immunoreactive protein	vip1	mitochondrion	RNA binding;nucleic acid binding	N/A
16.1603	13.5631	15.6739	19.6242	20.6918	18.4317	+	Afu3g10920	206	Telomere and ribosome associated protein	stm1	cytoplasm;cytosol;polysome	DNA binding;G-quadruplex DNA binding;RNA binding;ribosome binding;telomeric DNA binding;triplex DNA binding	TOR signaling;negative regulation of apoptotic process;regulation of translational initiation in response to stress;telomere maintenance;translational elongation
17.1734	14.8334	16.485	19.955	19.1604	19.4149	+	Afu1g04070	48	Eukaryotic initiation factor 5A	N/A	cytosolic ribosome	RNA binding;ribosome binding;translation elongation factor activity	positive regulation of translational elongation;positive regulation of translational termination;translational frameshifting
18.4294	17.6336	19.2076	20.7698	21.0511	20.3605	+	Afu4g10780	217	ubiquitin-protein ligase, putative	tom1	N/A	ubiquitin-protein transferase activity	N/A
16.2957	13.9617	16.2027	19.7684	18.7306	19.86	+	Afu3g11040	996	Ortholog(s) have role in Golgi to plasma membrane transport, exocytosis and cell division site, cell tip, plasma membrane localization	N/A	plasma membrane	protein binding	Golgi to plasma membrane transport;exocytosis
17.2632	15.2409	16.6106	19.0806	19.2483	19.2625	+	Afu1g11130	23	60S ribosomal protein L6	N/A	cell surface;cytosolic large ribosomal subunit;membrane;ribosome	RNA binding;structural constituent of ribosome	cellular response to starvation;cytoplasmic translation;filamentous growth;filamentous growth of a population of unicellular organisms in response to biotic stimulus;filamentous growth of a population of unicellular organisms in response to starvation;ribosomal large subunit assembly;translation
15.6153	14.625	17.0903	19.4406	19.1876	19.0016	+	Afu2g10030	140	Immunoreactive protein	vip1	mitochondrion	RNA binding;nucleic acid binding	N/A
17.2028	15.043	14.7252	20.2543	19.4743	19.1806	+	Afu7g03890	58	Ortholog(s) have ATPase activity, role in DNA repair, mitotic chromosome condensation and cytosol, nuclear condensin complex localization	N/A	CENP-A containing chromatin;condensin complex;cytoplasm;nuclear chromatin;nuclear condensin complex;nuclear heterochromatin;nucleus;rDNA heterochromatin	ATP hydrolysis activity;double-stranded DNA binding;single-stranded DNA binding	attachment of mitotic spindle microtubules to kinetochore;cell division;mitotic chromosome condensation
17.4443	15.4342	15.4278	19.7486	19.7054	18.622	+	Afu2g12030	566	Histone acetyltransferase type B catalytic subunit, putative	hat1	chromosome, telomeric region;cytoplasm;histone acetyltransferase complex;nuclear chromatin;nucleus	H4 histone acetyltransferase activity;chromatin binding;histone acetyltransferase activity;histone acetyltransferase activity (H4-K12 specific);histone acetyltransferase activity (H4-K5 specific);histone acetyltransferase activity (H4-K8 specific);histone binding	DNA repair;cellular response to DNA damage stimulus;cellular response to reactive oxygen species;chromatin organization;chromatin silencing at telomere;histone H4-K12 acetylation;histone H4-K5 acetylation;histone H4-K8 acetylation;histone acetylation;negative regulation of pseudohyphal growth;phenot
19.1319	18.5361	17.2558	20.6183	21.4035	20.6474	+	Afu1g07720	676	FACT complex subunit spt16, putative	spt16	FACT complex;nucleus	N/A	DNA repair;DNA replication;DNA replication-independent chromatin organization;chromatin remodeling
18.2407	16.5666	17.4997	19.596	20.3178	19.4374	+	Afu2g16820	278	Putative curved DNA-binding protein	N/A	nucleus	DNA binding	N/A
21.5036	20.5915	20.9031	22.3384	22.5978	22.0217	+	Afu3g05350	134	Histone H2B	htb1	nucleosome;nucleus;replication fork protection complex;site of double-strand break	DNA binding;protein heterodimerization activity	N/A
27.2801	26.4216	27.4853	25.0129	25.8566	25.0586	+	Afu3g05350	8	Histone H2B	htb1	nucleosome;nucleus;replication fork protection complex;site of double-strand break	DNA binding;protein heterodimerization activity	N/A
27.2801	26.4216	27.4853	25.0129	25.8566	25.0586	+	Afu3g05350	15	Histone H2B	htb1	nucleosome;nucleus;replication fork protection complex;site of double-strand break	DNA binding;protein heterodimerization activity	N/A
20.553	19.6264	19.4418	21.4369	22.0638	21.2913	+	Afu6g13300	97	GTP-Binding nuclear protein Ran	ran	extracellular region;nucleus	GTP binding;GTPase activity;Ran guanyl-nucleotide exchange factor activity	chromosome organization;negative regulation of G2/M transition of mitotic cell cycle;nucleocytoplasmic transport;nucleus organization;poly(A)+ mRNA export from nucleus;protein import into nucleus
20.3639	21.0451	18.9399	22.7227	22.5652	22.6021	+	Afu1g09530	547	Ortholog of A. nidulans FGSC A4 : AN10181, A. niger CBS 513.88 : An08g01090, A. oryzae RIB40 : AO090012000919, Neosartorya fischeri NRRL 181 : NFIA_016080 and Aspergillus wentii : Aspwe1_0036341	N/A	obsolete Ada2/Gcn5/Ada3 transcription activator complex	N/A	N/A
20.3639	21.0451	18.9399	22.7227	22.5652	22.6021	+	Afu1g09530	537	Ortholog of A. nidulans FGSC A4 : AN10181, A. niger CBS 513.88 : An08g01090, A. oryzae RIB40 : AO090012000919, Neosartorya fischeri NRRL 181 : NFIA_016080 and Aspergillus wentii : Aspwe1_0036341	N/A	obsolete Ada2/Gcn5/Ada3 transcription activator complex	N/A	N/A
19.964	20.2733	19.9165	20.6265	20.7398	20.4618	+	Afu6g02630	48	Ortholog(s) have ATP-dependent RNA helicase activity	N/A	chromosome, telomeric region;nucleus;transcription export complex	ATP binding;RNA binding;RNA helicase activity;nucleic acid binding	chromatin silencing at telomere;mRNA 3'-end processing;mRNA export from nucleus;mRNA splicing, via spliceosome;transcription elongation from RNA polymerase II promoter;transcription-coupled nucleotide-excision repair
26.2391	25.1596	26.2147	24.2232	24.5748	23.8617	+	Afu3g05350	25	Histone H2B	htb1	nucleosome;nucleus;replication fork protection complex;site of double-strand break	DNA binding;protein heterodimerization activity	N/A
26.2391	25.1596	26.2147	24.2232	24.5748	23.8617	+	Afu3g05350	20	Histone H2B	htb1	nucleosome;nucleus;replication fork protection complex;site of double-strand break	DNA binding;protein heterodimerization activity	N/A
17.664	15.3733	16.247	19.0467	19.9641	19.0956	+	Afu7g02280	21	Ortholog(s) have U5 snRNP localization	N/A	U5 snRNP;post-mRNA release spliceosomal complex;spliceosomal complex	protein binding	N/A
17.4152	14.5494	15.3303	19.1526	19.4264	18.9846	+	Afu3g11200	589	Ortholog(s) have role in cellular response to biotic stimulus, cellular response to starvation and filamentous growth of a population of unicellular organisms in response to biotic stimulus, more	N/A	N/A	protein binding	cellular response to starvation;filamentous growth;filamentous growth of a population of unicellular organisms in response to biotic stimulus;filamentous growth of a population of unicellular organisms in response to starvation;intracellular protein transport;vacuole inheritance;vesicle-mediated tra
16.8389	14.0662	16.3275	19.0347	19.8917	18.953	+	Afu1g05200	1041	Eukaryotic translation initiation factor 3 subunit A	tif32	cytoplasmic stress granule;eukaryotic 43S preinitiation complex;eukaryotic 48S preinitiation complex;eukaryotic translation initiation factor 3 complex;eukaryotic translation initiation factor 3 complex, eIF3e;eukaryotic translation initiation factor 3 complex, eIF3m	translation initiation factor activity	N/A
19.5043	18.7292	19.147	18.088	18.0167	17.3053	+	Afu5g06240	321	putative alcohol dehydrogenase III	alcC	N/A	alcohol dehydrogenase (NAD+) activity;oxidoreductase activity;zinc ion binding	ethanol catabolic process;obsolete oxidation-reduction process;threonine catabolic process
16.7083	14.4698	17.7855	20.2868	20.6635	19.6198	+	Afu6g06445	135	Has domain(s) with predicted role in regulation of transcription, DNA-templated	N/A	N/A	N/A	regulation of transcription, DNA-templated
16.5663	18.6352	17.7265	19.9971	21.0898	19.9147	+	Afu5g08450	522	Ortholog of A. nidulans FGSC A4 : AN12000, A. niger CBS 513.88 : An03g04710, A. oryzae RIB40 : AO090701000765, Aspergillus wentii : Aspwe1_0023675 and Aspergillus terreus NIH2624 : ATET_08223	N/A	N/A	protein binding	N/A
17.2216	14.6098	16.6343	19.4694	20.0752	18.8667	+	Afu8g05660	1031	Ortholog(s) have microfilament motor activity	N/A	actin cortical patch;cell cortex of cell tip;cell division site;cell septum;cell tip;cellular bud neck;cellular bud tip;hyphal tip;mating projection tip;medial cortex;myosin I complex;myosin complex;plasma membrane;plasma membrane raft;prospore membrane	ATP binding;Arp2/3 complex binding;actin filament binding;actin-dependent ATPase activity;cytoskeletal motor activity;microfilament motor activity;protein binding	actin cortical patch assembly;actin cortical patch localization;actin cytoskeleton organization;bipolar cellular bud site selection;cell growth mode switching, budding to filamentous;cell tip growth;cellular response to starvation;endocytosis;establishment or maintenance of cell polarity regulating
17.973	16.6789	18.2124	19.4238	19.637	19.2969	+	Afu5g06653	19	Ortholog of A. nidulans FGSC A4 : AN2252, A. niger CBS 513.88 : An17g01010, A. oryzae RIB40 : AO090701000198, Aspergillus wentii : Aspwe1_0074393 and Aspergillus sydowii : Aspsy1_0357115	N/A	nucleolar ribonuclease P complex;ribonuclease MRP complex	N/A	mRNA cleavage;tRNA processing
16.8874	14.1231	16.5332	18.8646	18.8559	19.4353	+	Afu4g10260	439	Ortholog of A. nidulans FGSC A4 : AN2006, A. niger CBS 513.88 : An04g06660, A. oryzae RIB40 : AO090003001196, Aspergillus wentii : Aspwe1_0034162 and Aspergillus sydowii : Aspsy1_0142465	N/A	N/A	N/A	vesicle-mediated transport
20.7608	19.8537	20.6103	19.2789	19.2192	18.4539	+	Afu3g11070	183	Putative pyruvate decarboxylase	pdcA	N/A	carboxy-lyase activity;catalytic activity;magnesium ion binding;pyruvate decarboxylase activity;thiamine pyrophosphate binding	N/A
21.5093	20.7868	21.1598	21.8963	22.278	21.9018	+	Afu4g10400	525	Ortholog of A. nidulans FGSC A4 : AN1995, A. niger CBS 513.88 : An04g06400, A. oryzae RIB40 : AO090003001177, Aspergillus wentii : Aspwe1_0022851 and Aspergillus sydowii : Aspsy1_0053931	N/A	N/A	ubiquitin protein ligase activity;zinc ion binding	ubiquitin-dependent protein catabolic process via the N-end rule pathway
16.067	17.7502	14.125	19.907	20.5774	19.2779	+	Afu1g12590	99	La protein homolog	N/A	nucleus;ribonucleoprotein complex	RNA binding;nucleic acid binding	RNA processing
15.2565	17.9033	17.329	19.6065	19.7988	19.6926	+	Afu3g05350	99	Histone H2B	htb1	nucleosome;nucleus;replication fork protection complex;site of double-strand break	DNA binding;protein heterodimerization activity	N/A
19.4052	17.9022	19.3036	21.2883	21.0831	20.2478	+	Afu2g11060	122	Putative acylCoA binding family protein	N/A	extracellular region	fatty-acyl-CoA binding	N/A
20.2158	18.6631	19.9269	18.1683	17.8398	17.4554	+	Afu5g11560	390	Ortholog(s) have ATP binding activity	N/A	Arp2/3 protein complex;actin cortical patch;cell cortex of cell tip;cell division site;hyphal tip	ATP binding	Arp2/3 complex-mediated actin nucleation;actin cortical patch localization;actin cortical patch organization;actin filament organization;actin filament polymerization;cellular response to drug;mitotic actomyosin contractile ring assembly
17.1181	13.9088	14.7168	18.3616	18.9401	18.4937	+	Afu7g05370	454	Putative septin	aspB	cellular bud neck;cellular bud neck septin ring;cytoplasm;hyphal septin ring;hyphal tip;incipient cellular bud site;medial cortex;medial cortex septin ring;mitotic actomyosin contractile ring, proximal layer;mitotic septin complex;septin ring	GTP binding	conidiophore development;hyphal growth;mitotic cytokinesis
17.9563	16.4944	17.2122	19.1652	19.4727	18.3983	+	Afu3g09880	133	Ortholog(s) have 3'-5'-exoribonuclease activity	N/A	exosome (RNase complex);nuclear chromatin;nuclear exosome (RNase complex);nuclear exosome focus;nucleolus;nucleoplasm;nucleus	3'-5' exonuclease activity;3'-5'-exoribonuclease activity;catalytic activity;exoribonuclease activity;nucleic acid binding;nucleotide binding	RNA processing;U1 snRNA 3'-end processing;U4 snRNA 3'-end processing;U5 snRNA 3'-end processing;cellular metabolic process;cellular response to drug;exonucleolytic trimming to generate mature 3'-end of 5.8S rRNA from tricistronic rRNA transcript (SSU-rRNA, 5.8S rRNA, LSU-rRNA);histone mRNA catabolic
18.0909	16.9397	18.3479	19.6027	19.6675	18.9918	+	Afu2g11840	685	Transcriptional corepressor	cyc8	nucleus;transcription repressor complex	protein binding	conidiophore development;hyphal growth;regulation of conidium formation;sporocarp development involved in sexual reproduction;syncytium formation by plasma membrane fusion
16.8175	14.7151	16.7144	18.96	19.2773	17.9713	+	Afu8g04410	569	Ortholog of A. nidulans FGSC A4 : AN1453, A. niger CBS 513.88 : An16g08630, Aspergillus wentii : Aspwe1_0117354, Aspergillus sydowii : Aspsy1_0143599 and Aspergillus terreus NIH2624 : ATET_00054	N/A	N/A	N/A	N/A
18.4784	17.7159	18.5631	19.7267	20.4785	19.1666	+	Afu2g10030	157	Immunoreactive protein	vip1	mitochondrion	RNA binding;nucleic acid binding	N/A
17.9412	17.9135	18.9454	19.8948	20.5354	19.2543	+	Afu5g11560	74	Ortholog(s) have ATP binding activity	N/A	Arp2/3 protein complex;actin cortical patch;cell cortex of cell tip;cell division site;hyphal tip	ATP binding	Arp2/3 complex-mediated actin nucleation;actin cortical patch localization;actin cortical patch organization;actin filament organization;actin filament polymerization;cellular response to drug;mitotic actomyosin contractile ring assembly
16.8651	14.4016	16.537	18.4938	18.562	18.3642	+	Afu1g09290	9	Has domain(s) with predicted catalytic activity and role in biosynthetic process	N/A	N/A	catalytic activity	biosynthetic process
21.5716	20.7249	21.872	19.816	20.5181	19.7302	+	Afu4g03410	326	Putative flavohemoprotein	fhpA	cytosol;mitochondrial outer membrane	FAD binding;heme binding;metal ion binding;nitric oxide dioxygenase activity;oxidoreductase activity;oxygen binding;oxygen carrier activity;riboflavin reductase (NADPH) activity	cellular detoxification of nitrogen compound;cellular response to nitrosative stress;negative regulation of sexual sporulation resulting in formation of a cellular spore;obsolete oxidation-reduction process;response to nitrosative stress;sexual sporulation resulting in formation of a cellular spore;
18.0309	16.3617	17.0956	19.1184	19.144	18.3841	+	Afu1g10310	422	Putative RNase L inhibitor of the ABC superfamily	N/A	cytoplasm;eukaryotic translation initiation factor 3 complex;nucleus	ATP binding;ATP hydrolysis activity;iron ion binding	positive regulation of translation;ribosomal large subunit biogenesis;ribosomal subunit export from nucleus;ribosome disassembly;translational initiation;translational termination
16.6773	13.62	15.3299	18.0012	18.3656	17.6891	+	Afu6g12330	89	Ortholog(s) have DNA binding activity, role in regulation of DNA damage checkpoint and cytoplasm, nuclear chromatin, nuclear periphery localization	N/A	cytoplasm;nuclear chromatin;nuclear periphery	DNA binding;protein binding	cellular response to DNA damage stimulus;regulation of DNA damage checkpoint
17.6443	14.3793	16.2181	19.0154	19.5058	18.7649	+	Afu4g14040	571	Ortholog of A. nidulans FGSC A4 : AN3519, AN2646, AN0587, AN0866, AN7370 and A. fumigatus Af293 : Afu1g15200, Afu3g03790, Afu5g06900, Afu7g08575	N/A	N/A	N/A	N/A
16.8283	13.8903	17.3171	19.4819	19.684	19.0303	+	Afu6g04740	79	actin	act1	actin filament bundle;glyoxysome;hyphal tip	N/A	N/A
21.2363	18.846	21.2335	17.8627	18.2629	17.2956	+	Afu2g05770	172	Ortholog(s) have SAGA complex localization	N/A	SAGA complex	N/A	N/A
16.1019	15.3364	13.0765	17.0242	19.8875	18.724	+	Afu1g16580	110	Ortholog(s) have SAGA complex localization	N/A	SAGA complex	transcription coregulator activity	N/A
19.3654	14.4829	19.4866	23.1868	22.7438	22.47	+	Afu4g07560	486	Chromatin modification-related protein eaf1, putative	eaf1	nucleus	N/A	DNA repair;chromatin organization
18.8901	17.966	19.4031	20.8555	20.9787	19.6809	+	Afu3g08900	117	Putative tubulin-specific chaperone c	N/A	N/A	N/A	cell morphogenesis;post-chaperonin tubulin folding pathway
21.7323	20.4098	22.0669	18.8697	20.303	19.0499	+	Afu7g05740	238	Putative NAD-dependent malate dehydrogenase	N/A	extracellular region;fungal biofilm matrix;glyoxysome;mitochondrial matrix;mitochondrion	L-malate dehydrogenase activity;catalytic activity;mRNA binding;malate dehydrogenase activity;oxidoreductase activity;oxidoreductase activity, acting on the CH-OH group of donors, NAD or NADP as acceptor	aerobic respiration;carbohydrate metabolic process;carboxylic acid metabolic process;malate metabolic process;obsolete chronological cell aging;obsolete oxidation-reduction process;obsolete replicative cell aging;tricarboxylic acid cycle
18.3801	17.1088	16.7122	19.0915	19.5753	18.619	+	Afu3g05560	232	Ortholog(s) have DNA translocase activity	N/A	RSC-type complex	DNA translocase activity;chromatin binding;protein binding	chromatin remodeling;double-strand break repair;double-strand break repair via nonhomologous end joining;nucleosome disassembly;transcription elongation from RNA polymerase II promoter
18.7759	19.9654	19.1678	21.3837	20.1677	20.7061	+	Afu1g06390	65	Putative translation elongation factor EF-1 alpha subunit	tef1	cell surface;cytoplasm;extracellular region;fungal-type cell wall;fungal-type vacuole membrane;hyphal cell wall;mitochondrion;yeast-form cell wall	GDP binding;GTP binding;GTPase activity;Rho GTPase binding;actin filament binding;calmodulin binding;translation elongation factor activity	actin filament bundle assembly;biological process involved in interaction with host;cytoplasmic translational elongation;tRNA export from nucleus;translational elongation
16.2371	14.4323	16.0854	17.0242	19.8875	18.724	+	Afu1g16580	106	Ortholog(s) have SAGA complex localization	N/A	SAGA complex	transcription coregulator activity	N/A
19.1069	15.7962	16.4806	20.0813	21.5209	19.7436	+	Afu1g04660	192	Ribosomal protein L15	N/A	cytosolic large ribosomal subunit;ribosome	RNA binding;structural constituent of ribosome	cytoplasmic translation;macroautophagy;translation
19.4551	18.0826	18.7665	21.9797	20.6177	19.9219	+	Afu6g10530	44	Ortholog(s) have ubiquitin-protein transferase activity and role in global genome nucleotide-excision repair, protein ubiquitination involved in ubiquitin-dependent protein catabolic process	N/A	Cul3-RING ubiquitin ligase complex;elongin complex;nucleotide-excision repair factor 4 complex	ubiquitin-protein transferase activity	global genome nucleotide-excision repair;ubiquitin-dependent protein catabolic process
18.7856	16.2421	18.155	20.3097	20.9602	19.4272	+	Afu6g03350	179	Has domain(s) with predicted N-acetyltransferase activity	N/A	N/A	N-acetyltransferase activity;hydrolase activity, acting on glycosyl bonds	metabolic process
20.3878	20.1462	20.6185	20.6708	21.307	21.2305	+	Afu2g09130	77	Putative NADH-ubiquinone dehydrogenase, 24 kDa subunit	N/A	mitochondrial respiratory chain complex I, peripheral segment;mitochondrion;plasma membrane	2 iron, 2 sulfur cluster binding;NADH dehydrogenase (ubiquinone) activity;metal ion binding;oxidoreductase activity	ascospore formation;obsolete oxidation-reduction process
19.6856	18.121	19.5084	17.275	18.0604	17.2988	+	Afu6g12930	95	Mitochondrial aconitate hydratase	acoA	cytosol;fungal biofilm matrix;mitochondrial matrix;mitochondrial nucleoid;mitochondrion	4 iron, 4 sulfur cluster binding;aconitate hydratase activity;citrate dehydratase activity;double-stranded DNA binding;metal ion binding;single-stranded DNA binding	induction by symbiont of host defense response;lysine biosynthetic process via aminoadipic acid;mitochondrial genome maintenance;tricarboxylic acid cycle
19.9505	19.1585	19.4675	18.3761	18.8323	17.4549	+	Afu5g13350	532	Putative peptidyl-prolyl cis-trans isomerase	cyp9	N/A	peptidyl-prolyl cis-trans isomerase activity;ubiquitin-protein transferase activity	protein folding;protein peptidyl-prolyl isomerization;protein ubiquitination
20.9379	19.9126	22.6377	23.872	23.4397	23.1274	+	Afu2g07460	132	Has domain(s) with predicted DNA binding, transcription coactivator activity and role in regulation of transcription, DNA-templated	N/A	N/A	DNA binding	regulation of transcription, DNA-templated
20.9379	19.9126	22.6377	23.872	23.4397	23.1274	+	Afu2g07460	133	Has domain(s) with predicted DNA binding, transcription coactivator activity and role in regulation of transcription, DNA-templated	N/A	N/A	DNA binding	regulation of transcription, DNA-templated
17.3552	16.1953	16.2377	18.0028	18.9756	17.5108	+	Afu8g05560	163	Ortholog(s) have protein serine/threonine phosphatase activity	N/A	mitotic spindle;nucleus;protein phosphatase type 2A complex	phosphoprotein phosphatase activity;protein binding;protein phosphatase regulator activity;protein serine/threonine phosphatase activity	conidium formation;hyphal growth;negative regulation of G2/M transition of mitotic cell cycle;negative regulation of GTPase activity;negative regulation of induction of conjugation with cellular fusion;negative regulation of septation initiation signaling;positive regulation of asexual sporulation r
21.2661	20.2056	20.9062	19.0333	20.083	18.1941	+	Afu6g10700	18	Ortholog(s) have chaperone binding, unfolded protein binding activity, role in chaperone-mediated protein complex assembly, protein import into mitochondrial intermembrane space, protein refolding and mitochondrial matrix localization	N/A	mitochondrial matrix	ATP binding;chaperone binding;unfolded protein binding	chaperone-mediated protein complex assembly;protein folding;protein import into mitochondrial intermembrane space;protein refolding
19.0627	17.4855	16.4031	19.7681	20.3486	19.4057	+	Afu5g05710	388	H/ACA ribonucleoprotein complex subunit cbf5, putative	cbf5	box H/ACA snoRNP complex;microtubule	DNA binding;RNA binding;pseudouridine synthase activity	RNA modification;RNA processing;anisotropic cell growth;box H/ACA RNA 3'-end processing;conidium formation;endocytosis;establishment of cell polarity;mRNA pseudouridine synthesis;pseudouridine synthesis;rRNA processing;rRNA pseudouridine synthesis;snRNA pseudouridine synthesis
18.1395	14.8573	14.7722	18.6175	18.9708	19.0748	+	Afu7g05260	155	Has domain(s) with predicted nucleic acid binding, nucleotide binding activity	N/A	viral nucleocapsid	RNA binding;nucleic acid binding	N/A
22.1991	21.2718	20.6103	23.2302	23.0809	22.2011	+	Afu1g09530	444	Ortholog of A. nidulans FGSC A4 : AN10181, A. niger CBS 513.88 : An08g01090, A. oryzae RIB40 : AO090012000919, Neosartorya fischeri NRRL 181 : NFIA_016080 and Aspergillus wentii : Aspwe1_0036341	N/A	obsolete Ada2/Gcn5/Ada3 transcription activator complex	N/A	N/A
16.7144	17.1139	17.2806	24.2322	18.263	24.0699	+	Afu6g04570	320	Putative translational elongation factor eEF-1 gamma subunit	N/A	cytoplasmic stress granule;extracellular region;nucleus	DNA-binding transcription factor activity;calcium ion binding;guanyl-nucleotide exchange factor activity;phospholipid binding;protein binding;translation elongation factor activity	cytoplasmic translational elongation;positive regulation of transcription by RNA polymerase II;regulation of translational termination;ribosome biogenesis;translational elongation
18.5868	15.2532	14.7964	19.3565	19.1865	19.5047	+	Afu5g04230	402	Putative citrate synthase	cit1	glyoxysome;mitochondrion	acyltransferase, acyl groups converted into alkyl on transfer;citrate (Si)-synthase activity	acetyl-CoA catabolic process;citrate metabolic process;tricarboxylic acid cycle
19.9791	18.7262	20.0657	20.8221	20.5036	21.1096	+	Afu6g02460	135	Putative glucosamine 6-phosphate N-acetyltransferase	gup1	N/A	N-acetyltransferase activity;glucosamine 6-phosphate N-acetyltransferase activity	UDP-N-acetylglucosamine biosynthetic process;obsolete pathogenesis
16.0782	17.2738	17.9515	18.8148	18.7315	18.2473	+	Afu2g03610	465	Putative inosine 5'-monophosphate (IMP) dehydrogenase	N/A	cytoplasm	IMP dehydrogenase activity;catalytic activity;metal ion binding;nucleotide binding;oxidoreductase activity	GMP biosynthetic process;cellular response to drug;cellular response to starvation;filamentous growth;filamentous growth of a population of unicellular organisms in response to biotic stimulus;filamentous growth of a population of unicellular organisms in response to starvation;induction by symbiont
22.7397	20.894	22.0038	19.8788	20.9589	19.6281	+	Afu2g02100	149	Putative dihydrolipoamide dehydrogenase	N/A	extracellular region;mitochondrion	dihydrolipoyl dehydrogenase activity;flavin adenine dinucleotide binding;oxidoreductase activity;oxidoreductase activity, acting on a sulfur group of donors, NAD(P) as acceptor	cell redox homeostasis;filamentous growth;filamentous growth of a population of unicellular organisms;filamentous growth of a population of unicellular organisms in response to biotic stimulus;obsolete oxidation-reduction process
20.6176	19.1472	20.2441	19.1229	18.4853	17.5232	+	Afu2g02100	131	Putative dihydrolipoamide dehydrogenase	N/A	extracellular region;mitochondrion	dihydrolipoyl dehydrogenase activity;flavin adenine dinucleotide binding;oxidoreductase activity;oxidoreductase activity, acting on a sulfur group of donors, NAD(P) as acceptor	cell redox homeostasis;filamentous growth;filamentous growth of a population of unicellular organisms;filamentous growth of a population of unicellular organisms in response to biotic stimulus;obsolete oxidation-reduction process

## Sheet: SIRTKO_GO terms
GO term analysis of proteins abundantly acetylated in SIRTKO usinf the FungiDB.
ID	Name	Bgd count	Result count	Result gene list	Pct of bgd	Fold enrichment	Odds ratio	P-value	Benjamini	Bonferroni
Biological process
GO:0050789	regulation of biological process	1509	81	Afu1g03450,Afu1g03710,Afu1g04070,Afu1g04590,Afu1g06060,Afu1g07320,Afu1g07720,Afu1g08767,Afu1g10310,Afu1g11190,Afu1g12550,Afu1g13790,Afu1g15340,Afu1g15950,Afu1g16580,Afu2g02100,Afu2g02510,Afu2g03610,Afu2g04820,Afu2g05530,Afu2g05770,Afu2g07460,Afu2g09360,Afu2g10320,Afu2g11840,Afu2g12030,Afu2g13450,Afu2g13680,Afu2g14270,Afu2g14680,Afu2g17110,Afu3g04300,Afu3g06280,Afu3g07820,Afu3g08630,Afu3g09550,Afu…	2023-05-04	2.44	3.44	7.47927710564E-16	1.29241908386E-12	1.29241908386E-12
GO:0016043	cellular component organization	1198	67	Afu1g03710,Afu1g04590,Afu1g05200,Afu1g06390,Afu1g07320,Afu1g07720,Afu1g09970,Afu1g10310,Afu1g11130,Afu1g12550,Afu1g12890,Afu1g13020,Afu1g13590,Afu1g15950,Afu2g02510,Afu2g04820,Afu2g05530,Afu2g05770,Afu2g06200,Afu2g11850,Afu2g12030,Afu2g13450,Afu2g13680,Afu2g14080,Afu2g14270,Afu2g17110,Afu3g05350,Afu3g05560,Afu3g07820,Afu3g08600,Afu3g08900,Afu3g09880,Afu3g10920,Afu3g11000,Afu3g11200,Afu3g11940,Afu…	2023-05-06	2.54	3.37	1.03557356459E-13	6.03301752546E-11	1.78947111961E-10
GO:0065007	biological regulation	1711	83	Afu1g03450,Afu1g03710,Afu1g04070,Afu1g04590,Afu1g06060,Afu1g07320,Afu1g07720,Afu1g08767,Afu1g10310,Afu1g11190,Afu1g12550,Afu1g13590,Afu1g13790,Afu1g15340,Afu1g15950,Afu1g16580,Afu2g02100,Afu2g02510,Afu2g03610,Afu2g04820,Afu2g05530,Afu2g05770,Afu2g07460,Afu2g09360,Afu2g10320,Afu2g11840,Afu2g12030,Afu2g13450,Afu2g13680,Afu2g14270,Afu2g14680,Afu2g17110,Afu3g04300,Afu3g06180,Afu3g06280,Afu3g07820,Afu…	2023-04-09	2023-02-21	2023-03-06	1.04739887595E-13	6.03301752546E-11	1.80990525764E-10
GO:0071840	cellular component organization or biogenesis	1407	73	Afu1g03710,Afu1g04590,Afu1g05200,Afu1g05310,Afu1g05630,Afu1g06390,Afu1g07320,Afu1g07720,Afu1g09970,Afu1g10310,Afu1g11130,Afu1g12550,Afu1g12890,Afu1g13020,Afu1g13590,Afu1g15950,Afu2g02510,Afu2g04820,Afu2g05530,Afu2g05770,Afu2g06200,Afu2g11850,Afu2g12030,Afu2g13450,Afu2g13680,Afu2g14080,Afu2g14270,Afu2g17110,Afu3g05350,Afu3g05560,Afu3g07820,Afu3g08600,Afu3g08900,Afu3g09880,Afu3g10920,Afu3g11000,Afu…	2023-05-02	2.36	2023-03-17	2.43455065472E-13	1.05172588284E-10	4.20690353135E-10
GO:0044260	cellular macromolecule metabolic process	1684	78	Afu1g04070,Afu1g04590,Afu1g04660,Afu1g05070,Afu1g05200,Afu1g05630,Afu1g06390,Afu1g07320,Afu1g07720,Afu1g09970,Afu1g10310,Afu1g11130,Afu1g11190,Afu1g12890,Afu1g13790,Afu1g15340,Afu1g15950,Afu2g02590,Afu2g04820,Afu2g05530,Afu2g06140,Afu2g07340,Afu2g07970,Afu2g11850,Afu2g12030,Afu2g13680,Afu2g16462,Afu2g17110,Afu3g05560,Afu3g06060,Afu3g06180,Afu3g07820,Afu3g08600,Afu3g09550,Afu3g09880,Afu3g10920,Afu…	2023-04-06	2023-02-11	2.82	1.02256770809E-11	3.53399399914E-09	1.76699699957E-08
GO:0050794	regulation of cellular process	1368	68	Afu1g03450,Afu1g03710,Afu1g04070,Afu1g04590,Afu1g06060,Afu1g07720,Afu1g08767,Afu1g10310,Afu1g11190,Afu1g12550,Afu1g13790,Afu1g15950,Afu1g16580,Afu2g02100,Afu2g02510,Afu2g04820,Afu2g05530,Afu2g05770,Afu2g07460,Afu2g09360,Afu2g10320,Afu2g11840,Afu2g12030,Afu2g14270,Afu2g14680,Afu2g17110,Afu3g04300,Afu3g06280,Afu3g07820,Afu3g08630,Afu3g09550,Afu3g09880,Afu3g10920,Afu3g10970,Afu3g11000,Afu3g11080,Afu…	5.0	2023-02-26	2.94	1.74881765827E-11	5.03659485581E-09	3.02195691349E-08
GO:0009987	cellular process	4884	155	Afu1g02890,Afu1g03450,Afu1g03710,Afu1g04070,Afu1g04590,Afu1g04660,Afu1g05070,Afu1g05200,Afu1g05310,Afu1g05630,Afu1g06390,Afu1g07320,Afu1g07720,Afu1g09970,Afu1g10310,Afu1g11130,Afu1g11190,Afu1g12550,Afu1g12590,Afu1g12890,Afu1g13020,Afu1g13590,Afu1g13790,Afu1g13960,Afu1g14120,Afu1g14570,Afu1g15340,Afu1g15860,Afu1g15950,Afu2g02100,Afu2g02510,Afu2g02560,Afu2g02590,Afu2g03610,Afu2g04820,Afu2g05530,Afu…	2023-03-02	1.44	2.62	2.20992441653E-11	5.45535627394E-09	3.81874939176E-08
GO:0043170	macromolecule metabolic process	2193	91	Afu1g03450,Afu1g04070,Afu1g04590,Afu1g04660,Afu1g05070,Afu1g05200,Afu1g05310,Afu1g05630,Afu1g06390,Afu1g07320,Afu1g07720,Afu1g09970,Afu1g10310,Afu1g11130,Afu1g11190,Afu1g12590,Afu1g12890,Afu1g13790,Afu1g15340,Afu1g15950,Afu2g02590,Afu2g04820,Afu2g05530,Afu2g06140,Afu2g07340,Afu2g07970,Afu2g11850,Afu2g12030,Afu2g13680,Afu2g16462,Afu2g17110,Afu3g05560,Afu3g06060,Afu3g06180,Afu3g07820,Afu3g08600,Afu…	2023-04-01	1.89	2023-02-06	3.81198682969E-11	8.23389155213E-09	6.5871132417E-08
GO:0006996	organelle organization	849	50	Afu1g03710,Afu1g04590,Afu1g06390,Afu1g07320,Afu1g07720,Afu1g10310,Afu1g11130,Afu1g12550,Afu1g12890,Afu1g13020,Afu1g13590,Afu1g15950,Afu2g05530,Afu2g05770,Afu2g06200,Afu2g11850,Afu2g12030,Afu2g13450,Afu2g14080,Afu2g14270,Afu2g17110,Afu3g05350,Afu3g05560,Afu3g09880,Afu3g10920,Afu3g11000,Afu3g11200,Afu3g11940,Afu4g07560,Afu4g08300,Afu4g10660,Afu4g10710,Afu4g11000,Afu4g12650,Afu4g13250,Afu5g01800,Afu…	2023-05-09	2.68	3.32	5.62409930891E-11	1.07982706731E-08	9.7184436058E-08
GO:0006807	nitrogen compound metabolic process	2678	102	Afu1g02890,Afu1g03450,Afu1g04070,Afu1g04590,Afu1g04660,Afu1g05070,Afu1g05200,Afu1g05310,Afu1g05630,Afu1g06390,Afu1g07320,Afu1g07720,Afu1g09970,Afu1g10310,Afu1g11130,Afu1g11190,Afu1g12590,Afu1g12890,Afu1g13790,Afu1g14570,Afu1g15340,Afu1g15950,Afu2g02590,Afu2g03610,Afu2g04820,Afu2g05530,Afu2g06140,Afu2g07340,Afu2g07970,Afu2g11850,Afu2g12030,Afu2g13680,Afu2g16462,Afu2g17110,Afu3g05560,Afu3g06060,Afu…	2023-03-08	1.73	2.44	1.92253403457E-10	3.32213881173E-08	3.32213881173E-07
GO:0034641	cellular nitrogen compound metabolic process	1723	76	Afu1g02890,Afu1g03450,Afu1g04070,Afu1g04660,Afu1g05070,Afu1g05200,Afu1g05310,Afu1g05630,Afu1g06390,Afu1g07320,Afu1g07720,Afu1g09970,Afu1g10310,Afu1g11130,Afu1g11190,Afu1g12590,Afu1g12890,Afu1g13790,Afu1g15340,Afu2g02590,Afu2g03610,Afu2g04820,Afu2g05530,Afu2g06140,Afu2g07970,Afu2g11850,Afu2g12030,Afu2g16462,Afu2g17110,Afu3g05560,Afu3g06060,Afu3g06180,Afu3g08600,Afu3g09880,Afu3g10920,Afu3g11110,Afu…	2023-04-04	2023-02-01	2.63	2.44824559596E-10	3.84597126347E-08	4.23056838982E-07
GO:0010467	gene expression	1028	54	Afu1g03450,Afu1g04070,Afu1g04660,Afu1g05070,Afu1g05200,z,Afu1g05630,Afu1g06390,Afu1g07720,Afu1g09970,Afu1g10310,Afu1g11130,Afu1g11190,Afu1g12590,Afu1g12890,Afu1g13790,Afu1g15340,Afu2g02590,Afu2g04820,Afu2g05530,Afu2g07970,Afu2g11850,Afu2g16462,Afu2g17110,Afu3g05560,Afu3g08600,Afu3g09880,Afu3g10920,Afu3g11110,Afu3g13400,Afu3g13970,Afu4g03640,Afu4g03860,Afu4g07520,Afu4g07550,Afu4g10660,Afu4g13170,A…	2023-05-03	2.39	2.96	5.92419355173E-10	8.53083871449E-08	1.02370064574E-06
GO:0033554	cellular response to stress	633	40	Afu1g07320,Afu1g07720,Afu1g11130,Afu1g12550,Afu1g13020,Afu1g13790,Afu1g15950,Afu2g02510,Afu2g03610,Afu2g05530,Afu2g06140,Afu2g12030,Afu2g13680,Afu2g17110,Afu3g05560,Afu3g06060,Afu3g06180,Afu3g09550,Afu3g10920,Afu3g11080,Afu3g11200,Afu3g14230,Afu4g03410,Afu4g07560,Afu4g08300,Afu4g10660,Afu4g10860,Afu4g13170,Afu5g01800,Afu5g11380,Afu5g11700,Afu6g02630,Afu6g10530,Afu6g10560,Afu6g12330,Afu7g05360,Afu…	2023-06-03	2.88	3.46	9.09020006642E-10	1.20829736267E-07	1.57078657148E-06
GO:0006950	response to stress	694	42	Afu1g07320,Afu1g07720,Afu1g11130,Afu1g12550,Afu1g13020,Afu1g13790,Afu1g15950,Afu2g02510,Afu2g03610,Afu2g05530,Afu2g06140,Afu2g12030,Afu2g13680,Afu2g17110,Afu3g05560,Afu3g06060,Afu3g06180,Afu3g09550,Afu3g10920,Afu3g11080,Afu3g11200,Afu3g13970,Afu3g14230,Afu4g03410,Afu4g07560,Afu4g08300,Afu4g10660,Afu4g10860,Afu4g13170,Afu5g01800,Afu5g07030,Afu5g11380,Afu5g11700,Afu6g02630,Afu6g10530,Afu6g10560,Afu…	2023-06-01	2.75	3.32	1.19629972254E-09	1.47657565754E-07	2.06720592056E-06
GO:0044267	cellular protein metabolic process	989	52	Afu1g04070,Afu1g04590,Afu1g04660,Afu1g05200,Afu1g05630,Afu1g06390,Afu1g09970,Afu1g10310,Afu1g11130,Afu1g11190,Afu1g12890,Afu1g15950,Afu2g02590,Afu2g04820,Afu2g05530,Afu2g07340,Afu2g07970,Afu2g11850,Afu2g12030,Afu2g13680,Afu2g17110,Afu3g07820,Afu3g08600,Afu3g09550,Afu3g10920,Afu3g10970,Afu3g11000,Afu3g11080,Afu4g03860,Afu4g07520,Afu4g10400,Afu4g10660,Afu4g12650,Afu4g13170,Afu5g02150,Afu5g05490,Afu…	2023-05-03	2.39	2.94	1.31657428656E-09	1.51669357812E-07	2.27504036718E-06
GO:0019538	protein metabolic process	1093	55	Afu1g03450,Afu1g04070,Afu1g04590,Afu1g04660,Afu1g05200,Afu1g05630,Afu1g06390,Afu1g09970,Afu1g10310,Afu1g11130,Afu1g11190,Afu1g12890,Afu1g15950,Afu2g02590,Afu2g04820,Afu2g05530,Afu2g07340,Afu2g07970,Afu2g11850,Afu2g12030,Afu2g13680,Afu2g17110,Afu3g07820,Afu3g08600,Afu3g09550,Afu3g10920,Afu3g10970,Afu3g11000,Afu3g11080,Afu3g13970,Afu4g03860,Afu4g07520,Afu4g10400,Afu4g10660,Afu4g12650,Afu4g13170,Afu…	5.0	2.29	2.82	1.9230112802E-09	2.07685218262E-07	3.32296349219E-06
GO:0050896	response to stimulus	1010	52	Afu1g03450,Afu1g03710,Afu1g07320,Afu1g07720,Afu1g11130,Afu1g12550,Afu1g13020,Afu1g13790,Afu1g15950,Afu2g02100,Afu2g02510,Afu2g03610,Afu2g05530,Afu2g06140,Afu2g12030,Afu2g13680,Afu2g17110,Afu3g05560,Afu3g06060,Afu3g06180,Afu3g06280,Afu3g09550,Afu3g10920,Afu3g11080,Afu3g11200,Afu3g13970,Afu3g14230,Afu4g03410,Afu4g07560,Afu4g08300,Afu4g10660,Afu4g10860,Afu4g12650,Afu4g13170,Afu5g01800,Afu5g01970,Afu…	2023-05-01	2.34	2.86	2.75900307912E-09	2.80444548277E-07	4.76755732071E-06
GO:0006412	translation	243	23	Afu1g04070,Afu1g04660,Afu1g05200,Afu1g05630,Afu1g06390,Afu1g09970,Afu1g10310,Afu1g11130,Afu1g11190,Afu1g12890,Afu2g02590,Afu2g04820,Afu2g07970,Afu2g11850,Afu3g08600,Afu3g10920,Afu4g03860,Afu4g13170,Afu5g05490,Afu6g04570,Afu6g05200,Afu8g03930,Afu8g04800,	2023-09-05	4.31	2023-05-09	3.21785308189E-09	3.08913895862E-07	5.56045012551E-06
GO:0051276	chromosome organization	294	25	Afu1g04590,Afu1g07320,Afu1g07720,Afu1g12550,Afu2g05530,Afu2g05770,Afu2g06200,Afu2g12030,Afu2g14080,Afu2g17110,Afu3g05350,Afu3g05560,Afu3g09880,Afu3g10920,Afu3g11000,Afu3g11940,Afu4g07560,Afu4g08300,Afu4g10660,Afu4g12650,Afu5g01800,Afu5g12190,Afu6g13300,Afu7g03890,Afu7g05360,	2023-08-05	3.87	4.55	5.86761038275E-09	5.33643723231E-07	1.01392307414E-05
GO:0043933	protein-containing complex subunit organization	441	31	Afu1g05200,Afu1g07320,Afu1g09970,Afu1g10310,Afu1g11130,Afu1g12890,Afu2g04820,Afu2g05530,Afu2g05770,Afu2g06200,Afu2g11850,Afu2g17110,Afu3g05350,Afu3g05560,Afu3g07820,Afu3g08600,Afu3g08900,Afu3g11000,Afu3g14230,Afu4g03860,Afu4g07520,Afu4g12650,Afu5g06760,Afu5g08700,Afu5g11560,Afu5g12190,Afu6g08660,Afu6g10700,Afu7g05360,Afu8g03930,Afu8g04800,	7.0	2023-03-02	3.76	7.81430906565E-09	6.75156303272E-07	1.35031260654E-05
GO:0051716	cellular response to stimulus	892	47	Afu1g03450,Afu1g03710,Afu1g07320,Afu1g07720,Afu1g11130,Afu1g12550,Afu1g13020,Afu1g13790,Afu1g15950,Afu2g02510,Afu2g03610,Afu2g05530,Afu2g06140,Afu2g12030,Afu2g13680,Afu2g17110,Afu3g05560,Afu3g06060,Afu3g06180,Afu3g06280,Afu3g09550,Afu3g10920,Afu3g11080,Afu3g11200,Afu3g14230,Afu4g03410,Afu4g07560,Afu4g08300,Afu4g10660,Afu4g10860,Afu4g12650,Afu4g13170,Afu5g01800,Afu5g05950,Afu5g11380,Afu5g11700,Afu…	2023-05-03	2023-02-04	2.89	9.47214530115E-09	7.79422241924E-07	1.63678670804E-05
GO:0060255	regulation of macromolecule metabolic process	972	49	Afu1g04070,Afu1g04590,Afu1g06060,Afu1g07320,Afu1g07720,Afu1g08767,Afu1g10310,Afu1g11190,Afu1g12550,Afu1g13790,Afu1g15340,Afu1g16580,Afu2g02510,Afu2g04820,Afu2g05530,Afu2g05770,Afu2g07460,Afu2g09360,Afu2g14680,Afu2g17110,Afu3g07820,Afu3g08630,Afu3g09550,Afu3g09880,Afu3g10920,Afu3g11000,Afu4g08300,Afu4g10660,Afu4g12160,Afu4g12650,Afu4g13130,Afu4g13170,Afu5g06653,Afu5g06760,Afu5g07030,Afu5g09990,Afu…	5.0	2.29	2.76	1.79355616021E-08	1.40875683856E-06	3.09926504484E-05
GO:0044085	cellular component biogenesis	821	44	Afu1g03710,Afu1g05200,Afu1g05310,Afu1g05630,Afu1g06390,Afu1g07320,Afu1g09970,Afu1g10310,Afu1g11130,Afu1g12550,Afu1g12890,Afu1g13590,Afu2g05530,Afu2g05770,Afu2g06200,Afu2g11850,Afu3g05350,Afu3g07820,Afu3g08600,Afu3g08900,Afu3g09880,Afu3g11000,Afu3g11110,Afu3g12690,Afu3g13400,Afu3g14230,Afu4g03860,Afu4g07520,Afu4g12650,Afu5g05710,Afu5g05950,Afu5g06760,Afu5g08700,Afu5g11560,Afu6g04570,Afu6g08660,Afu…	2023-05-04	2.44	2.91	1.90032679455E-08	1.42772378304E-06	3.28376470099E-05
GO:0019222	regulation of metabolic process	1042	51	Afu1g03450,Afu1g04070,Afu1g04590,Afu1g06060,Afu1g07320,Afu1g07720,Afu1g08767,Afu1g10310,Afu1g11190,Afu1g12550,Afu1g13790,Afu1g15340,Afu1g16580,Afu2g02510,Afu2g04820,Afu2g05530,Afu2g05770,Afu2g07460,Afu2g09360,Afu2g14680,Afu2g17110,Afu3g07820,Afu3g08630,Afu3g09550,Afu3g09880,Afu3g10920,Afu3g11000,Afu3g11080,Afu4g08300,Afu4g10660,Afu4g12160,Afu4g12650,Afu4g13130,Afu4g13170,Afu5g06653,Afu5g06760,Afu…	2023-04-09	2023-02-23	2.69	2.26082651225E-08	1.62779508882E-06	3.90670821317E-05
GO:0040007	growth	389	28	Afu1g03450,Afu1g11130,Afu1g15950,Afu2g02100,Afu2g03610,Afu2g05530,Afu2g11840,Afu2g13680,Afu2g14270,Afu3g06280,Afu3g10970,Afu3g11080,Afu3g11200,Afu3g11740,Afu3g12690,Afu3g13970,Afu4g11000,Afu4g12650,Afu4g13170,Afu5g02470,Afu5g05710,Afu5g05950,Afu5g11380,Afu7g05360,Afu7g05370,Afu8g03930,Afu8g05560,Afu8g05660,	2023-07-02	2023-03-28	3.82	2.69237911924E-08	1.86097244722E-06	4.65243111804E-05
Cellular component
ID	Name	Bgd count	Result count	Result gene list	Pct of bgd	Fold enrichment	Odds ratio	P-value	Benjamini	Bonferroni
GO:0032991	protein-containing complex	1637	101	Afu1g03450,Afu1g04590,Afu1g04660,Afu1g05070,Afu1g05200,Afu1g05310,Afu1g05630,Afu1g06060,Afu1g07320,Afu1g07720,Afu1g09490,Afu1g09970,Afu1g10310,Afu1g11130,Afu1g11190,Afu1g12590,Afu1g12890,Afu1g13790,Afu1g14120,Afu1g15340,Afu1g15860,Afu1g15950,Afu1g16580,Afu2g02100,Afu2g02510,Afu2g02560,Afu2g02590,Afu2g04820,Afu2g05530,Afu2g05770,Afu2g07340,Afu2g07460,Afu2g07970,Afu2g09130,Afu2g11840,Afu2g11850,Afu…	2023-06-02	2.81	4.62	1.82489823296E-25	7.90180934871E-23	7.90180934871E-23
GO:0005622	intracellular anatomical structure	4049	159	Afu1g03450,Afu1g03710,Afu1g04070,Afu1g04590,Afu1g04660,Afu1g05070,Afu1g05200,Afu1g05310,Afu1g05630,Afu1g06060,Afu1g06390,Afu1g07320,Afu1g07720,Afu1g09290,Afu1g09490,Afu1g09970,Afu1g10310,Afu1g11130,Afu1g11190,Afu1g12260,Afu1g12550,Afu1g12590,Afu1g12890,Afu1g13020,Afu1g13590,Afu1g13790,Afu1g13960,Afu1g14120,Afu1g14570,Afu1g15340,Afu1g15860,Afu1g15950,Afu1g16580,Afu2g02100,Afu2g02510,Afu2g02560,Afu…	2023-03-09	1.79	2023-04-01	1.63199340246E-22	3.53326571633E-20	7.06653143265E-20
GO:0043229	intracellular organelle	3441	143	Afu1g03450,Afu1g03710,Afu1g04070,Afu1g04590,Afu1g04660,Afu1g05070,Afu1g05200,Afu1g05310,Afu1g05630,Afu1g06060,Afu1g06390,Afu1g07320,Afu1g07720,Afu1g09290,Afu1g09490,Afu1g09970,Afu1g10310,Afu1g11130,Afu1g11190,Afu1g12260,Afu1g12550,Afu1g12590,Afu1g12890,Afu1g13020,Afu1g13590,Afu1g13790,Afu1g13960,Afu1g14120,Afu1g15340,Afu1g15860,Afu1g15950,Afu1g16580,Afu2g02100,Afu2g02510,Afu2g02560,Afu2g02590,Afu…	2023-04-02	1.89	3.75	4.09201883902E-21	5.17414164322E-19	1.77184415729E-18
GO:0043226	organelle	3446	143	Afu1g03450,Afu1g03710,Afu1g04070,Afu1g04590,Afu1g04660,Afu1g05070,Afu1g05200,Afu1g05310,Afu1g05630,Afu1g06060,Afu1g06390,Afu1g07320,Afu1g07720,Afu1g09290,Afu1g09490,Afu1g09970,Afu1g10310,Afu1g11130,Afu1g11190,Afu1g12260,Afu1g12550,Afu1g12590,Afu1g12890,Afu1g13020,Afu1g13590,Afu1g13790,Afu1g13960,Afu1g14120,Afu1g15340,Afu1g15860,Afu1g15950,Afu1g16580,Afu2g02100,Afu2g02510,Afu2g02560,Afu2g02590,Afu…	2023-04-01	1.89	3.74	4.7798075226E-21	5.17414164322E-19	2.06965665729E-18
GO:0043232	intracellular non-membrane-bounded organelle	943	68	Afu1g03710,Afu1g04070,Afu1g04660,Afu1g05200,Afu1g05310,Afu1g05630,Afu1g07320,Afu1g07720,Afu1g09490,Afu1g09970,Afu1g11130,Afu1g11190,Afu1g12890,Afu1g13020,Afu1g13590,Afu1g13790,Afu1g15950,Afu2g04820,Afu2g07970,Afu2g11850,Afu2g12030,Afu2g13450,Afu2g14080,Afu2g14270,Afu2g14710,Afu2g17110,Afu3g04300,Afu3g05350,Afu3g05560,Afu3g05960,Afu3g06060,Afu3g06280,Afu3g09880,Afu3g11110,Afu3g11940,Afu3g13400,Afu…	2023-07-02	2023-03-28	4.59	1.05350923591E-19	7.60282498584E-18	4.5616949915E-17
GO:0043228	non-membrane-bounded organelle	943	68	Afu1g03710,Afu1g04070,Afu1g04660,Afu1g05200,Afu1g05310,Afu1g05630,Afu1g07320,Afu1g07720,Afu1g09490,Afu1g09970,Afu1g11130,Afu1g11190,Afu1g12890,Afu1g13020,Afu1g13590,Afu1g13790,Afu1g15950,Afu2g04820,Afu2g07970,Afu2g11850,Afu2g12030,Afu2g13450,Afu2g14080,Afu2g14270,Afu2g14710,Afu2g17110,Afu3g04300,Afu3g05350,Afu3g05560,Afu3g05960,Afu3g06060,Afu3g06280,Afu3g09880,Afu3g11110,Afu3g11940,Afu3g13400,Afu…	2023-07-02	2023-03-28	4.59	1.05350923591E-19	7.60282498584E-18	4.5616949915E-17
GO:0005634	nucleus	1683	91	Afu1g03710,Afu1g04590,Afu1g05070,Afu1g05310,Afu1g05630,Afu1g06060,Afu1g07320,Afu1g07720,Afu1g09290,Afu1g09490,Afu1g10310,Afu1g12260,Afu1g12550,Afu1g12590,Afu1g13790,Afu1g15340,Afu1g15950,Afu1g16580,Afu2g02590,Afu2g05530,Afu2g05770,Afu2g06140,Afu2g06200,Afu2g07340,Afu2g07460,Afu2g09360,Afu2g11840,Afu2g12030,Afu2g14080,Afu2g14680,Afu2g14710,Afu2g16820,Afu2g17110,Afu3g05350,Afu3g05560,Afu3g05960,Afu…	2023-05-04	2.46	3.67	2.16372913918E-18	1.33842102466E-16	9.36894717263E-16
GO:0140513	nuclear protein-containing complex	569	45	Afu1g04590,Afu1g06060,Afu1g07320,Afu1g07720,Afu1g13790,Afu1g15340,Afu1g16580,Afu2g05530,Afu2g05770,Afu2g07340,Afu2g12030,Afu2g14080,Afu2g14710,Afu3g05350,Afu3g05560,Afu3g09880,Afu3g11000,Afu3g11940,Afu4g03640,Afu4g07520,Afu4g07550,Afu4g08300,Afu4g10660,Afu4g12650,Afu4g13130,Afu5g01800,Afu5g05710,Afu5g06653,Afu5g06760,Afu5g07030,Afu5g11700,Afu5g11930,Afu5g12180,Afu5g12190,Afu6g02630,Afu6g04530,Afu…	2023-07-09	2023-03-06	4.56	2.48153157787E-14	1.34312896652E-12	1.07450317322E-11
GO:0043231	intracellular membrane-bounded organelle	3146	118	Afu1g03450,Afu1g03710,Afu1g04590,Afu1g05070,Afu1g05310,Afu1g05630,Afu1g06060,Afu1g06390,Afu1g07320,Afu1g07720,Afu1g09290,Afu1g09490,Afu1g10310,Afu1g12260,Afu1g12550,Afu1g12590,Afu1g13020,Afu1g13590,Afu1g13790,Afu1g13960,Afu1g14120,Afu1g15340,Afu1g15860,Afu1g15950,Afu1g16580,Afu2g02100,Afu2g02510,Afu2g02560,Afu2g02590,Afu2g05530,Afu2g05770,Afu2g06140,Afu2g06200,Afu2g07340,Afu2g07460,Afu2g09130,Afu…	2023-03-08	1.71	2.62	3.32449533111E-12	1.54563560553E-10	1.43950647837E-09
GO:0043227	membrane-bounded organelle	3149	118	Afu1g03450,Afu1g03710,Afu1g04590,Afu1g05070,Afu1g05310,Afu1g05630,Afu1g06060,Afu1g06390,Afu1g07320,Afu1g07720,Afu1g09290,Afu1g09490,Afu1g10310,Afu1g12260,Afu1g12550,Afu1g12590,Afu1g13020,Afu1g13590,Afu1g13790,Afu1g13960,Afu1g14120,Afu1g15340,Afu1g15860,Afu1g15950,Afu1g16580,Afu2g02100,Afu2g02510,Afu2g02560,Afu2g02590,Afu2g05530,Afu2g05770,Afu2g06140,Afu2g06200,Afu2g07340,Afu2g07460,Afu2g09130,Afu…	2023-03-07	2023-01-07	2.61	3.56959724142E-12	1.54563560553E-10	1.54563560553E-09
GO:0031981	nuclear lumen	473	36	Afu1g04590,Afu1g05310,Afu1g07320,Afu1g07720,Afu1g09490,Afu1g13790,Afu1g15340,Afu1g16580,Afu2g05530,Afu2g05770,Afu2g06200,Afu2g12030,Afu2g14080,Afu2g14710,Afu3g05350,Afu3g05960,Afu3g06060,Afu3g09880,Afu3g11000,Afu3g11110,Afu3g11940,Afu3g13400,Afu4g10660,Afu4g12160,Afu4g12650,Afu5g02150,Afu5g05710,Afu5g06653,Afu5g07030,Afu5g12190,Afu6g04530,Afu6g10530,Afu6g10560,Afu6g12330,Afu7g05250,Afu7g05360,	2023-07-06	3.46	2023-04-02	4.34932075096E-11	1.71205080469E-09	1.88325588516E-08
GO:0110165	cellular anatomical entity	5528	167	Afu1g03450,Afu1g03710,Afu1g04070,Afu1g04590,Afu1g04660,Afu1g05070,Afu1g05200,Afu1g05310,Afu1g05630,Afu1g06060,Afu1g06390,Afu1g06780,Afu1g07320,Afu1g07720,Afu1g08767,Afu1g09290,Afu1g09490,Afu1g09970,Afu1g10310,Afu1g11130,Afu1g11190,Afu1g12260,Afu1g12550,Afu1g12590,Afu1g12890,Afu1g13020,Afu1g13590,Afu1g13790,Afu1g13960,Afu1g14120,Afu1g14570,Afu1g15340,Afu1g15860,Afu1g15950,Afu1g16580,Afu2g02100,Afu…	3.0	1.37	2023-02-07	5.31836420682E-11	1.91904308463E-09	2.30285170155E-08
GO:0005654	nucleoplasm	202	23	Afu1g04590,Afu1g07320,Afu1g07720,Afu1g09490,Afu1g15340,Afu1g16580,Afu2g05530,Afu2g05770,Afu2g06200,Afu2g12030,Afu2g14710,Afu3g06060,Afu3g09880,Afu3g11000,Afu3g11940,Afu4g10660,Afu4g12650,Afu5g07030,Afu5g12190,Afu6g04530,Afu6g10530,Afu7g05250,Afu7g05360,	2023-11-04	2023-05-18	2023-06-28	8.05847140305E-11	2.68409085963E-09	3.48931811752E-08
GO:0000123	histone acetyltransferase complex	38	11	Afu1g04590,Afu1g16580,Afu2g05530,Afu2g05770,Afu2g12030,Afu3g11000,Afu4g10660,Afu4g12650,Afu5g12190,Afu6g04530,Afu7g05250,	28.9	13.17	19.05	3.20457203375E-10	9.91128350438E-09	1.38757969061E-07
GO:0005829	cytosol	513	35	Afu1g04070,Afu1g04660,Afu1g05070,Afu1g05630,Afu1g09970,Afu1g11130,Afu1g11190,Afu1g12890,Afu1g14570,Afu1g15340,Afu1g15860,Afu2g02590,Afu2g04820,Afu2g07970,Afu2g11850,Afu2g13680,Afu2g17110,Afu3g04300,Afu3g10920,Afu3g11070,Afu3g11080,Afu3g14230,Afu4g03410,Afu4g10710,Afu4g12650,Afu4g13170,Afu5g01970,Afu5g03780,Afu5g05490,Afu5g11380,Afu5g12180,Afu6g12930,Afu8g03930,Afu8g04800,Afu8g05370,	2023-06-08	2023-03-01	2023-03-07	1.63802270361E-09	4.72842553777E-08	7.09263830665E-07
GO:0031248	protein acetyltransferase complex	46	11	Afu1g04590,Afu1g16580,Afu2g05530,Afu2g05770,Afu2g12030,Afu3g11000,Afu4g10660,Afu4g12650,Afu5g12190,Afu6g04530,Afu7g05250,	23.9	10.88	14.68	3.04452427796E-09	7.48741609605E-08	1.31827901236E-06
GO:1902493	acetyltransferase complex	46	11	Afu1g04590,Afu1g16580,Afu2g05530,Afu2g05770,Afu2g12030,Afu3g11000,Afu4g10660,Afu4g12650,Afu5g12190,Afu6g04530,Afu7g05250,	23.9	10.88	14.68	3.04452427796E-09	7.48741609605E-08	1.31827901236E-06
GO:1990904	ribonucleoprotein complex	400	30	Afu1g04660,Afu1g05200,Afu1g05310,Afu1g05630,Afu1g09490,Afu1g09970,Afu1g11130,Afu1g12590,Afu1g12890,Afu1g14120,Afu2g07970,Afu2g11850,Afu3g08600,Afu3g10920,Afu3g11110,Afu3g13400,Afu4g03640,Afu4g03860,Afu4g07520,Afu4g07550,Afu4g13170,Afu5g05710,Afu5g06653,Afu5g06760,Afu5g11930,Afu6g03820,Afu7g01910,Afu7g02280,Afu7g05260,Afu8g03930,	2023-07-05	3.41	2023-04-03	3.11255172584E-09	7.48741609605E-08	1.34773489729E-06
GO:0015629	actin cytoskeleton	87	14	Afu1g13020,Afu1g13590,Afu2g13450,Afu2g14270,Afu3g06280,Afu3g14230,Afu4g13250,Afu5g05950,Afu5g08700,Afu5g11560,Afu6g04740,Afu7g05370,Afu8g02850,Afu8g05660,	16.1	7.32	2023-09-06	5.28478833602E-09	1.2043754471E-07	2.2883133495E-06
GO:0005856	cytoskeleton	220	21	Afu1g03710,Afu1g13020,Afu1g13590,Afu2g13450,Afu2g14270,Afu2g17110,Afu3g04300,Afu3g05960,Afu3g06280,Afu3g14230,Afu4g12160,Afu4g13250,Afu5g05710,Afu5g05950,Afu5g08700,Afu5g11560,Afu6g04740,Afu7g05370,Afu8g02850,Afu8g05560,Afu8g05660,	2023-09-05	4.34	2023-05-09	1.39470005522E-08	3.01952561956E-07	6.03905123911E-06
GO:0070013	intracellular organelle lumen	706	40	Afu1g04590,Afu1g05310,Afu1g07320,Afu1g07720,Afu1g09490,Afu1g13790,Afu1g15340,Afu1g16580,Afu2g05530,Afu2g05770,Afu2g06200,Afu2g12030,Afu2g14080,Afu2g14710,Afu3g05350,Afu3g05960,Afu3g06060,Afu3g09880,Afu3g11000,Afu3g11110,Afu3g11940,Afu3g13400,Afu4g10660,Afu4g12160,Afu4g12650,Afu5g02150,Afu5g04230,Afu5g05710,Afu5g06653,Afu5g07030,Afu5g12190,Afu6g04530,Afu6g10530,Afu6g10560,Afu6g10700,Afu6g12330,Afu…	2023-05-07	2.58	2023-03-05	2.08678338462E-08	3.92859654584E-07	9.03577205543E-06
GO:0031974	membrane-enclosed lumen	706	40	Afu1g04590,Afu1g05310,Afu1g07320,Afu1g07720,Afu1g09490,Afu1g13790,Afu1g15340,Afu1g16580,Afu2g05530,Afu2g05770,Afu2g06200,Afu2g12030,Afu2g14080,Afu2g14710,Afu3g05350,Afu3g05960,Afu3g06060,Afu3g09880,Afu3g11000,Afu3g11110,Afu3g11940,Afu3g13400,Afu4g10660,Afu4g12160,Afu4g12650,Afu5g02150,Afu5g04230,Afu5g05710,Afu5g06653,Afu5g07030,Afu5g12190,Afu6g04530,Afu6g10530,Afu6g10560,Afu6g10700,Afu6g12330,Afu…	2023-05-07	2.58	2023-03-05	2.08678338462E-08	3.92859654584E-07	9.03577205543E-06
GO:0043233	organelle lumen	706	40	Afu1g04590,Afu1g05310,Afu1g07320,Afu1g07720,Afu1g09490,Afu1g13790,Afu1g15340,Afu1g16580,Afu2g05530,Afu2g05770,Afu2g06200,Afu2g12030,Afu2g14080,Afu2g14710,Afu3g05350,Afu3g05960,Afu3g06060,Afu3g09880,Afu3g11000,Afu3g11110,Afu3g11940,Afu3g13400,Afu4g10660,Afu4g12160,Afu4g12650,Afu5g02150,Afu5g04230,Afu5g05710,Afu5g06653,Afu5g07030,Afu5g12190,Afu6g04530,Afu6g10530,Afu6g10560,Afu6g10700,Afu6g12330,Afu…	2023-05-07	2.58	2023-03-05	2.08678338462E-08	3.92859654584E-07	9.03577205543E-06
GO:1902494	catalytic complex	570	35	Afu1g04590,Afu1g05070,Afu1g16580,Afu2g02100,Afu2g05530,Afu2g05770,Afu2g09130,Afu2g12030,Afu2g17110,Afu3g05560,Afu3g07820,Afu3g09880,Afu3g11000,Afu3g11940,Afu4g03640,Afu4g10400,Afu4g10660,Afu4g12160,Afu4g12650,Afu5g02150,Afu5g05710,Afu5g06653,Afu5g06760,Afu5g07030,Afu5g12190,Afu6g04530,Afu6g06350,Afu6g07760,Afu6g10530,Afu6g10560,Afu7g01850,Afu7g05250,Afu7g05870,Afu8g05560,Afu8g05620,	2023-06-01	2.79	2023-03-28	2.51533154088E-08	4.41792855766E-07	1.0891385572E-05
GO:0044464	obsolete cell part	1759	72	Afu1g03710,Afu1g05070,Afu1g05630,Afu1g06390,Afu1g07320,Afu1g07720,Afu1g09490,Afu1g10310,Afu1g11190,Afu1g12260,Afu1g12550,Afu1g12590,Afu1g13020,Afu1g13790,Afu1g15340,Afu1g15950,Afu2g02590,Afu2g06140,Afu2g06200,Afu2g07460,Afu2g09130,Afu2g09360,Afu2g11840,Afu2g12030,Afu2g14080,Afu2g14680,Afu2g16820,Afu2g17110,Afu3g05350,Afu3g06060,Afu3g06180,Afu3g08630,Afu3g09880,Afu3g11040,Afu3g11740,Afu3g11940,Afu…	2023-04-01	1.86	2.35	2.55076706563E-08	4.41792855766E-07	1.10448213942E-05
Molecular function
ID	Name	Bgd count	Result count	Result gene list	Pct of bgd	Fold enrichment	Odds ratio	P-value	Benjamini	Bonferroni
GO:0005488	binding	3595	141	Afu1g02890,Afu1g03710,Afu1g04070,Afu1g04660,Afu1g05070,Afu1g05200,Afu1g05310,Afu1g05630,Afu1g06390,Afu1g06780,Afu1g07320,Afu1g07720,Afu1g08767,Afu1g09290,Afu1g09490,Afu1g09770,Afu1g09970,Afu1g10310,Afu1g11130,Afu1g11190,Afu1g12550,Afu1g12590,Afu1g12890,Afu1g13020,Afu1g13790,Afu1g14570,Afu1g15200,Afu1g15340,Afu1g15950,Afu2g02100,Afu2g02510,Afu2g02590,Afu2g03610,Afu2g04820,Afu2g06140,Afu2g06200,Afu…	2023-03-09	1.78	3.35	4.93920060634E-18	2.05964665285E-15	2.05964665285E-15
GO:0005515	protein binding	1045	63	Afu1g03710,Afu1g05070,Afu1g05630,Afu1g06390,Afu1g06780,Afu1g07320,Afu1g07720,Afu1g09970,Afu1g12550,Afu1g13020,Afu1g13790,Afu2g02510,Afu2g06140,Afu2g06200,Afu2g10320,Afu2g11840,Afu2g12030,Afu2g13290,Afu2g13450,Afu2g14080,Afu2g14270,Afu2g17110,Afu3g05350,Afu3g05560,Afu3g05960,Afu3g07820,Afu3g08600,Afu3g09550,Afu3g11000,Afu3g11040,Afu3g11070,Afu3g11200,Afu3g11740,Afu3g11940,Afu3g14230,Afu4g03860,Afu…	6.0	2.74	3.62	2.36582105872E-14	4.93273690744E-12	9.86547381487E-12
GO:0003723	RNA binding	450	37	Afu1g04070,Afu1g04660,Afu1g05200,Afu1g05310,Afu1g05630,Afu1g06390,Afu1g09490,Afu1g09770,Afu1g09970,Afu1g11130,Afu1g11190,Afu1g12590,Afu1g12890,Afu1g15340,Afu2g02590,Afu2g04820,Afu2g07970,Afu2g10030,Afu2g11850,Afu3g08600,Afu3g09880,Afu3g10920,Afu3g11110,Afu3g13400,Afu4g03640,Afu4g03860,Afu5g01970,Afu5g05490,Afu5g05710,Afu5g06760,Afu5g11930,Afu5g12190,Afu6g02630,Afu6g04570,Afu6g06350,Afu7g05260,Afu…	2023-08-02	3.74	2023-04-06	2.2440788989E-12	3.11926966947E-10	9.35780900841E-10
GO:0003676	nucleic acid binding	1175	62	Afu1g03710,Afu1g04070,Afu1g04660,Afu1g05200,Afu1g05310,Afu1g05630,Afu1g06390,Afu1g09490,Afu1g09770,Afu1g09970,Afu1g11130,Afu1g11190,Afu1g12590,Afu1g12890,Afu1g13790,Afu1g15340,Afu2g02590,Afu2g04820,Afu2g07460,Afu2g07970,Afu2g09360,Afu2g09730,Afu2g10030,Afu2g11840,Afu2g11850,Afu2g14080,Afu2g14680,Afu2g16400,Afu2g16462,Afu2g16820,Afu3g05350,Afu3g06060,Afu3g06180,Afu3g08600,Afu3g08630,Afu3g09880,Afu…	2023-05-03	2023-02-04	2023-03-07	1.58279378343E-11	1.65006251922E-09	6.60025007689E-09
GO:1901363	heterocyclic compound binding	2145	88	Afu1g03710,Afu1g04070,Afu1g04660,Afu1g05200,Afu1g05310,Afu1g05630,Afu1g06390,Afu1g09490,Afu1g09770,Afu1g09970,Afu1g10310,Afu1g11130,Afu1g11190,Afu1g12590,Afu1g12890,Afu1g13790,Afu1g14570,Afu1g15200,Afu1g15340,Afu1g15950,Afu2g02100,Afu2g02590,Afu2g03610,Afu2g04820,Afu2g07460,Afu2g07970,Afu2g09360,Afu2g09730,Afu2g10030,Afu2g11060,Afu2g11840,Afu2g11850,Afu2g13680,Afu2g14080,Afu2g14680,Afu2g16400,Afu…	2023-04-01	1.87	2.53	1.93105477231E-10	1.56301611494E-08	8.05249840055E-08
GO:0097159	organic cyclic compound binding	2151	88	Afu1g03710,Afu1g04070,Afu1g04660,Afu1g05200,Afu1g05310,Afu1g05630,Afu1g06390,Afu1g09490,Afu1g09770,Afu1g09970,Afu1g10310,Afu1g11130,Afu1g11190,Afu1g12590,Afu1g12890,Afu1g13790,Afu1g14570,Afu1g15200,Afu1g15340,Afu1g15950,Afu2g02100,Afu2g02590,Afu2g03610,Afu2g04820,Afu2g07460,Afu2g07970,Afu2g09360,Afu2g09730,Afu2g10030,Afu2g11060,Afu2g11840,Afu2g11850,Afu2g13680,Afu2g14080,Afu2g14680,Afu2g16400,Afu…	2023-04-01	1.86	2.52	2.24894405027E-10	1.56301611494E-08	9.37809668962E-08
GO:0042393	histone binding	33	7	Afu1g07720,Afu2g06200,Afu2g12030,Afu3g11940,Afu4g12650,Afu6g09000,Afu7g05250,	21.2	9.65	12.35	5.90443698781E-06	0.000337604497332	0.00246215022392
GO:0008135	translation factor activity, RNA binding	77	10	Afu1g04070,Afu1g05200,Afu1g06390,Afu1g09970,Afu1g11190,Afu2g04820,Afu3g08600,Afu4g03860,Afu5g12190,Afu6g04570,	13.0	5.91	6.92	6.47682488887E-06	0.000337604497332	0.00270083597866
GO:0090079	translation regulator activity, nucleic acid binding	79	10	Afu1g04070,Afu1g05200,Afu1g06390,Afu1g09970,Afu1g11190,Afu2g04820,Afu3g08600,Afu4g03860,Afu5g12190,Afu6g04570,	2023-12-07	5.76	6.71	8.18647872681E-06	0.000379306847675	0.00341376162908
GO:0008080	N-acetyltransferase activity	65	9	Afu1g04590,Afu1g05310,Afu1g16760,Afu2g05530,Afu2g12030,Afu2g15900,Afu4g12650,Afu6g02460,Afu6g03350,	13.8	2023-06-03	7.42	1.11288069298E-05	0.000435115192482	0.00464071248971
GO:0016407	acetyltransferase activity	82	10	Afu1g04590,Afu1g05310,Afu1g08767,Afu1g16760,Afu2g05530,Afu2g12030,Afu2g15900,Afu4g12650,Afu6g02460,Afu6g03350,	2023-12-02	5.55	6.43	1.14778587945E-05	0.000435115192482	0.0047862671173
GO:0045182	translation regulator activity	86	10	Afu1g04070,Afu1g05200,Afu1g06390,Afu1g09970,Afu1g11190,Afu2g04820,Afu3g08600,Afu4g03860,Afu5g12190,Afu6g04570,	2023-11-06	2023-05-29	2023-06-09	1.75983059905E-05	0.000611541133168	0.00733849359802
GO:0016410	N-acyltransferase activity	71	9	Afu1g04590,Afu1g05310,Afu1g16760,Afu2g05530,Afu2g12030,Afu2g15900,Afu4g12650,Afu6g02460,Afu6g03350,	2023-12-07	5.77	2023-06-07	2.31313407643E-05	0.00074031276827	0.00964576909872
GO:0030234	enzyme regulator activity	172	14	Afu1g11190,Afu1g13590,Afu2g17110,Afu3g06280,Afu4g12160,Afu4g13170,Afu5g07030,Afu5g11380,Afu5g12180,Afu6g04570,Afu6g07760,Afu7g03890,Afu8g05560,Afu8g05620,	2023-08-01	2023-03-07	2023-04-15	2.48546253136E-05	0.00074031276827	0.0103643787558
GO:0098772	molecular function regulator	187	14	Afu1g11190,Afu1g13590,Afu2g17110,Afu3g06280,Afu4g12160,Afu4g13170,Afu5g07030,Afu5g11380,Afu5g12180,Afu6g04570,Afu6g07760,Afu7g03890,Afu8g05560,Afu8g05620,	2023-07-05	3.41	3.78	6.26794445314E-05	0.00174248855797	0.0261373283696
GO:0051015	actin filament binding	21	5	Afu1g06390,Afu4g13250,Afu5g08700,Afu8g02850,Afu8g05660,	23.8	10.83	14.21	7.47467759535E-05	0.00183349444545	0.0311694055726
GO:0140030	modification-dependent protein binding	21	5	Afu2g17110,Afu3g11940,Afu4g12650,Afu6g09000,Afu7g05250,	23.8	10.83	14.21	7.47467759535E-05	0.00183349444545	0.0311694055726
GO:0008092	cytoskeletal protein binding	103	10	Afu1g03710,Afu1g06390,Afu1g13020,Afu2g13450,Afu3g14230,Afu4g13250,Afu5g05950,Afu5g08700,Afu8g02850,Afu8g05660,	2023-09-07	4.42	4.97	8.47291037261E-05	0.00193483859632	0.0353320362538
GO:0032555	purine ribonucleotide binding	684	31	Afu1g05310,Afu1g06390,Afu1g10310,Afu1g14570,Afu1g15200,Afu1g15340,Afu1g15950,Afu2g02590,Afu2g04820,Afu2g11060,Afu2g13680,Afu2g14080,Afu2g17110,Afu3g04300,Afu3g07820,Afu3g09550,Afu3g11080,Afu4g08300,Afu5g02720,Afu5g05490,Afu5g08700,Afu5g11560,Afu5g11700,Afu6g02630,Afu6g05120,Afu6g10700,Afu6g13300,Afu7g05370,Afu8g03930,Afu8g04800,Afu8g05660,	2023-04-05	2023-02-06	2023-02-03	8.81581135016E-05	0.00193483859632	0.0367619333302
GO:0017076	purine nucleotide binding	687	31	Afu1g05310,Afu1g06390,Afu1g10310,Afu1g14570,Afu1g15200,Afu1g15340,Afu1g15950,Afu2g02590,Afu2g04820,Afu2g11060,Afu2g13680,Afu2g14080,Afu2g17110,Afu3g04300,Afu3g07820,Afu3g09550,Afu3g11080,Afu4g08300,Afu5g02720,Afu5g05490,Afu5g08700,Afu5g11560,Afu5g11700,Afu6g02630,Afu6g05120,Afu6g10700,Afu6g13300,Afu7g05370,Afu8g03930,Afu8g04800,Afu8g05660,	2023-04-05	2023-02-05	2.29	9.55698268609E-05	0.00199263089005	0.039852617801
GO:0035639	purine ribonucleoside triphosphate binding	671	30	Afu1g05310,Afu1g06390,Afu1g10310,Afu1g14570,Afu1g15200,Afu1g15340,Afu1g15950,Afu2g02590,Afu2g04820,Afu2g13680,Afu2g14080,Afu2g17110,Afu3g04300,Afu3g07820,Afu3g09550,Afu3g11080,Afu4g08300,Afu5g02720,Afu5g05490,Afu5g08700,Afu5g11560,Afu5g11700,Afu6g02630,Afu6g05120,Afu6g10700,Afu6g13300,Afu7g05370,Afu8g03930,Afu8g04800,Afu8g05660,	2023-04-05	2023-02-03	2023-02-26	0.00014761799691	0.00293127165292	0.0615567047114
GO:0032559	adenyl ribonucleotide binding	577	27	Afu1g05310,Afu1g10310,Afu1g14570,Afu1g15200,Afu1g15340,Afu1g15950,Afu2g02590,Afu2g11060,Afu2g13680,Afu2g14080,Afu2g17110,Afu3g04300,Afu3g07820,Afu3g09550,Afu3g11080,Afu4g08300,Afu5g02720,Afu5g05490,Afu5g08700,Afu5g11560,Afu5g11700,Afu6g02630,Afu6g05120,Afu6g10700,Afu8g03930,Afu8g04800,Afu8g05660,	2023-04-07	2023-02-13	2.35	0.000155789928182	0.00295292727508	0.0649644000518
GO:0030554	adenyl nucleotide binding	579	27	Afu1g05310,Afu1g10310,Afu1g14570,Afu1g15200,Afu1g15340,Afu1g15950,Afu2g02590,Afu2g11060,Afu2g13680,Afu2g14080,Afu2g17110,Afu3g04300,Afu3g07820,Afu3g09550,Afu3g11080,Afu4g08300,Afu5g02720,Afu5g05490,Afu5g08700,Afu5g11560,Afu5g11700,Afu6g02630,Afu6g05120,Afu6g10700,Afu8g03930,Afu8g04800,Afu8g05660,	2023-04-07	2023-02-12	2.34	0.000164891176433	0.00298954872054	0.0687596205724
GO:0004402	histone acetyltransferase activity	14	4	Afu1g04590,Afu2g05530,Afu2g12030,Afu4g12650,	28.6	13.0	18.12	0.000191037524069	0.00318650590147	0.0796626475368
GO:0061733	peptide-lysine-N-acetyltransferase activity	14	4	Afu1g04590,Afu2g05530,Afu2g12030,Afu4g12650,	28.6	13.0	18.12	0.000191037524069	0.00318650590147	0.0796626475368

## Sheet: ΔsirE
Suplementary Data 1. Differential Kac peptides, FDR<0.05 and S0=0.1, imputation after filtering by 3 valid values in at least one group.
ΔsirE_1	ΔsirE_2	ΔsirE_3	WT_1	WT_2	WT_3	C: Student's T-test Significant Sire_WT	T: Proteins	T: Positions within proteins	Product Description	Gene Name or Symbol	Computed GO Components	Computed GO Functions	Computed GO Processes
19.7619	19.983	20.9007	18.5759	18.3989	16.5905	+	Afu1g04070	48	Eukaryotic initiation factor 5A	N/A	cytosolic ribosome	RNA binding;ribosome binding;translation elongation factor activity	positive regulation of translational elongation;positive regulation of translational termination;translational frameshifting							Afu3g05350	htb1	Histone H2B
18.954	18.4195	18.9853	16.9598	17.5331	15.3711	+	Afu1g04900	13	Proliferating cell nuclear antigen (PCNA)	N/A	PCNA complex;nuclear chromatin;nuclear replication fork;nucleoplasm;site of double-strand break	DNA binding;DNA polymerase processivity factor activity	DNA strand elongation involved in DNA replication;UV-damage excision repair;error-free translesion synthesis;error-prone translesion synthesis;mitotic DNA replication lagging strand elongation;positive regulation of DNA-directed DNA polymerase activity;positive regulation of cellular protein catabol							Afu3g05350	htb1	Histone H2B
21.0775	20.2874	20.5986	18.1871	19.205	18.6598	+	Afu1g05390	97	Ortholog(s) have ATP:ADP antiporter activity and role in ADP transport, aerobic respiration, anaerobic respiration, apoptotic process, heme transport, mitochondrial ATP transmembrane transport, response to oxidative stress	N/A	extracellular region;integral component of membrane;membrane;mitochondrial inner membrane;mitochondrion;plasma membrane	ATP transmembrane transporter activity;ATP:ADP antiporter activity;transmembrane transporter activity	ADP transport;ATP transport;aerobic respiration;anaerobic respiration;apoptotic process;heme transport;mitochondrial ADP transmembrane transport;mitochondrial ATP transmembrane transport;mitochondrial transport;response to oxidative stress;transmembrane transport							Afu4g03160	cwc26	Pre-mRNA-splicing factor cwc26, putative
22.1091	21.3452	21.2446	20.5221	20.3397	19.4277	+	Afu1g06960	300	Putative pyruvate dehydrogenase complex subunit alpha	N/A	intracellular membrane-bounded organelle;mitochondrial nucleoid;mitochondrial pyruvate dehydrogenase complex;mitochondrion;pyruvate dehydrogenase complex	oxidoreductase activity, acting on the aldehyde or oxo group of donors, disulfide as acceptor;pyruvate dehydrogenase (acetyl-transferring) activity	acetyl-CoA biosynthetic process from pyruvate;carbon utilization;pseudohyphal growth;pyruvate catabolic process							Afulg11130	#N/A	#N/A
21.6798	21.3008	21.4407	19.6671	19.9798	19.4441	+	Afu1g07320	403	Ortholog(s) have role in DNA repair, Okazaki fragment processing involved in mitotic DNA replication, cell septum assembly, chromatin silencing at centromere central core, chromosome segregation, conidium formation	N/A	nuclear chromatin;nuclear replication fork;nucleoplasm;nucleus	protein binding	CENP-A containing chromatin organization;DNA repair;Okazaki fragment processing involved in mitotic DNA replication;cell septum assembly;cellular response to DNA damage stimulus;chromosome segregation;conidium formation;pericentric heterochromatin assembly							Afu3g08900	N/A	Putative tubulin-specific chaperone c
20.3857	20.1173	20.2504	18.5847	18.5243	18.8789	+	Afu1g07720	676	FACT complex subunit spt16, putative	spt16	FACT complex;nucleus	N/A	DNA repair;DNA replication;DNA replication-independent chromatin organization;chromatin remodeling							Afu5g01950	htz1	Histone H2A.Z, putative
22.444	22.5969	22.0928	23.0926	23.4723	23.2531	+	Afu1g11130	26	60S ribosomal protein L6	N/A	cell surface;cytosolic large ribosomal subunit;membrane;ribosome	RNA binding;structural constituent of ribosome	cellular response to starvation;cytoplasmic translation;filamentous growth;filamentous growth of a population of unicellular organisms in response to biotic stimulus;filamentous growth of a population of unicellular organisms in response to starvation;ribosomal large subunit assembly;translation							Afulg06960	#N/A	#N/A
18.9636	19.9425	19.1534	15.8898	16.6079	17.6549	+	Afu1g11190	49	Putative eukaryotic translation elongation factor 1 subunit eEF1-beta	N/A	cell surface;eukaryotic translation elongation factor 1 complex;ribosome	guanyl-nucleotide exchange factor activity;translation elongation factor activity	maintenance of translational fidelity;negative regulation of actin filament bundle assembly;regulation of translational termination;translational elongation							Afu2g02100	N/A	Putative dihydrolipoamide dehydrogenase
19.4584	19.394	19.8146	17.1403	14.2747	14.3046	+	Afu1g12610	271	Hsp70 chaperone	hsp88	N/A	ATP binding;heat shock protein binding	N/A							Afu4g07520	N/A	Ortholog(s) have nucleus localization
18.4814	18.8199	19.6459	17.2788	16.7302	17.4186	+	Afu1g12890	41	Putative 60S Ribosomal protein L5	N/A	cytosolic large ribosomal subunit;ribosome	5S rRNA binding;structural constituent of ribosome	ribosomal large subunit assembly;translation							Afulg04900	#N/A	#N/A
28.4988	27.7865	28.8481	26.352	26.9054	27.0177	+	Afu1g13790	24	Histone H3	hhtA	CENP-A containing nucleosome;mating-type region heterochromatin;nuclear pericentric heterochromatin;nuclear subtelomeric heterochromatin;nucleosome;nucleus;replication fork protection complex	DNA binding;protein heterodimerization activity	DNA methylation;cellular response to DNA damage stimulus;global genome nucleotide-excision repair;rRNA transcription;regulation of DNA methylation;regulation of extent of heterochromatin assembly;sexual sporulation resulting in formation of a cellular spore							Afu2g10380	N/A	Has domain(s) with predicted translation initiation factor activity and eukaryotic translation initiation factor 3 complex localization
23.6454	23.5674	24.1914	18.0469	18.3765	18.1751	+	Afu1g13790	57	Histone H3	hhtA	CENP-A containing nucleosome;mating-type region heterochromatin;nuclear pericentric heterochromatin;nuclear subtelomeric heterochromatin;nucleosome;nucleus;replication fork protection complex	DNA binding;protein heterodimerization activity	DNA methylation;cellular response to DNA damage stimulus;global genome nucleotide-excision repair;rRNA transcription;regulation of DNA methylation;regulation of extent of heterochromatin assembly;sexual sporulation resulting in formation of a cellular spore							Afu5g11930	N/A	Ortholog(s) have U1 snRNP, nucleolus localization
22.1469	21.6878	21.3326	20.6219	20.1521	19.603	+	Afu2g02100	273	Putative dihydrolipoamide dehydrogenase	N/A	extracellular region;mitochondrion	dihydrolipoyl dehydrogenase activity;flavin adenine dinucleotide binding;oxidoreductase activity;oxidoreductase activity, acting on a sulfur group of donors, NAD(P) as acceptor	cell redox homeostasis;filamentous growth;filamentous growth of a population of unicellular organisms;filamentous growth of a population of unicellular organisms in response to biotic stimulus;obsolete oxidation-reduction process							Afu5g12190	N/A	Ortholog(s) have DNA translocase activity, TBP-class protein binding, transcription factor activity, core RNA polymerase II binding activity
19.7027	19.3726	19.4433	18.5253	18.8089	18.1448	+	Afu2g10380	227	Has domain(s) with predicted translation initiation factor activity and eukaryotic translation initiation factor 3 complex localization	N/A	cytoplasm;eukaryotic 43S preinitiation complex;eukaryotic 48S preinitiation complex;eukaryotic translation initiation factor 3 complex	translation initiation factor activity	formation of cytoplasmic translation initiation complex							Afu5g01950	htz1	Histone H2A.Z, putative
20.0885	19.8851	20.4657	18.1262	18.4439	18.9753	+	Afu3g04210	1066	Fatty acid synthase alpha subunit	N/A	cytosol;fatty acid synthase complex;glyoxysome	3-oxoacyl-[acyl-carrier-protein] reductase (NADPH) activity;3-oxoacyl-[acyl-carrier-protein] synthase activity;catalytic activity;fatty acid synthase activity;fatty-acyl-CoA synthase activity;holo-[acyl-carrier-protein] synthase activity;magnesium ion binding;obsolete 3-oxo-glutaryl-[acp] methyl est	fatty acid biosynthetic process;long-chain fatty acid biosynthetic process;obsolete pathogenesis;palmitic acid biosynthetic process;response to pH							Afulg12610	#N/A	#N/A
19.4264	19.5478	20.1909	18.5692	18.4012	17.9571	+	Afu3g04220	888	Putative fatty acid synthase beta subunit	N/A	cytosol;fatty acid synthase complex;lipid droplet	(3R)-hydroxymyristoyl-[acyl-carrier-protein] dehydratase activity;3-hydroxyacyl-[acyl-carrier-protein] dehydratase activity;3-hydroxydecanoyl-[acyl-carrier-protein] dehydratase activity;3-hydroxyoctanoyl-[acyl-carrier-protein] dehydratase activity;3-hydroxypalmitoyl-[acyl-carrier-protein] dehydratas	cellular response to drug;fatty acid biosynthetic process;fatty acid metabolic process;long-chain fatty acid biosynthetic process;obsolete oxidation-reduction process;secondary metabolite biosynthetic process;sporocarp development involved in sexual reproduction							Afu4g08300	N/A	Ortholog(s) have ATP binding, ATPase activity, four-way junction DNA binding, guanine/thymine mispair binding, single base insertion or deletion binding activity
18.7638	18.2803	17.5168	19.6619	21.031	20.3985	+	Afu3g08900	117	Putative tubulin-specific chaperone c	N/A	N/A	N/A	cell morphogenesis;post-chaperonin tubulin folding pathway							Afulg13780	#N/A	#N/A
20.7522	20.3671	20.905	19.1419	19.1957	18.7636	+	Afu3g10660	272	3-hydroxy-3-methylglutaryl coenzyme A synthase, putative	erg13	N/A	catalytic activity;hydroxymethylglutaryl-CoA synthase activity	acetyl-CoA metabolic process;cellular response to drug;cellular response to starvation;ergosterol biosynthetic process;establishment or maintenance of cell polarity;farnesyl diphosphate biosynthetic process, mevalonate pathway;filamentous growth;filamentous growth of a population of unicellular orga							Afu3g11690	N/A	Putative class II fructose-bisphosphate aldolase
18.7467	19.3191	18.9785	17.0025	17.9716	17.4482	+	Afu3g11260	6	#N/A	#N/A	#N/A	#N/A	#N/A							Afu3g04220	N/A	Putative fatty acid synthase beta subunit
18.8945	19.6609	19.6907	18.2812	18.1373	17.7377	+	Afu3g11690	327	Putative class II fructose-bisphosphate aldolase	N/A	cell surface;cytosol;fungal-type cell wall;hyphal cell wall;mitochondrion;plasma membrane	aldehyde-lyase activity;catalytic activity;fructose-bisphosphate aldolase activity;zinc ion binding	aspartate transmembrane transport;biological process involved in interaction with host;carbohydrate metabolic process;gluconeogenesis;glycolytic process;induction by symbiont of host defense response							Afulg04070	#N/A	#N/A
19.1815	19.166	19.2385	18.2303	18.3305	17.9661	+	Afu3g13070	250	Has domain(s) with predicted DNA binding, zinc ion binding activity	N/A	N/A	DNA binding;zinc ion binding	N/A							Afu5g01970	gpdA	glyceraldehyde-3-phosphate dehydrogenase
18.9147	18.4467	18.5164	19.8725	20.3651	20.38	+	Afu4g03160	204	Pre-mRNA-splicing factor cwc26, putative	cwc26	U2-type spliceosomal complex;cytoplasm	N/A	N/A							Afulg12890	#N/A	#N/A
19.3426	19.5999	19.2305	16.6056	16.771	17.0896	+	Afu4g03410	97	Putative flavohemoprotein	fhpA	cytosol;mitochondrial outer membrane	FAD binding;heme binding;metal ion binding;nitric oxide dioxygenase activity;oxidoreductase activity;oxygen binding;oxygen carrier activity;riboflavin reductase (NADPH) activity	cellular detoxification of nitrogen compound;cellular response to nitrosative stress;negative regulation of sexual sporulation resulting in formation of a cellular spore;obsolete oxidation-reduction process;response to nitrosative stress;sexual sporulation resulting in formation of a cellular spore;							Afulg11190	#N/A	#N/A
19.1332	18.9851	19.1105	17.646	17.4826	17.5302	+	Afu4g03880	102	60S ribosomal protein L7	N/A	cell surface;cytoplasm;cytosolic large ribosomal subunit	structural constituent of ribosome	cytoplasmic translation;endonucleolytic cleavage in ITS1 to separate SSU-rRNA from 5.8S rRNA and LSU-rRNA from tricistronic rRNA transcript (SSU-rRNA, 5.8S rRNA, LSU-rRNA);endonucleolytic cleavage involved in tRNA processing;maturation of LSU-rRNA;maturation of LSU-rRNA from tricistronic rRNA transc							Afu8g04090	codA	Putative choline oxidase
20.3853	20.6146	20.4045	19.4729	19.6908	18.9422	+	Afu4g07520	3	Ortholog(s) have nucleus localization	N/A	spliceosomal complex	zinc ion binding	mRNA processing;protein deubiquitination;spliceosomal complex assembly							Af3g11260	#N/A	#N/A
20.574	20.0958	20.9239	19.4292	17.2455	16.4213	+	Afu4g08300	82	Ortholog(s) have ATP binding, ATPase activity, four-way junction DNA binding, guanine/thymine mispair binding, single base insertion or deletion binding activity	N/A	MutSalpha complex	ATP binding;ATP hydrolysis activity;four-way junction DNA binding;guanine/thymine mispair binding;mismatched DNA binding;single base insertion or deletion binding	interstrand cross-link repair;maintenance of DNA repeat elements;meiotic mismatch repair;mismatch repair;replication fork arrest							Afu5g08830	hexA	Putative woronin body protein
20.0117	20.2068	19.9375	18.6678	18.5607	17.9603	+	Afu4g10780	217	ubiquitin-protein ligase, putative	tom1	N/A	ubiquitin-protein transferase activity	N/A							Afu6g02460	gup1	Putative glucosamine 6-phosphate N-acetyltransferase
18.7968	19.1532	19.4746	18.0125	17.9285	16.7801	+	Afu5g01970	194	glyceraldehyde-3-phosphate dehydrogenase	gpdA	cell surface;cytoplasm;cytosol;extracellular region;fungal biofilm matrix;fungal-type cell wall;glyoxysome;hyphal cell wall;lipid droplet;membrane;mitochondrion;plasma membrane;yeast-form cell wall	NAD binding;NADP binding;RNA binding;extracellular matrix binding;fibronectin binding;glyceraldehyde-3-phosphate dehydrogenase (NAD+) (phosphorylating) activity;laminin binding;oxidoreductase activity, acting on the aldehyde or oxo group of donors, NAD or NADP as acceptor	adhesion of symbiont to host;apoptotic process;biological process involved in interaction with host;cell-matrix adhesion;glucose metabolic process;heme transport;induction by symbiont of host defense response;obsolete oxidation-reduction process;reactive oxygen species metabolic process							Afu4g03410	fhpA	Putative flavohemoprotein
19.275	19.2486	19.3926	17.5429	18.1946	17.6292	+	Afu5g08830	530	Putative woronin body protein	hexA	N/A	RNA binding;ribosome binding;translation elongation factor activity	positive regulation of translational elongation							Afulg07720	#N/A	#N/A
19.9102	19.6485	19.9845	18.7534	19.0371	18.5567	+	Afu5g11560	74	Ortholog(s) have ATP binding activity	N/A	Arp2/3 protein complex;actin cortical patch;cell cortex of cell tip;cell division site;hyphal tip	ATP binding	Arp2/3 complex-mediated actin nucleation;actin cortical patch localization;actin cortical patch organization;actin filament organization;actin filament polymerization;cellular response to drug;mitotic actomyosin contractile ring assembly							Afulg13790	#N/A	#N/A
18.8246	18.4029	19.4374	17.8959	16.8192	16.4881	+	Afu5g11930	153	Ortholog(s) have U1 snRNP, nucleolus localization	N/A	U1 snRNP;viral nucleocapsid	nucleic acid binding	N/A							Afu4g03880	N/A	60S ribosomal protein L7
18.631	17.9342	19.5223	16.4394	15.6505	15.1781	+	Afu5g12190	139	Ortholog(s) have DNA translocase activity, TBP-class protein binding, transcription factor activity, core RNA polymerase II binding activity	N/A	Ino80 complex;NuA3 histone acetyltransferase complex;NuA3a histone acetyltransferase complex;NuA3b histone acetyltransferase complex;SWI/SNF complex;nucleus;transcription factor TFIID complex;transcription factor TFIIF complex	DNA translocase activity;RNA polymerase II general transcription initiation factor activity;translation initiation factor activity	ATP-dependent chromatin remodeling;histone acetylation;nucleosome mobilization;positive regulation of cell adhesion involved in single-species biofilm formation;positive regulation of cell-substrate adhesion;regulation of nucleosome density;regulation of single-species biofilm formation on inanimate							Afulg07320	#N/A	#N/A
20.7706	21.0356	21.0074	19.3828	19.9482	19.4834	+	Afu6g02460	135	Putative glucosamine 6-phosphate N-acetyltransferase	gup1	N/A	N-acetyltransferase activity;glucosamine 6-phosphate N-acetyltransferase activity	UDP-N-acetylglucosamine biosynthetic process;obsolete pathogenesis							Afu6g07430	N/A	Putative pyruvate kinase
19.1531	18.7268	19.2851	16.4814	15.7531	14.7595	+	Afu6g06820	62	Ortholog of A. nidulans FGSC A4 : AN5751, A. niger CBS 513.88 : An18g06170, Aspergillus wentii : Aspwe1_0419534 and Aspergillus sydowii : Aspsy1_0043675	N/A	N/A	N/A	N/A							Afu3g10660	erg13	3-hydroxy-3-methylglutaryl coenzyme A synthase, putative
19.0049	18.4097	18.699	17.163	17.2514	16.9676	+	Afu6g07430	50	Putative pyruvate kinase	N/A	cell surface;cytoplasm;hyphal cell wall;plasma membrane;yeast-form cell wall	ATP binding;catalytic activity;kinase activity;magnesium ion binding;potassium ion binding;pyruvate kinase activity	canonical glycolysis;cellular response to starvation;filamentous growth;filamentous growth of a population of unicellular organisms in response to biotic stimulus;filamentous growth of a population of unicellular organisms in response to starvation;glycolytic process;induction by symbiont of host de							Afu5g11560	N/A	Ortholog(s) have ATP binding activity
19.8054	19.1141	19.7109	18.0548	18.4669	18.2364	+	Afu7g05260	155	Has domain(s) with predicted nucleic acid binding, nucleotide binding activity	N/A	viral nucleocapsid	RNA binding;nucleic acid binding	N/A							Afu6g06820	N/A	Ortholog of A. nidulans FGSC A4 : AN5751, A. niger CBS 513.88 : An18g06170, Aspergillus wentii : Aspwe1_0419534 and Aspergillus sydowii : Aspsy1_0043675
18.8551	18.9184	18.7287	17.5826	18.0218	18.0749	+	Afu8g04090	40	Putative choline oxidase	codA	N/A	flavin adenine dinucleotide binding;oxidoreductase activity, acting on CH-OH group of donors	obsolete oxidation-reduction process							Afu3g13070	N/A	Has domain(s) with predicted DNA binding, zinc ion binding activity
21.8794	21.3569	21.6043	20.1908	20.8503	20.2765	+	Afu8g05320	427	Putative mitochondrial F1 ATPase subunit alpha	N/A	cell surface;hyphal cell wall;mitochondrial membrane;mitochondrial nucleoid;mitochondrial proton-transporting ATP synthase, catalytic core;mitochondrion;plasma membrane;proton-transporting ATP synthase complex, catalytic core F(1)	ATP binding;ATP hydrolysis activity;adenyl ribonucleotide binding;hydrolase activity;proton-transporting ATP synthase activity, rotational mechanism	ATP metabolic process;ATP synthesis coupled proton transport;proton transmembrane transport							Afu4g10780	tom1	ubiquitin-protein ligase, putative
25.9014	25.5762	26.1168	24.3203	24.6111	24.4811	+	Afu1g13790	19	Histone H3	hhtA	CENP-A containing nucleosome;mating-type region heterochromatin;nuclear pericentric heterochromatin;nuclear subtelomeric heterochromatin;nucleosome;nucleus;replication fork protection complex	DNA binding;protein heterodimerization activity	DNA methylation;cellular response to DNA damage stimulus;global genome nucleotide-excision repair;rRNA transcription;regulation of DNA methylation;regulation of extent of heterochromatin assembly;sexual sporulation resulting in formation of a cellular spore							Afulg05390	#N/A	#N/A
25.9014	25.5762	26.1168	24.3203	24.6111	24.4811	+	Afu1g13790	24	Histone H3	hhtA	CENP-A containing nucleosome;mating-type region heterochromatin;nuclear pericentric heterochromatin;nuclear subtelomeric heterochromatin;nucleosome;nucleus;replication fork protection complex	DNA binding;protein heterodimerization activity	DNA methylation;cellular response to DNA damage stimulus;global genome nucleotide-excision repair;rRNA transcription;regulation of DNA methylation;regulation of extent of heterochromatin assembly;sexual sporulation resulting in formation of a cellular spore							Afu8g05320	N/A	Putative mitochondrial F1 ATPase subunit alpha
26.6202	26.6339	26.9102	27.3362	27.764	27.8657	+	Afu3g05350	8	Histone H2B	htb1	nucleosome;nucleus;replication fork protection complex;site of double-strand break	DNA binding;protein heterodimerization activity	N/A							Afu3g04210	N/A	Fatty acid synthase alpha subunit
26.6202	26.6339	26.9102	27.3362	27.764	27.8657	+	Afu3g05350	15	Histone H2B	htb1	nucleosome;nucleus;replication fork protection complex;site of double-strand break	DNA binding;protein heterodimerization activity	N/A							Afulg13790	#N/A	#N/A
18.765	17.6753	19.021	16.7693	16.0769	15.42	+	Afu5g01950	7	Histone H2A.Z, putative	htz1	Ino80 complex;Swr1 complex;nuclear chromatin;nucleosome	DNA binding;chromatin binding;protein heterodimerization activity	chromatin organization;chromatin remodeling;histone exchange;negative regulation of CENP-A containing nucleosome assembly;nuclear-transcribed mRNA catabolic process, non-stop decay;nucleosome organization;positive regulation of transcription involved in G1/S transition of mitotic cell cycle;regulati							Afu7g05260	N/A	Has domain(s) with predicted nucleic acid binding, nucleotide binding activity
24.7816	24.5133	24.8122	23.8115	23.1244	22.2222	+	Afu1g13780;Afu2g13860	6;45				#N/A	#N/A							Afulg13790	#N/A	#N/A
21.0676	19.7922	20.3769	18.5716	17.7209	17.1324	+	Afu5g01950	5	Histone H2A.Z, putative	htz1	Ino80 complex;Swr1 complex;nuclear chromatin;nucleosome	DNA binding;chromatin binding;protein heterodimerization activity	chromatin organization;chromatin remodeling;histone exchange;negative regulation of CENP-A containing nucleosome assembly;nuclear-transcribed mRNA catabolic process, non-stop decay;nucleosome organization;positive regulation of transcription involved in G1/S transition of mitotic cell cycle;regulati							Afulg13790	#N/A	#N/A

## Sheet: ΔsirE_GO terms
GO term analysis of proteins abundantly acetylated in ∆sirE using the FungiDB.
ID	Name	Bgd count	Result count	Result gene list	Pct of bgd	Fold enrichment	Odds ratio	P-value	Benjamini	Bonferroni
BIOLOGICAL PROCESS
GO:0034641	cellular nitrogen compound metabolic process	1723	28	Afu1g04070,Afu1g04900,Afu1g06960,Afu1g07320,Afu1g07720,Afu1g11130,Afu1g11190,Afu1g12890,Afu1g13780,Afu1g13790,Afu2g10380,Afu3g10660,Afu3g11260,Afu3g11690,Afu4g03160,Afu4g03410,Afu4g03880,Afu4g07520,Afu4g08300,Afu5g01950,Afu5g01970,Afu5g11930,Afu5g12190,Afu6g02460,Afu6g06820,Afu6g07430,Afu8g04090,Afu8g05320,	2024-01-06	3.99	2024-11-14	3.49705508997E-13	2.55285021568E-10	2.55285021568E-10
GO:1901576	organic substance biosynthetic process	1573	23	Afu1g04070,Afu1g04900,Afu1g06960,Afu1g07320,Afu1g07720,Afu1g11130,Afu1g11190,Afu1g12890,Afu1g13780,Afu1g13790,Afu2g10380,Afu3g04210,Afu3g04220,Afu3g10660,Afu3g11260,Afu3g11690,Afu4g03410,Afu4g03880,Afu4g08300,Afu5g12190,Afu6g02460,Afu6g07430,Afu8g05320,	2024-01-05	3.59	2024-07-19	2.38095036558E-09	6.4971717202E-07	1.73809376688E-06
GO:0006139	nucleobase-containing compound metabolic process	1286	21	Afu1g04900,Afu1g06960,Afu1g07320,Afu1g07720,Afu1g13780,Afu1g13790,Afu3g10660,Afu3g11260,Afu3g11690,Afu4g03160,Afu4g03880,Afu4g07520,Afu4g08300,Afu5g01950,Afu5g01970,Afu5g11930,Afu5g12190,Afu6g02460,Afu6g06820,Afu6g07430,Afu8g05320,	2024-01-06	2024-04-01	7.45	2.67007056995E-09	6.4971717202E-07	1.94915151606E-06
GO:0006725	cellular aromatic compound metabolic process	1468	22	Afu1g04900,Afu1g06960,Afu1g07320,Afu1g07720,Afu1g13780,Afu1g13790,Afu3g10660,Afu3g11260,Afu3g11690,Afu4g03160,Afu4g03410,Afu4g03880,Afu4g07520,Afu4g08300,Afu5g01950,Afu5g01970,Afu5g11930,Afu5g12190,Afu6g02460,Afu6g06820,Afu6g07430,Afu8g05320,	2024-01-05	3.68	2024-07-05	4.40382934504E-09	8.03698855469E-07	3.21479542188E-06
GO:0046483	heterocycle metabolic process	1516	22	Afu1g04900,Afu1g06960,Afu1g07320,Afu1g07720,Afu1g13780,Afu1g13790,Afu3g10660,Afu3g11260,Afu3g11690,Afu4g03160,Afu4g03410,Afu4g03880,Afu4g07520,Afu4g08300,Afu5g01950,Afu5g01970,Afu5g11930,Afu5g12190,Afu6g02460,Afu6g06820,Afu6g07430,Afu8g05320,	2024-01-05	3.57	6.79	8.14618879016E-09	1.07458393262E-06	5.94671781681E-06
GO:0044249	cellular biosynthetic process	1530	22	Afu1g04070,Afu1g04900,Afu1g06960,Afu1g07320,Afu1g07720,Afu1g11130,Afu1g11190,Afu1g12890,Afu1g13780,Afu1g13790,Afu2g10380,Afu3g04210,Afu3g04220,Afu3g10660,Afu3g11260,Afu4g03410,Afu4g03880,Afu4g08300,Afu5g12190,Afu6g02460,Afu6g07430,Afu8g05320,	2024-01-04	3.53	6.71	9.70435207477E-09	1.07458393262E-06	7.08417701458E-06
GO:0044237	cellular metabolic process	3253	31	Afu1g04070,Afu1g04900,Afu1g05390,Afu1g06960,Afu1g07320,Afu1g07720,Afu1g11130,Afu1g11190,Afu1g12890,Afu1g13780,Afu1g13790,Afu2g10380,Afu3g04210,Afu3g04220,Afu3g10660,Afu3g11260,Afu3g11690,Afu4g03160,Afu4g03410,Afu4g03880,Afu4g07520,Afu4g08300,Afu5g01950,Afu5g01970,Afu5g11930,Afu5g12190,Afu6g02460,Afu6g06820,Afu6g07430,Afu8g04090,Afu8g05320,	1.0	2.34	2024-07-02	1.03042294909E-08	1.07458393262E-06	7.52208752837E-06
GO:0006807	nitrogen compound metabolic process	2678	28	Afu1g04070,Afu1g04900,Afu1g06960,Afu1g07320,Afu1g07720,Afu1g11130,Afu1g11190,Afu1g12890,Afu1g13780,Afu1g13790,Afu2g10380,Afu3g10660,Afu3g11260,Afu3g11690,Afu4g03160,Afu4g03410,Afu4g03880,Afu4g07520,Afu4g08300,Afu5g01950,Afu5g01970,Afu5g11930,Afu5g12190,Afu6g02460,Afu6g06820,Afu6g07430,Afu8g04090,Afu8g05320,	1.0	2.57	2024-06-29	2.08353769193E-08	1.90122814388E-06	1.52098251511E-05
GO:0009058	biosynthetic process	1786	23	Afu1g04070,Afu1g04900,Afu1g06960,Afu1g07320,Afu1g07720,Afu1g11130,Afu1g11190,Afu1g12890,Afu1g13780,Afu1g13790,Afu2g10380,Afu3g04210,Afu3g04220,Afu3g10660,Afu3g11260,Afu3g11690,Afu4g03410,Afu4g03880,Afu4g08300,Afu5g12190,Afu6g02460,Afu6g07430,Afu8g05320,	2024-01-03	2024-03-16	2024-06-16	2.96082932381E-08	2.40156156264E-06	2.16140540638E-05
GO:1901360	organic cyclic compound metabolic process	1646	22	Afu1g04900,Afu1g06960,Afu1g07320,Afu1g07720,Afu1g13780,Afu1g13790,Afu3g10660,Afu3g11260,Afu3g11690,Afu4g03160,Afu4g03410,Afu4g03880,Afu4g07520,Afu4g08300,Afu5g01950,Afu5g01970,Afu5g11930,Afu5g12190,Afu6g02460,Afu6g06820,Afu6g07430,Afu8g05320,	2024-01-03	2024-03-28	2024-06-14	3.85632796924E-08	2.81511941754E-06	2.81511941754E-05
GO:0043933	protein-containing complex subunit organization	441	12	Afu1g07320,Afu1g11130,Afu1g12890,Afu1g13780,Afu2g10380,Afu3g05350,Afu3g08900,Afu3g11260,Afu4g07520,Afu5g01950,Afu5g11560,Afu5g12190,	2024-02-07	6.69	9.35	1.02004358866E-07	6.76938017926E-06	7.44631819719E-05
GO:0071704	organic substance metabolic process	3475	30	Afu1g04070,Afu1g04900,Afu1g06960,Afu1g07320,Afu1g07720,Afu1g11130,Afu1g11190,Afu1g12890,Afu1g13780,Afu1g13790,Afu2g10380,Afu3g04210,Afu3g04220,Afu3g10660,Afu3g11260,Afu3g11690,Afu4g03160,Afu4g03410,Afu4g03880,Afu4g07520,Afu4g08300,Afu5g01950,Afu5g01970,Afu5g11930,Afu5g12190,Afu6g02460,Afu6g06820,Afu6g07430,Afu8g04090,Afu8g05320,	0.9	2024-02-12	5.52	3.5177397382E-07	2.13995834074E-05	0.000256795000889
GO:0009987	cellular process	4884	35	Afu1g04070,Afu1g04900,Afu1g05390,Afu1g06960,Afu1g07320,Afu1g07720,Afu1g11130,Afu1g11190,Afu1g12890,Afu1g13780,Afu1g13790,Afu2g02100,Afu2g10380,Afu3g04210,Afu3g04220,Afu3g05350,Afu3g08900,Afu3g10660,Afu3g11260,Afu3g11690,Afu4g03160,Afu4g03410,Afu4g03880,Afu4g07520,Afu4g08300,Afu5g01950,Afu5g01970,Afu5g11560,Afu5g11930,Afu5g12190,Afu6g02460,Afu6g06820,Afu6g07430,Afu8g04090,Afu8g05320,	0.7	1.76	2024-07-13	5.48539714732E-07	3.08026147503E-05	0.000400433991754
GO:0044238	primary metabolic process	3117	28	Afu1g04070,Afu1g04900,Afu1g06960,Afu1g07320,Afu1g07720,Afu1g11130,Afu1g11190,Afu1g12890,Afu1g13780,Afu1g13790,Afu2g10380,Afu3g04210,Afu3g04220,Afu3g10660,Afu3g11260,Afu3g11690,Afu4g03160,Afu4g03880,Afu4g07520,Afu4g08300,Afu5g01950,Afu5g01970,Afu5g11930,Afu5g12190,Afu6g02460,Afu6g06820,Afu6g07430,Afu8g05320,	0.9	2024-02-21	2024-05-06	7.26827472302E-07	3.78988610557E-05	0.00053058405478
GO:0050896	response to stimulus	1010	16	Afu1g04900,Afu1g05390,Afu1g07320,Afu1g07720,Afu1g11130,Afu1g13790,Afu2g02100,Afu3g04210,Afu3g10660,Afu3g11690,Afu4g03410,Afu4g08300,Afu5g01970,Afu5g08830,Afu6g06820,Afu6g07430,	2024-01-06	3.89	2024-05-09	7.95897264186E-07	3.8733666857E-05	0.000581005002856
GO:0044271	cellular nitrogen compound biosynthetic process	901	15	Afu1g04070,Afu1g04900,Afu1g06960,Afu1g07720,Afu1g11130,Afu1g11190,Afu1g12890,Afu1g13780,Afu1g13790,Afu2g10380,Afu3g11260,Afu4g03880,Afu5g12190,Afu6g02460,Afu8g05320,	2024-01-07	2024-04-09	2024-06-03	1.08509397471E-06	4.84869294099E-05	0.000792118601538
GO:0034622	cellular protein-containing complex assembly	357	10	Afu1g07320,Afu1g11130,Afu1g12890,Afu1g13780,Afu2g10380,Afu3g05350,Afu3g08900,Afu3g11260,Afu4g07520,Afu5g11560,	2024-02-08	6.88	2024-09-07	1.12914767119E-06	4.84869294099E-05	0.000824277799968
GO:0008152	metabolic process	4158	32	Afu1g04070,Afu1g04900,Afu1g05390,Afu1g06960,Afu1g07320,Afu1g07720,Afu1g11130,Afu1g11190,Afu1g12890,Afu1g13780,Afu1g13790,Afu2g02100,Afu2g10380,Afu3g04210,Afu3g04220,Afu3g10660,Afu3g11260,Afu3g11690,Afu4g03160,Afu4g03410,Afu4g03880,Afu4g07520,Afu4g08300,Afu5g01950,Afu5g01970,Afu5g11930,Afu5g12190,Afu6g02460,Afu6g06820,Afu6g07430,Afu8g04090,Afu8g05320,	0.8	1.89	5.49	1.20885258452E-06	4.902568815E-05	0.0008824623867
GO:0034645	cellular macromolecule biosynthetic process	792	14	Afu1g04070,Afu1g04900,Afu1g07320,Afu1g07720,Afu1g11130,Afu1g11190,Afu1g12890,Afu1g13780,Afu1g13790,Afu2g10380,Afu3g11260,Afu4g03880,Afu4g08300,Afu5g12190,	2024-01-08	4.34	2024-06-24	1.38795611529E-06	5.3326734956E-05	0.00101320796416
GO:0065003	protein-containing complex assembly	372	10	Afu1g07320,Afu1g11130,Afu1g12890,Afu1g13780,Afu2g10380,Afu3g05350,Afu3g08900,Afu3g11260,Afu4g07520,Afu5g11560,	2024-02-07	2024-06-06	8.68	1.64126526568E-06	5.95392289856E-05	0.00119812364395
GO:0009059	macromolecule biosynthetic process	806	14	Afu1g04070,Afu1g04900,Afu1g07320,Afu1g07720,Afu1g11130,Afu1g11190,Afu1g12890,Afu1g13780,Afu1g13790,Afu2g10380,Afu3g11260,Afu4g03880,Afu4g08300,Afu5g12190,	2024-01-07	2024-04-27	2024-06-12	1.71277234068E-06	5.95392289856E-05	0.0012503238087
GO:0006338	chromatin remodeling	93	6	Afu1g07320,Afu1g07720,Afu1g13780,Afu3g05350,Afu5g01950,Afu5g12190,	2024-06-05	15.85	19.68	1.80737744368E-06	5.99720697221E-05	0.00131938553389
GO:0046939	nucleotide phosphorylation	24	4	Afu3g11690,Afu5g01970,Afu6g06820,Afu6g07430,	16.7	40.95	54.27	2.35717982332E-06	7.48148378704E-05	0.00172074127102
GO:0009150	purine ribonucleotide metabolic process	106	6	Afu1g06960,Afu3g10660,Afu3g11690,Afu5g01970,Afu6g07430,Afu8g05320,	2024-05-07	13.91	17.1	3.8912883772E-06	0.000118360021473	0.00284064051536
GO:0006163	purine nucleotide metabolic process	108	6	Afu1g06960,Afu3g10660,Afu3g11690,Afu5g01970,Afu6g07430,Afu8g05320,	2024-05-06	13.65	16.76	4.33902342572E-06	0.000126699484031	0.00316748710078
GO:0009259	ribonucleotide metabolic process	117	6	Afu1g06960,Afu3g10660,Afu3g11690,Afu5g01970,Afu6g07430,Afu8g05320,	2024-05-01	2024-12-06	15.38	6.9042578449E-06	0.000193850316415	0.00504010822678
GO:0019693	ribose phosphate metabolic process	123	6	Afu1g06960,Afu3g10660,Afu3g11690,Afu5g01970,Afu6g07430,Afu8g05320,	2024-04-09	11.99	14.59	9.21446465784E-06	0.00024913182223	0.00672655920022
GO:0006090	pyruvate metabolic process	34	4	Afu1g06960,Afu3g11690,Afu5g01970,Afu6g07430,	2024-11-08	28.91	36.14	9.99028718305E-06	0.000260461058701	0.00729290964363
GO:0022607	cellular component assembly	575	11	Afu1g07320,Afu1g11130,Afu1g12890,Afu1g13780,Afu2g10380,Afu3g05350,Afu3g08900,Afu3g11260,Afu4g07520,Afu5g01950,Afu5g11560,	2024-01-09	2024-04-07	2024-06-02	1.21789021878E-05	0.000298221078422	0.0088905985971
GO:0006950	response to stress	694	12	Afu1g04900,Afu1g05390,Afu1g07320,Afu1g07720,Afu1g11130,Afu1g13790,Afu3g10660,Afu4g03410,Afu4g08300,Afu5g08830,Afu6g06820,Afu6g07430,	2024-01-07	2024-04-25	5.72	1.23929518633E-05	0.000298221078422	0.00904685486019
GO:0009607	response to biotic stimulus	130	6	Afu1g11130,Afu2g02100,Afu3g10660,Afu3g11690,Afu5g01970,Afu6g07430,	2024-04-06	11.34	13.75	1.26641827823E-05	0.000298221078422	0.00924485343109
GO:0072521	purine-containing compound metabolic process	134	6	Afu1g06960,Afu3g10660,Afu3g11690,Afu5g01970,Afu6g07430,Afu8g05320,	2024-04-05	11.0	13.32	1.50628451436E-05	0.000343621154838	0.0109958769548
GO:0015886	heme transport	2	2	Afu1g05390,Afu5g01970,	100.0	245.7	inf	1.61524533156E-05	0.000357311846072	0.0117912909204
GO:0044416	induction by symbiont of host defense response	13	3	Afu3g11690,Afu5g01970,Afu6g07430,	23.1	56.7	79.28	1.7367353829E-05	0.000362233379862	0.0126781682952
GO:0044416	induction by symbiont of host defense response	13	3	Afu3g11690,Afu5g01970,Afu6g07430,
GO:0031349	positive regulation of defense response	13	3	Afu3g11690,Afu5g01970,Afu6g07430,	23.1	56.7	79.28	1.7367353829E-05	0.000362233379862	0.0126781682952
GO:0031347	regulation of defense response	14	3	Afu3g11690,Afu5g01970,Afu6g07430,	21.4	52.65	72.07	2.20415416043E-05	0.000446953482531	0.0160903253711
GO:0052031	modulation by symbiont of host defense response	15	3	Afu3g11690,Afu5g01970,Afu6g07430,	20.0	49.14	66.05	2.74742013624E-05	0.000527793868277	0.0200561669945
GO:0044003	modulation by symbiont of host process	15	3	Afu3g11690,Afu5g01970,Afu6g07430,	20.0	49.14	66.05	2.74742013624E-05	0.000527793868277	0.0200561669945
GO:0010467	gene expression	1028	14	Afu1g04070,Afu1g07720,Afu1g11130,Afu1g11190,Afu1g12890,Afu1g13780,Afu1g13790,Afu2g10380,Afu3g11260,Afu4g03160,Afu4g03880,Afu4g07520,Afu5g11930,Afu5g12190,	2024-01-04	3.35	4.66	2.92338174755E-05	0.000547197096337	0.0213406867571
Cellular component
ID	Name	Bgd count	Result count	Result gene list	Pct of bgd	Fold enrichment	Odds ratio	P-value	Benjamini	Bonferroni
GO:0032991	protein-containing complex	1637	26	Afu1g04900,Afu1g06960,Afu1g07320,Afu1g07720,Afu1g11130,Afu1g11190,Afu1g12890,Afu1g13780,Afu1g13790,Afu2g02100,Afu2g10380,Afu2g13860,Afu3g04210,Afu3g04220,Afu3g05350,Afu3g11260,Afu4g03160,Afu4g03880,Afu4g07520,Afu4g08300,Afu5g01950,Afu5g11560,Afu5g11930,Afu5g12190,Afu7g05260,Afu8g05320,	2023-01-06	3.81	2023-08-08	2.34587907753E-11	4.2694999211E-09	4.2694999211E-09
GO:0000786	nucleosome	8	5	Afu1g13780,Afu1g13790,Afu2g13860,Afu3g05350,Afu5g01950,	62.5	149.82	452.96	5.44769593134E-11	4.95740329751E-09	9.91480659503E-09
GO:0043228	non-membrane-bounded organelle	943	20	Afu1g04070,Afu1g04900,Afu1g06960,Afu1g07320,Afu1g07720,Afu1g11130,Afu1g11190,Afu1g12890,Afu1g13780,Afu1g13790,Afu2g13860,Afu3g04220,Afu3g05350,Afu3g11260,Afu4g03880,Afu5g01950,Afu5g01970,Afu5g11560,Afu5g12190,Afu8g05320,	2023-02-01	2023-05-08	2023-09-15	1.36790286693E-10	6.22395804454E-09	2.48958321782E-08
GO:0043232	intracellular non-membrane-bounded organelle	943	20	Afu1g04070,Afu1g04900,Afu1g06960,Afu1g07320,Afu1g07720,Afu1g11130,Afu1g11190,Afu1g12890,Afu1g13780,Afu1g13790,Afu2g13860,Afu3g04220,Afu3g05350,Afu3g11260,Afu4g03880,Afu5g01950,Afu5g01970,Afu5g11560,Afu5g12190,Afu8g05320,	2023-02-01	2023-05-08	2023-09-15	1.36790286693E-10	6.22395804454E-09	2.48958321782E-08
GO:0044815	DNA packaging complex	10	5	Afu1g13780,Afu1g13790,Afu2g13860,Afu3g05350,Afu5g01950,	50.0	119.85	271.72	2.43651224054E-10	8.86890455556E-09	4.43445227778E-08
GO:0005622	intracellular anatomical structure	4049	35	Afu1g04070,Afu1g04900,Afu1g05390,Afu1g06960,Afu1g07320,Afu1g07720,Afu1g11130,Afu1g11190,Afu1g12610,Afu1g12890,Afu1g13780,Afu1g13790,Afu2g02100,Afu2g10380,Afu2g13860,Afu3g04210,Afu3g04220,Afu3g05350,Afu3g08900,Afu3g11260,Afu3g11690,Afu4g03160,Afu4g03410,Afu4g03880,Afu4g07520,Afu4g08300,Afu5g01950,Afu5g01970,Afu5g11560,Afu5g11930,Afu5g12190,Afu6g02460,Afu6g07430,Afu7g05260,Afu8g05320,	0.9	2023-02-07	8.39	6.50707828299E-09	1.97381374584E-07	1.1842882475E-06
GO:0043229	intracellular organelle	3441	32	Afu1g04070,Afu1g04900,Afu1g05390,Afu1g06960,Afu1g07320,Afu1g07720,Afu1g11130,Afu1g11190,Afu1g12610,Afu1g12890,Afu1g13780,Afu1g13790,Afu2g02100,Afu2g13860,Afu3g04210,Afu3g04220,Afu3g05350,Afu3g11260,Afu3g11690,Afu4g03160,Afu4g03410,Afu4g03880,Afu4g07520,Afu4g08300,Afu5g01950,Afu5g01970,Afu5g11560,Afu5g11930,Afu5g12190,Afu6g02460,Afu7g05260,Afu8g05320,	0.9	2023-02-23	6.65	2.05506274585E-08	4.86600651407E-07	3.74021419744E-06
GO:0043226	organelle	3446	32	Afu1g04070,Afu1g04900,Afu1g05390,Afu1g06960,Afu1g07320,Afu1g07720,Afu1g11130,Afu1g11190,Afu1g12610,Afu1g12890,Afu1g13780,Afu1g13790,Afu2g02100,Afu2g13860,Afu3g04210,Afu3g04220,Afu3g05350,Afu3g11260,Afu3g11690,Afu4g03160,Afu4g03410,Afu4g03880,Afu4g07520,Afu4g08300,Afu5g01950,Afu5g01970,Afu5g11560,Afu5g11930,Afu5g12190,Afu6g02460,Afu7g05260,Afu8g05320,	0.9	2023-02-23	6.64	2.13890396223E-08	4.86600651407E-07	3.89280521125E-06
GO:0009986	cell surface	85	7	Afu1g11130,Afu1g11190,Afu3g11690,Afu4g03880,Afu5g01970,Afu6g07430,Afu8g05320,	2023-08-02	19.74	25.63	4.9930222134E-08	1.0097000476E-06	9.08730042839E-06
GO:0009277	fungal-type cell wall	202	9	Afu1g11190,Afu1g13780,Afu1g13790,Afu3g05350,Afu3g11260,Afu3g11690,Afu5g01970,Afu6g07430,Afu8g05320,	2023-04-05	10.68	13.98	1.08611118945E-07	1.97672236481E-06	1.97672236481E-05
GO:0005618	cell wall	209	9	Afu1g11190,Afu1g13780,Afu1g13790,Afu3g05350,Afu3g11260,Afu3g11690,Afu5g01970,Afu6g07430,Afu8g05320,	2023-04-03	10.32	13.48	1.45430904146E-07	2.40622041406E-06	2.64684245546E-05
GO:0043596	nuclear replication fork	32	5	Afu1g04900,Afu1g07320,Afu1g13790,Afu2g13860,Afu3g05350,	15.6	37.45	50.21	1.82033635941E-07	2.76084347845E-06	3.31301217414E-05
GO:0000785	chromatin	108	7	Afu1g07720,Afu1g13780,Afu1g13790,Afu2g13860,Afu3g05350,Afu5g01950,Afu5g12190,	2023-06-05	15.54	19.74	2.6298465356E-07	3.65295719268E-06	4.78632069479E-05
GO:0140513	nuclear protein-containing complex	569	13	Afu1g04900,Afu1g07320,Afu1g07720,Afu1g13790,Afu2g13860,Afu3g05350,Afu4g03160,Afu4g07520,Afu4g08300,Afu5g01950,Afu5g11930,Afu5g12190,Afu7g05260,	2023-02-03	5.48	7.71	2.80996707129E-07	3.65295719268E-06	5.11414006975E-05
GO:0000228	nuclear chromosome	115	7	Afu1g04900,Afu1g07320,Afu1g13790,Afu2g13860,Afu3g05350,Afu5g01950,Afu5g12190,	2023-06-01	14.59	18.45	4.04516620354E-07	4.90813499363E-06	7.36220249044E-05
GO:0032993	protein-DNA complex	40	5	Afu1g13780,Afu1g13790,Afu2g13860,Afu3g05350,Afu5g01950,	2023-12-05	29.96	38.7	5.80428158185E-07	6.31276036667E-06	0.00010563792479
GO:0031298	replication fork protection complex	17	4	Afu1g07320,Afu1g13790,Afu2g13860,Afu3g05350,	23.5	56.4	81.28	5.96542128754E-07	6.31276036667E-06	0.000108570667433
GO:0030312	external encapsulating structure	249	9	Afu1g11190,Afu1g13780,Afu1g13790,Afu3g05350,Afu3g11260,Afu3g11690,Afu5g01970,Afu6g07430,Afu8g05320,	2023-03-06	8.66	2023-11-19	6.42306365626E-07	6.31276036667E-06	0.000116899758544
GO:0005657	replication fork	41	5	Afu1g04900,Afu1g07320,Afu1g13790,Afu2g13860,Afu3g05350,	2023-12-02	29.23	37.62	6.59024433883E-07	6.31276036667E-06	0.000119942446967
GO:0005829	cytosol	513	12	Afu1g04070,Afu1g11130,Afu1g11190,Afu1g12610,Afu1g12890,Afu3g04210,Afu3g04220,Afu3g11260,Afu3g11690,Afu4g03410,Afu4g03880,Afu5g01970,	2023-02-03	5.61	7.67	7.08114438109E-07	6.44384138679E-06	0.000128876827736
GO:0005694	chromosome	300	9	Afu1g04900,Afu1g07320,Afu1g07720,Afu1g13780,Afu1g13790,Afu2g13860,Afu3g05350,Afu5g01950,Afu5g12190,	3.0	2023-07-19	2023-09-18	3.02569381236E-06	2.62226797071E-05	0.000550676273849
GO:0110165	cellular anatomical entity	5528	36	Afu1g04070,Afu1g04900,Afu1g05390,Afu1g06960,Afu1g07320,Afu1g07720,Afu1g11130,Afu1g11190,Afu1g12610,Afu1g12890,Afu1g13780,Afu1g13790,Afu2g02100,Afu2g10380,Afu2g13860,Afu3g04210,Afu3g04220,Afu3g05350,Afu3g08900,Afu3g11260,Afu3g11690,Afu4g03160,Afu4g03410,Afu4g03880,Afu4g07520,Afu4g08300,Afu5g01950,Afu5g01970,Afu5g08830,Afu5g11560,Afu5g11930,Afu5g12190,Afu6g02460,Afu6g07430,Afu7g05260,Afu8g05320,	0.7	1.56	5.63	1.40513841084E-05	0.000116243268533	0.00255735190773
GO:0005835	fatty acid synthase complex	2	2	Afu3g04210,Afu3g04220,	100.0	239.71	inf	1.69807842548E-05	0.000131696754885	0.00309050273437
GO:0030446	hyphal cell wall	38	4	Afu3g11690,Afu5g01970,Afu6g07430,Afu8g05320,	2023-10-05	25.23	31.01	1.73666050398E-05	0.000131696754885	0.00316072211725
GO:0022626	cytosolic ribosome	87	5	Afu1g04070,Afu1g11130,Afu1g12890,Afu3g11260,Afu4g03880,	2023-05-07	13.78	16.44	2.82296577912E-05	0.00020551190872	0.00513779771801
Molecular function
ID	Name	Bgd count	Result count	Result gene list	Pct of bgd	Fold enrichment	Odds ratio	P-value	Benjamini	Bonferroni
GO:0046982	protein heterodimerization activity	35	5	Afu1g13780,Afu1g13790,Afu2g13860,Afu3g05350,Afu5g01950,	14.3	26.19	34.59	1.07405413783E-06	0.000135896337335	0.000205144340326
GO:0003676	nucleic acid binding	1044	18	Afu1g04070,Afu1g04900,Afu1g11130,Afu1g11190,Afu1g12890,Afu1g13780,Afu1g13790,Afu2g10380,Afu2g13860,Afu3g05350,Afu3g13070,Afu4g08300,Afu5g01950,Afu5g01970,Afu5g08830,Afu5g11930,Afu5g12190,Afu7g05260,	2023-01-07	2023-03-16	5.0	2.53604931834E-06	0.000135896337335	0.000484385419802
GO:1901363	heterocyclic compound binding	1986	25	Afu1g04070,Afu1g04900,Afu1g11130,Afu1g11190,Afu1g12610,Afu1g12890,Afu1g13780,Afu1g13790,Afu2g02100,Afu2g10380,Afu2g13860,Afu3g05350,Afu3g13070,Afu4g03410,Afu4g08300,Afu5g01950,Afu5g01970,Afu5g08830,Afu5g11560,Afu5g11930,Afu5g12190,Afu6g07430,Afu7g05260,Afu8g04090,Afu8g05320,	2023-01-03	2.31	4.53	2.73420183841E-06	0.000135896337335	0.000522232551137
GO:0097159	organic cyclic compound binding	1990	25	Afu1g04070,Afu1g04900,Afu1g11130,Afu1g11190,Afu1g12610,Afu1g12890,Afu1g13780,Afu1g13790,Afu2g02100,Afu2g10380,Afu2g13860,Afu3g05350,Afu3g13070,Afu4g03410,Afu4g08300,Afu5g01950,Afu5g01970,Afu5g08830,Afu5g11560,Afu5g11930,Afu5g12190,Afu6g07430,Afu7g05260,Afu8g04090,Afu8g05320,	2023-01-03	2023-02-03	4.52	2.84599659341E-06	0.000135896337335	0.000543585349342
GO:0046983	protein dimerization activity	72	5	Afu1g13780,Afu1g13790,Afu2g13860,Afu3g05350,Afu5g01950,	2023-06-09	12.73	15.41	3.99409151247E-05	0.00129790031779	0.00762871478882
GO:0008135	translation factor activity, RNA binding	73	5	Afu1g04070,Afu1g11190,Afu2g10380,Afu5g08830,Afu5g12190,	2023-06-08	12.56	15.18	4.27071074286E-05	0.00129790031779	0.00815705751887
GO:0090079	translation regulator activity, nucleic acid binding	75	5	Afu1g04070,Afu1g11190,Afu2g10380,Afu5g08830,Afu5g12190,	2023-06-07	2023-12-22	14.74	4.8683572765E-05	0.00129790031779	0.00929856239812
GO:0045182	translation regulator activity	79	5	Afu1g04070,Afu1g11190,Afu2g10380,Afu5g08830,Afu5g12190,	2023-06-03	2023-11-06	13.94	6.25656615804E-05	0.00129790031779	0.0119500413619
GO:0003746	translation elongation factor activity	15	3	Afu1g04070,Afu1g11190,Afu5g08830,	20.0	36.66	49.2	6.53884050329E-05	0.00129790031779	0.0124891853613
GO:0003723	RNA binding	340	9	Afu1g04070,Afu1g11130,Afu1g11190,Afu1g12890,Afu2g10380,Afu5g01970,Afu5g08830,Afu5g12190,Afu7g05260,	2023-02-06	4.85	2023-06-11	6.79528962195E-05	0.00129790031779	0.0129790031779
GO:0005488	binding	3317	30	Afu1g04070,Afu1g04900,Afu1g07320,Afu1g11130,Afu1g11190,Afu1g12610,Afu1g12890,Afu1g13780,Afu1g13790,Afu2g02100,Afu2g10380,Afu2g13860,Afu3g04210,Afu3g05350,Afu3g11260,Afu3g11690,Afu3g13070,Afu4g03410,Afu4g07520,Afu4g08300,Afu5g01950,Afu5g01970,Afu5g08830,Afu5g11560,Afu5g11930,Afu5g12190,Afu6g07430,Afu7g05260,Afu8g04090,Afu8g05320,	0.9	1.66	3.66	0.000122654637414	0.00212973052236	0.023427035746
GO:0004312	fatty acid synthase activity	17	2	Afu3g04210,Afu3g04220,	2023-11-08	21.57	25.54	0.00374680931466	0.0281585280906	0.715640579101
GO:0043022	ribosome binding	18	2	Afu1g04070,Afu5g08830,	2023-11-01	20.37	23.94	0.00420066751862	0.0281585280906	0.802327496057
GO:0003735	structural constituent of ribosome	131	4	Afu1g11130,Afu1g12890,Afu3g11260,Afu4g03880,	2023-03-01	2023-05-06	2023-06-27	0.00540500398634	0.0281585280906	1.0
GO:0050840	extracellular matrix binding	1	1	Afu5g01970,	100.0	183.33	inf	0.00545479339974	0.0281585280906	1.0
GO:0004314	[acyl-carrier-protein] S-malonyltransferase activity	1	1	Afu3g04220,	100.0	183.33	inf	0.00545479339974	0.0281585280906	1.0
GO:0047451	3-hydroxyoctanoyl-[acyl-carrier-protein] dehydratase activity	1	1	Afu3g04220,	100.0	183.33	inf	0.00545479339974	0.0281585280906	1.0
GO:0016419	S-malonyltransferase activity	1	1	Afu3g04220,	100.0	183.33	inf	0.00545479339974	0.0281585280906	1.0
GO:0004743	pyruvate kinase activity	1	1	Afu6g07430,	100.0	183.33	inf	0.00545479339974	0.0281585280906	1.0
GO:0004320	oleoyl-[acyl-carrier-protein] hydrolase activity	1	1	Afu3g04220,	100.0	183.33	inf	0.00545479339974	0.0281585280906	1.0
GO:0004148	dihydrolipoyl dehydrogenase activity	1	1	Afu2g02100,	100.0	183.33	inf	0.00545479339974	0.0281585280906	1.0
GO:0030955	potassium ion binding	1	1	Afu6g07430,	100.0	183.33	inf	0.00545479339974	0.0281585280906	1.0
GO:0001968	fibronectin binding	1	1	Afu5g01970,	100.0	183.33	inf	0.00545479339974	0.0281585280906	1.0
GO:0004313	[acyl-carrier-protein] S-acetyltransferase activity	1	1	Afu3g04220,	100.0	183.33	inf	0.00545479339974	0.0281585280906	1.0
GO:0008693	3-hydroxydecanoyl-[acyl-carrier-protein] dehydratase activity	1	1	Afu3g04220,	100.0	183.33	inf	0.00545479339974	0.0281585280906	1.0
