# Supplementary material for: Sirtuin E deacetylase is required for full virulence of Aspergillus fumigatus
Source: Commun Biol. 2024 Jun 8;7:704. doi: 10.1038/s42003-024-06383-3 (PMC11162503; doi:10.1038/s42003-024-06383-3)
Supplement: Supplementary file 4 — Supplementary Data 2 [file 42003_2024_6383_MOESM4_ESM.xlsx]

## Sheet: Total proteome SIRTKO
Sup. Data 2. LFQ values normalised by Z-scores of protein groups differentially abundant (Student's T-test with permutation based FDR correction) below q-value ≤0.05 significance threshold. Only protein groups with at least 3 valid LFQ values in at least 1 group, and quantified majoritarily through identifications from total proteome runs were tested.
T: protein ID	Product Description	WT_1	WT_2	WT_3	SIRTKO_1	SIRTKO_2	SIRTKO_3
Afu1g07520-T-p1	Ortholog(s) have cytosol, nucleus localization	-1.15141	-0.63756	-0.91305	0.88536	0.900714	0.915948
Afu3g00370-T-p1	Putative phosphoketolase	0.882533	0.915969	0.934339	-0.79753	-0.95399	-0.98133
Afu3g02270-T-p1	Mycelial catalase	-1.03439	-0.80618	-0.88101	1.04262	0.900383	0.778572
Afu3g10750-T-p1	Acetate kinase	0.869718	0.889408	0.943059	-1.06328	-1.03113	-0.60778
Afu4g06670-T-p1	Allergen Asp f 7	-0.54863	-0.95563	-1.17102	1.01838	0.877076	0.779826
Afu4g06690-T-p1	Ortholog(s) have CDP reductase activity, nucleoside diphosphate kinase activity, nucleotide binding activity	-0.9032	-0.6013	-1.1858	0.927018	0.845576	0.917706
Afu4g09250-T-p1	Ortholog(s) have mitochondrion localization	0.863295	1.16261	0.674574	-0.90808	-0.98855	-0.80385
Afu4g11930-T-p1	Ortholog(s) have oxidized purine nucleobase lesion DNA N-glycosylase activity	-0.89543	-0.85405	-0.97319	0.909243	0.747413	1.06601
Afu4g12850-T-p1	putative calnexin	-0.81164	-0.87507	-1.03302	0.911816	1.05005	0.757868
Afu5g00720-T-p1	Has domain(s) with predicted N-acetyltransferase activity	-1.13508	-0.97741	-0.57345	0.80279	1.01158	0.871576
Afu6g07520-T-p1	Putative cell wall integrity signaling protein	0.66972	1.26831	0.731758	-0.77196	-0.87616	-1.02166
Afu5g10490-T-p1	Amidase	-0.71405	-0.50356	-1.35236	0.509469	0.917809	1.14269
Afu6g13330-T-p1	Putative RNA binding protein of unknown function	0.66052	1.34405	0.63834	-0.76183	-0.93173	-0.94935
Afu5g03750-T-p1	Putative WW domain protein	-1.18575	-1.06102	-0.38786	0.880033	0.832459	0.922143
Afu6g08050-T-p1	6-phosphogluconate dehydrogenase	0.954955	0.868895	0.865667	-1.04652	-0.55808	-1.08492
Afu3g06830-T-p1	Aspartate-semialdehyde dehydrogenase	-0.69572	-0.65202	-1.31131	0.788792	0.94426	0.926002
Afu2g01050-T-p1	Mitochondrial import inner membrane translocase subunit tim9, putative	1.26717	0.503971	0.856227	-1.00677	-1.01081	-0.60979
Afu5g04230-T-p1	Putative citrate synthase	1.07048	0.628707	1.00094	-0.88091	-1.02392	-0.7953
Afu5g04250-T-p1	Homocysteine synthase	0.560831	1.16531	0.933061	-1.11693	-0.67095	-0.87133
Afu4g04680-T-p1	FGGY-family carbohydrate kinase	-0.75624	-0.80148	-1.00483	0.412915	0.690706	1.45893
Afu1g04620-T-p1	Putative zinc-containing alcohol dehydrogenase	0.571013	1.1807	0.927326	-1.01984	-0.7883	-0.87091
Afu3g10490-T-p1	Ortholog(s) have enzyme activator activity, heme binding activity, role in ergosterol biosynthetic process, regulation of ergosterol biosynthetic process and endoplasmic reticulum, endosome localization	-1.12605	-0.71369	-0.83323	0.848666	1.1806	0.643703
Afu1g17120-T-p1	Elongation factor 1 gamma	-1.2133	-0.77391	-0.70173	1.0146	0.889176	0.785164
Afu6g00660-T-p1	Ortholog(s) have role in asperthecin biosynthetic process	0.521083	1.00728	1.14143	-0.93236	-0.99594	-0.74149
Afu3g12100-T-p1	trehalose synthase, putative	0.721207	0.891015	1.0363	-0.71718	-0.6246	-1.30674
Afu6g02230-T-p1	Putative glucokinase	0.58744	1.31615	0.737719	-0.69333	-0.96001	-0.98798
Afu3g11550-T-p1	Ortholog of A. nidulans FGSC A4 : AN2894, A. niger CBS 513.88 : An02g07350, A. oryzae RIB40 : AO090003000710, Aspergillus wentii : Aspwe1_0025131 and Aspergillus sydowii : Aspsy1_0775782	0.51096	1.08729	0.977841	-0.3503	-1.13255	-1.09324
Afu6g07720-T-p1	Putative phosphoenolpyruvate carboxykinase	1.15322	1.0035	0.498789	-0.72524	-0.85258	-1.07769
Afu2g12630-T-p1	Allergen Asp f 13	-0.64248	-1.12934	-0.88557	0.601882	0.865314	1.19019
Afu5g06240-T-p1	putative alcohol dehydrogenase III	0.709892	1.43933	0.403468	-0.61358	-1.01974	-0.91938
Afu3g13440-T-p1	Stomatin family protein	-0.59651	-0.61526	-1.36811	0.891666	1.13888	0.549341
Afu7g06680-T-p1	AAA-family ATPase	-0.92198	-0.63242	-1.06776	0.56669	0.730856	1.32461
Afu1g13660-T-p1	Has domain(s) with predicted FAD binding, oxidoreductase activity and role in metabolic process	-1.18136	-0.93767	-0.52196	0.975115	0.593861	1.07201
Afu4g03322-T-p1	Ortholog of A. nidulans FGSC A4 : AN7177, A. niger CBS 513.88 : An14g01990, A. oryzae RIB40 : AO090011000139, Aspergillus sydowii : Aspsy1_0052594 and Aspergillus terreus NIH2624 : ATET_02136	-1.0834	-0.99144	-0.60369	0.674951	0.911926	1.09165
Afu2g15430-T-p1	Sorbitol/xylulose reductase	0.957957	1.12449	0.579206	-0.65952	-0.85422	-1.14791
Afu5g09510-T-p1	Ortholog(s) have endoplasmic reticulum localization	-0.69836	-0.63785	-1.31009	0.984514	0.97072	0.691057
Afu6g03890-T-p1	Spore-specific catalase	0.664723	1.32079	0.644993	-0.66002	-0.88377	-1.08672
Afu1g07480-T-p1	Oxygen-dependent coproporphyrinogen-III oxidase, putative	0.817911	0.929676	0.959471	-0.97271	-1.08626	-0.64809
Afu4g14380-T-p1	protein of unknown function	0.880651	0.556787	1.21698	-1.04134	-0.96145	-0.65163
Afu3g04160-T-p1	Ortholog(s) have endoplasmic reticulum, extracellular region localization	-0.75291	-0.90249	-1.02758	0.847312	1.20063	0.635043
Afu2g03990-T-p1	Ortholog of A. nidulans FGSC A4 : AN3791, A. niger CBS 513.88 : An07g08650, A. oryzae RIB40 : AO090005001527, Aspergillus wentii : Aspwe1_0183621 and Aspergillus sydowii : Aspsy1_0150415	-0.82967	-0.35774	-1.3878	1.02244	0.718299	0.834474
Afu3g10740-T-p1	Putative RAB GTPase with a predicted role in regulation of endocytosis	-1.0196	-0.44983	-1.14563	0.992567	0.542758	1.07973
Afu6g12930-T-p1	Mitochondrial aconitate hydratase	1.00974	0.548854	1.07925	-0.74675	-0.65514	-1.23594
Afu8g01670-T-p1	Putative bifunctional catalase-peroxidase	0.928631	0.799558	0.982359	-0.81582	-0.75663	-1.13811
Afu4g08710-T-p1	Putative short chain dehydrogenase	-0.79434	-0.56688	-1.26342	0.612474	1.16717	0.845002
Afu2g03510-T-p1	Putative pheromone processing carboxypeptidase	0.852014	0.973556	0.286098	-1.14197	-0.96969	NaN
Afu5g09910-T-p1	Putative p-nitroreductase family protein	-1.35569	-0.82366	-0.43779	0.934246	0.801855	0.881044
Afu2g09140-T-p1	Ortholog of A. niger CBS 513.88 : An12g04790, Aspergillus clavatus NRRL 1 : ACLA_080950, Aspergillus niger ATCC 1015 : 42387-mRNA and Aspergillus tubingensis : Asptu1_0047655	-1.13246	-0.20107	-1.21879	0.936302	0.740073	0.875949
Afu2g05720-T-p1	Ortholog of A. nidulans FGSC A4 : AN7484, A. niger CBS 513.88 : An02g14170, A. oryzae RIB40 : AO090001000689, Aspergillus wentii : Aspwe1_0046318 and Aspergillus sydowii : Aspsy1_0153479	0.625695	1.34347	0.677119	-0.82587	-0.85514	-0.96528
Afu6g02750-T-p1	Nascent polypeptide-associated complex (NAC) subunit beta	1.31758	0.597717	0.703077	-0.72405	-0.73046	-1.16386
Afu4g10770-T-p1	Psi-producing oxygenase A	0.263131	1.22157	0.99651	-0.53578	-0.60797	-1.33747
Afu1g04660-T-p1	Ribosomal protein L15	1.11762	0.339303	1.09663	-1.12649	-0.44338	-0.98369
Afu4g07130-T-p1	Diphosphomevalonate decarboxylase	-0.89266	-0.65235	-1.15044	0.857404	1.041	0.797037
Afu7g00700-T-p1	Pyridoxine 4-dehydrogenase, putative	0.18603	1.28878	1.06302	-0.75792	-0.80065	-0.97926
Afu6g09140-T-p1	Has domain(s) with predicted oxidoreductase activity and role in metabolic process	-0.70392	-0.63497	-1.19372	0.309703	1.34571	0.877201
Afu6g07770-T-p1	Putative alanine aminotransferase	-0.53905	-1.15119	-0.97164	0.782831	1.11543	0.76361
Afu3g02253-T-p1	Ortholog of A. oryzae RIB40 : AO090012000815, Neosartorya fischeri NRRL 181 : NFIA_003390, Aspergillus clavatus NRRL 1 : ACLA_062150 and Aspergillus zonatus : Aspzo1_0135140	-1.24579	-0.93808	-0.43991	0.659374	1.05382	0.910587
Afu5g09450-T-p1	Ortholog(s) have intracellular localization	0.651153	0.950267	1.0064	-1.28836	-0.405	-0.91446
Afu6g03540-T-p1	Putative malate synthase	1.48324	0.512003	0.529473	-0.85913	-0.57556	-1.09002
Afu5g00650-T-p1	protein of unknown function	NaN	0.891742	1.22628	-0.71193	-1.0237	-0.3824
Afu7g00250-T-p1	Tubulin beta-2 subunit	-0.897	-0.73891	-0.9404	1.04647	1.26479	0.265049
Afu5g12895-T-p1	Ortholog(s) have role in posttranscriptional gene silencing, production of small RNA involved in gene silencing by RNA	-0.61007	-0.50902	-1.4121	1.10895	0.452706	0.969531
Afu1g02290-T-p1	protein of unknown function	-1.29277	-0.30352	-0.99211	0.967051	0.847686	0.773669
Afu2g06000-T-p1	Putative NAD+ dependent glutamate dehydrogenase	1.27979	0.526752	0.804546	-0.96666	-0.54756	-1.09687
Afu6g02630-T-p1	Ortholog(s) have ATP-dependent RNA helicase activity	1.19585	1.0448	0.396003	-0.92242	-0.88315	-0.83109
Afu5g11430-T-p1	Putative quinone oxidoreductase	-0.56532	-0.59251	-1.43387	0.862353	0.995789	0.733557
Afu5g14330-T-p1	12-oxophytodienoate reductase	0.405123	1.50644	0.592554	-0.73992	-0.64577	-1.11843
Afu6g12570-T-p1	Putative Epsin2	0.763864	0.934085	0.921796	-0.99075	-1.25375	-0.37524
Afu3g11070-T-p1	Putative pyruvate decarboxylase	0.487413	1.43704	0.668622	-0.81883	-0.94113	-0.83312
Afu1g02890-T-p1	Ortholog(s) have dUTP diphosphatase activity and cytosol, nucleus localization	-1.35106	-0.83956	-0.32948	0.76934	1.21943	0.531331
Afu6g09307-T-p1	Has domain(s) with predicted catalytic activity, chitin binding, chitinase activity, hydrolase activity, hydrolyzing O-glycosyl compounds activity and role in carbohydrate metabolic process, chitin catabolic process	1.21206	1.21743	0.04358	-0.8224	-0.76143	-0.88924
Afu3g14665-T-p1	Ortholog of Neosartorya fischeri NRRL 181 : NFIA_062590 and Aspergillus fumigatus A1163 : AFUB_034560	-0.75306	-1.51929	-0.14232	1.0212	0.909666	0.483796
Afu6g09505-T-p1	protein of unknown function	0.516627	0.474202	1.45634	-0.30567	-1.05022	-1.09128
Afu2g10070-T-p1	Putative carbamoyl-phosphate synthetase, large subunit	0.614858	0.761107	1.27066	-0.87941	-0.66772	-1.09949
Afu6g13490-T-p1	Putative glutamate decarboxylase	1.07207	0.056195	1.34162	-0.78599	-0.76436	-0.91953
Afu6g13540-T-p1	Carboxypeptidase Y	-1.00419	-0.84649	-0.83841	1.0022	0.574276	1.11262
Afu3g14970-T-p1	Putative thioredoxin	0.735399	1.46734	0.295683	-0.80963	-0.58252	-1.10628
Afu5g06060-T-p1	Putative sulfur metabolism regulator	-1.31589	-0.71751	-0.55577	0.790386	1.21737	0.581412
Afu1g15270-T-p1	Ortholog(s) have ATPase activity, misfolded protein binding activity, role in cellular response to misfolded protein, protein refolding, protein unfolding and cytosol, nuclear envelope localization	0.533306	1.51338	0.45109	-0.53426	-1.04757	-0.91594
Afu3g12690-T-p1	UDP-galactopyranose mutase	0.624863	0.891025	1.08452	-0.39875	-0.9323	-1.26935
Afu4g09660-T-p1	Ortholog(s) have unfolded protein binding activity	-1.60711	-0.58526	-0.24515	0.962313	0.723106	0.752097
Afu6g12000-T-p1	protein of unknown function	0.175608	1.27184	0.567181	-1.02371	NaN	-0.99092
Afu2g04010-T-p1	Putative trehalose-6-phosphate synthase	0.705411	1.39912	0.505103	-0.7867	-0.97968	-0.84326
Afu7g05720-T-p1	Pyruvate dehydrogenase complex, dihydrolipoamide acetyltransferase component	1.25104	0.577322	0.82232	-0.69331	-0.85816	-1.09921
Afu2g06320-T-p1	Ortholog(s) have single-stranded DNA binding activity and role in DNA repair, mitotic DNA replication, premeiotic DNA replication, telomere maintenance	NaN	-0.51914	-1.51298	0.71727	0.48068	0.834174
Afu3g07640-T-p1	Putative plasma membrane H+ ATPase	-0.07246	-1.3158	-1.07153	1.00071	0.886657	0.572422
Afu4g12450-T-p1	Putative PH domain protein	-1.2525	-0.98206	-0.33797	0.926801	0.558838	1.08689
Afu3g10540-T-p1	Has domain(s) with predicted oxidoreductase activity and role in metabolic process	-0.5193	-0.91226	-0.98037	1.49687	0.830155	0.0849
Afu3g04170-T-p1	Ortholog(s) have pyruvate dehydrogenase (acetyl-transferring) activity and role in acetyl-CoA biosynthetic process from pyruvate, arginine biosynthetic process, glutamine biosynthetic process	1.0064	0.535064	1.04149	-1.00888	-0.36309	-1.21099
Afu2g11340-T-p1	Ortholog(s) have role in intracellular sterol transport and fungal-type vacuole lumen localization	-1.35764	-0.38704	-0.82552	1.13061	0.645558	0.794033
Afu2g09200-T-p1	60S ribosomal protein L30	1.33981	0.511185	0.657671	-1.02725	-1.1641	-0.31732
Afu4g10510-T-p1	Ortholog(s) have ferrous iron binding, ferroxidase activity, iron chaperone activity	1.24148	0.178365	1.0762	-0.47592	-0.98037	-1.03975
Afu1g15780-T-p1	3-isopropylmalate dehydrogenase, putative	-1.22281	-0.37718	-0.99092	1.17068	0.682594	0.737642
Afu3g12300-T-p1	60S ribosomal protein L22	1.30391	0.205442	1.0219	-1.00036	-0.62261	-0.90829
Afu3g10660-T-p1	3-hydroxy-3-methylglutaryl coenzyme A synthase, putative	0.788379	1.33261	0.423348	-0.44775	-1.16025	-0.93634
Afu2g05340-T-p1	1,3-beta-glucanosyltransferase gel4	0.004966	-1.05335	-0.93836	1.12821	0.858528	NaN
Afu7g05470-T-p1	Putative electron transfer flavoprotein alpha subunit	1.49724	0.334831	0.703124	-0.77062	-0.90513	-0.85946
Afu2g09650-T-p1	Aspartate transaminase	0.673881	1.5035	0.3584	-0.75056	-0.89911	-0.88612
Afu3g10800-T-p1	Ortholog of A. nidulans FGSC A4 : AN4908, A. niger CBS 513.88 : An02g06530, A. oryzae RIB40 : AO090003000629, Aspergillus wentii : Aspwe1_0036953 and Aspergillus sydowii : Aspsy1_0043015	1.2774	0.518367	0.843584	-1.08619	-0.80769	-0.74547
Afu4g06900-T-p1	asparagine synthase (glutamine-hydrolyzing), putative	1.34506	0.866168	0.380755	-0.85858	-0.69925	-1.03415
Afu6g10700-T-p1	Ortholog(s) have chaperone binding, unfolded protein binding activity, role in chaperone-mediated protein complex assembly, protein import into mitochondrial intermembrane space, protein refolding and mitochondrial matrix localization	0.22467	0.882067	1.4098	-0.74963	-0.70879	-1.05812
Afu4g07650-T-p1	Putative peptidyl-prolyl cis-trans isomerase	-0.81763	-0.45831	-1.34688	0.882504	0.786047	0.954279
Afu3g11690-T-p1	Putative class II fructose-bisphosphate aldolase	0.535879	1.42282	0.631239	-0.68582	-1.01019	-0.89393
Afu2g10520-T-p1	Putative urate oxidase	-1.33893	-0.51144	-0.63603	0.821822	1.32237	0.342218
Afu3g05390-T-p1	Ortholog(s) have cytosol, nucleus localization	0.639283	1.35614	0.458564	-0.22106	-1.12123	-1.11171
Afu7g05740-T-p1	Putative NAD-dependent malate dehydrogenase	0.702845	0.514845	1.31009	-0.70775	-0.48139	-1.33864
Afu2g06150-T-p1	Putative protein disulfide isomerase	-0.36317	-0.96752	-1.27725	0.902512	0.7265	0.978931
Afu7g02010-T-p1	Has domain(s) with predicted heme binding activity	-1.57604	-0.02573	-0.75399	0.571811	1.01186	0.772094
Afu8g05320-T-p1	Putative mitochondrial F1 ATPase subunit alpha	1.06585	0.69217	0.892258	-0.55223	-0.84547	-1.25259
Afu2g16200-T-p1	Ortholog(s) have cytosol, nucleus localization	-1.26356	-0.93125	-0.26472	1.24874	0.900143	0.310646
Afu2g05450-T-p1	Mitochondrial NADH dehydrogenase involved in oxidative phosphorylation	-0.31197	-1.12789	-0.9869	1.38548	0.832798	0.208483
Afu6g13140-T-p1	Ortholog(s) have 3,4-dihydroxy-2-butanone-4-phosphate synthase activity, role in aerobic respiration, riboflavin biosynthetic process and cytosol, mitochondrial intermembrane space, nucleus localization	0.231545	0.597548	1.58638	-0.92201	-0.515	-0.97847
Afu5g04150-T-p1	Ortholog(s) have cytosol, nucleus localization	1.42056	-0.14734	1.04117	-1.01126	-0.69924	-0.60389
Afu2g10140-T-p1	Ortholog(s) have ATP-dependent 3'-5' DNA helicase activity, single-stranded DNA binding, single-stranded DNA-dependent ATP-dependent DNA helicase activity and MCM complex, MCM core complex, nuclear chromatin localization	-1.76511	-0.10563	-0.39626	0.787769	0.711363	0.767857
Afu6g11380-T-p1	Ortholog(s) have mitochondrion targeting sequence binding, protein channel activity	-0.72169	-0.26686	-1.47537	0.974937	0.451071	1.03791
Afu4g08240-T-p1	Putative zinc-containing alcohol dehydrogenase	0.742277	1.57126	0.09528	-0.64884	-0.85396	-0.90602
Afu1g15000-T-p1	Putative isopropylmalate synthase	-0.8772	-0.11878	-1.46519	0.85008	0.962398	0.648689
Afu5g08500-T-p1	Has domain(s) with predicted catalytic activity	NaN	-0.67013	-1.3739	1.02718	0.721984	0.294867
Afu4g13290-T-p1	Ortholog(s) have cytoplasm, nucleus localization	-0.62441	-0.51314	-1.27182	0.131405	1.38135	0.896609
Afu5g09560-T-p1	Ortholog(s) have unfolded protein binding activity	1.12081	0.879339	0.547596	-1.03239	-1.23554	-0.27983
Afu1g04900-T-p1	Proliferating cell nuclear antigen (PCNA)	-0.53038	-0.75603	-1.25412	0.753949	0.440578	1.34601
Afu5g09230-T-p1	Putative transaldolase	0.930345	1.11453	0.577233	-1.0436	-0.45448	-1.12402
Afu4g03880-T-p1	60S ribosomal protein L7	1.28889	0.126484	1.01646	-1.20543	-0.4077	-0.81871
Afu2g08920-T-p1	GDSL Lipase/Acylhydrolase family protein	NaN	-0.66553	-1.37556	1.10405	0.409634	0.527413
Afu2g16090-T-p1	Karyopherin alpha subunit	-0.73965	-0.3691	-1.34329	0.24761	0.999354	1.20508
Afu2g15490-T-p1	Ortholog(s) have intracellular localization	0.27927	1.09297	1.06987	-0.18711	-1.07597	-1.17902
Afu3g06530-T-p1	Putative ATP sulfurylase	-0.50564	-0.78091	-1.25549	0.592863	1.36645	0.582724
Afu8g06550-T-p1	Putative carbonic anhydrase	-0.48893	-1.48361	-0.43226	0.74655	1.29857	0.359689
Afu3g08620-T-p1	Ortholog(s) have role in negative regulation of Arp2/3 complex-mediated actin nucleation and actin cortical patch, nucleus localization	-1.45647	NaN	-0.58212	0.9408	0.387427	0.710367
Afu5g12780-T-p1	hypothetical protein	-0.5935	-1.21178	-0.49644	1.53358	0.005896	0.76224
Afu6g12740-T-p1	Dienelactone hydrolase family protein	-1.52975	-0.71811	-0.15713	0.691003	0.56277	1.15122
Afu4g09520-T-p1	Ortholog(s) have SNAP receptor activity, palmitoyltransferase activity	-0.4965	-0.32167	-1.59321	0.969927	0.977669	0.46379
Afu3g06970-T-p1	40S ribosomal protein S9	1.24679	-0.01096	1.16041	-1.1486	-0.64905	-0.59858
Afu1g10850-T-p1	Ortholog(s) have protein tag activity	0.691525	0.841937	0.745272	-0.10665	-0.42003	-1.75206
Afu6g03830-T-p1	Ribosomal protein L14	1.25106	0.144636	1.07939	-1.18949	-0.58126	-0.70433
Afu8g05580-T-p1	Putative coenzyme A transferase	0.665435	0.306294	1.53093	-0.9447	-0.69657	-0.86138
Afu3g13390-T-p1	Ortholog(s) have proton-transporting ATPase activity, rotational mechanism activity, role in asexual sporulation, cellular response to drug, vacuolar transport and fungal-type vacuole membrane, nucleus localization	-0.76693	-0.45713	-1.18115	0.75379	1.48751	0.163908
Afu1g04820-T-p1	D-xylose reductase	-0.79359	-0.1421	-1.52353	0.746064	0.905757	0.807394
Afu1g11190-T-p1	Putative eukaryotic translation elongation factor 1 subunit eEF1-beta	0.668024	0.498428	1.41334	-0.64498	-1.06747	-0.86735
Afu4g03890-T-p1	Ortholog(s) have cytosol, nucleus localization	-1.65202	0.046172	-0.69428	0.645636	0.851405	0.803085
Afu4g06950-T-p1	Putative endoplasmic reticulum (ER) type II integral membrane protein with a predicted role in protein transport	-0.44831	-0.88974	-1.12342	0.63707	0.33115	1.49325
Afu2g09960-T-p1	Putative mitochondrial Hsp70 chaperone	0.649765	0.431588	1.45095	-0.53942	-0.92746	-1.06543
Afu5g01440-T-p1	Ortholog(s) have thioredoxin peroxidase activity, role in cell redox homeostasis, cellular response to oxidative stress, response to metal ion and peroxisome, plasma membrane localization	-1.2274	-0.43381	-0.83668	1.37502	0.356308	0.766569
Afu2g03730-T-p1	Putative high affinity copper transporter	0.035643	-1.60613	-0.71213	0.955955	0.420334	0.906323
Afu3g13320-T-p1	Putative 40S ribosomal protein S0	1.00017	1.30748	0.191721	-0.69486	-0.6354	-1.16912
Afu1g11130-T-p1	60S ribosomal protein L6	1.17927	0.000204	1.23287	-1.11776	-0.61592	-0.67867
Afu1g09890-T-p1	Protein with Yap1-dependent induction in response to hydrogen peroxide	0.233118	0.546946	1.59316	-0.76655	-0.46419	-1.14248
Afu4g04550-T-p1	Putative phosphoribosyltransferase	1.23241	0.489793	0.827844	-0.6439	-0.55019	-1.35596

## Sheet: GO terms SIRTKO
GO term analysis of protein groups differentially abundant performed in FUNGIDB.
ID	Name	Bgd count	Result count	Result gene list	Pct of bgd	Fold enrichment	Odds ratio	P-value	Benjamini	Bonferroni
Biological process
GO:0044281	small molecule metabolic process	950	46	Afu1g02890,Afu1g04820,Afu1g10850,Afu1g15000,Afu1g15780,Afu2g06000,Afu2g08920,Afu2g09650,Afu2g10070,Afu2g10520,Afu2g16200,Afu3g04160,Afu3g04170,Afu3g06530,Afu3g06830,Afu3g10490,Afu3g10660,Afu3g10750,Afu3g11070,Afu3g11690,Afu3g12690,Afu3g14970,Afu4g04550,Afu4g04680,Afu4g06690,Afu4g06900,Afu4g07130,Afu4g10770,Afu5g04230,Afu5g04250,Afu5g06240,Afu5g09510,Afu6g00660,Afu6g02230,Afu6g03540,Afu6g07720,Afu…	2023-04-08	2023-03-22	4.38	2.29489954483E-13	3.13712767779E-10	3.13712767779E-10
GO:0006082	organic acid metabolic process	550	29	Afu1g15000,Afu1g15780,Afu2g06000,Afu2g08920,Afu2g09650,Afu2g10070,Afu2g10520,Afu3g04170,Afu3g06530,Afu3g06830,Afu3g10750,Afu3g11690,Afu3g14970,Afu4g06900,Afu4g10770,Afu5g04230,Afu5g04250,Afu5g06240,Afu5g09510,Afu6g02230,Afu6g03540,Afu6g07770,Afu6g08050,Afu6g12930,Afu6g13490,Afu7g02010,Afu7g05720,Afu7g05740,Afu8g05580,	2023-05-03	2023-03-05	2023-04-28	2.3118213968E-09	1.56149354013E-06	3.16025984943E-06
GO:0009117	nucleotide metabolic process	169	16	Afu1g02890,Afu2g10070,Afu3g04160,Afu3g04170,Afu3g10660,Afu3g11690,Afu4g04550,Afu4g06690,Afu4g07130,Afu5g04230,Afu5g09510,Afu6g02230,Afu6g08050,Afu7g02010,Afu7g05720,Afu8g05320,	2023-09-05	2023-06-29	7.55	4.38967147242E-09	1.56149354013E-06	6.0006809028E-06
GO:0019752	carboxylic acid metabolic process	496	27	Afu1g15000,Afu1g15780,Afu2g06000,Afu2g08920,Afu2g09650,Afu2g10070,Afu3g04170,Afu3g06530,Afu3g06830,Afu3g11690,Afu3g14970,Afu4g06900,Afu4g10770,Afu5g04230,Afu5g04250,Afu5g06240,Afu5g09510,Afu6g02230,Afu6g03540,Afu6g07770,Afu6g08050,Afu6g12930,Afu6g13490,Afu7g02010,Afu7g05720,Afu7g05740,Afu8g05580,	2023-05-04	3.61	4.38	4.56911057828E-09	1.56149354013E-06	6.24597416051E-06
GO:0006753	nucleoside phosphate metabolic process	173	16	Afu1g02890,Afu2g10070,Afu3g04160,Afu3g04170,Afu3g10660,Afu3g11690,Afu4g04550,Afu4g06690,Afu4g07130,Afu5g04230,Afu5g09510,Afu6g02230,Afu6g08050,Afu7g02010,Afu7g05720,Afu8g05320,	2023-09-02	2023-06-14	7.35	6.16992841654E-09	1.68685842908E-06	8.4342921454E-06
GO:0043436	oxoacid metabolic process	513	27	Afu1g15000,Afu1g15780,Afu2g06000,Afu2g08920,Afu2g09650,Afu2g10070,Afu3g04170,Afu3g06530,Afu3g06830,Afu3g11690,Afu3g14970,Afu4g06900,Afu4g10770,Afu5g04230,Afu5g04250,Afu5g06240,Afu5g09510,Afu6g02230,Afu6g03540,Afu6g07770,Afu6g08050,Afu6g12930,Afu6g13490,Afu7g02010,Afu7g05720,Afu7g05740,Afu8g05580,	2023-05-03	2023-03-05	2023-04-22	9.41177005427E-09	2.14431494403E-06	1.28658896642E-05
GO:0055086	nucleobase-containing small molecule metabolic process	237	18	Afu1g02890,Afu2g10070,Afu2g10520,Afu2g16200,Afu3g04160,Afu3g04170,Afu3g10660,Afu3g11690,Afu4g04550,Afu4g06690,Afu4g07130,Afu5g04230,Afu5g09510,Afu6g02230,Afu6g08050,Afu7g02010,Afu7g05720,Afu8g05320,	2023-07-06	2023-05-04	5.98	1.51935149834E-08	2.96707642605E-06	2.07695349824E-05
GO:0009259	ribonucleotide metabolic process	117	13	Afu2g10070,Afu3g04170,Afu3g10660,Afu3g11690,Afu4g04550,Afu4g06690,Afu4g07130,Afu5g04230,Afu5g09510,Afu6g02230,Afu6g08050,Afu7g05720,Afu8g05320,	2023-11-01	7.38	8.87	1.94794901856E-08	3.32855788546E-06	2.66284630837E-05
GO:0019693	ribose phosphate metabolic process	123	13	Afu2g10070,Afu3g04170,Afu3g10660,Afu3g11690,Afu4g04550,Afu4g06690,Afu4g07130,Afu5g04230,Afu5g09510,Afu6g02230,Afu6g08050,Afu7g05720,Afu8g05320,	2023-10-06	2023-07-02	8.38	3.57719272942E-08	5.43335829014E-06	4.89002246112E-05
GO:0034599	cellular response to oxidative stress	125	13	Afu1g04820,Afu3g02270,Afu3g13440,Afu3g14970,Afu4g10510,Afu5g01440,Afu5g09560,Afu5g09910,Afu5g11430,Afu6g03890,Afu6g13490,Afu8g01670,Afu8g06550,	2023-10-04	6.91	2023-08-23	4.34651416711E-08	5.94168486644E-06	5.94168486644E-05
GO:0006979	response to oxidative stress	150	14	Afu1g04820,Afu3g02270,Afu3g13440,Afu3g14970,Afu4g10510,Afu4g10770,Afu5g01440,Afu5g09560,Afu5g09910,Afu5g11430,Afu6g03890,Afu6g13490,Afu8g01670,Afu8g06550,	2023-09-03	2023-06-02	7.33	5.14645192982E-08	6.39563617097E-06	7.03519978807E-05
GO:1901605	alpha-amino acid metabolic process	181	15	Afu1g15000,Afu1g15780,Afu2g06000,Afu2g09650,Afu2g10070,Afu3g06530,Afu3g06830,Afu3g14970,Afu4g06900,Afu5g04250,Afu5g06240,Afu6g07770,Afu6g12930,Afu6g13490,Afu7g02010,	2023-08-03	2023-05-05	6.46	8.27173838003E-08	9.42288863792E-06	0.000113074663655
GO:0006950	response to stress	694	30	Afu1g04820,Afu1g04900,Afu1g10850,Afu1g11130,Afu1g15270,Afu2g04010,Afu2g06150,Afu2g06320,Afu2g08920,Afu3g02270,Afu3g10660,Afu3g13440,Afu3g14970,Afu4g06690,Afu4g09660,Afu4g10510,Afu4g10770,Afu4g11930,Afu4g12850,Afu5g01440,Afu5g09560,Afu5g09910,Afu5g11430,Afu5g12895,Afu6g02630,Afu6g03890,Afu6g07520,Afu6g13490,Afu8g01670,Afu8g06550,	2023-04-03	2.87	3.45	1.10885318312E-07	1.16600177025E-05	0.000151580230132
GO:0033554	cellular response to stress	633	28	Afu1g04820,Afu1g04900,Afu1g10850,Afu1g11130,Afu1g15270,Afu2g04010,Afu2g06150,Afu2g06320,Afu2g08920,Afu3g02270,Afu3g10660,Afu3g13440,Afu3g14970,Afu4g06690,Afu4g09660,Afu4g10510,Afu4g11930,Afu4g12850,Afu5g01440,Afu5g09560,Afu5g09910,Afu5g11430,Afu5g12895,Afu6g02630,Afu6g03890,Afu6g13490,Afu8g01670,Afu8g06550,	2023-04-04	2.94	2023-03-05	1.98427977256E-07	1.93750746364E-05	0.000271251044909
GO:1901607	alpha-amino acid biosynthetic process	99	11	Afu1g15000,Afu1g15780,Afu2g09650,Afu2g10070,Afu3g06530,Afu3g06830,Afu3g14970,Afu4g06900,Afu5g04250,Afu6g07770,Afu6g12930,	2023-11-01	7.38	8.75	2.51988606195E-07	2.29645616445E-05	0.000344468424668
GO:1901564	organonitrogen compound metabolic process	1775	52	Afu1g02890,Afu1g04660,Afu1g07480,Afu1g10850,Afu1g11130,Afu1g11190,Afu1g15000,Afu1g15780,Afu1g17120,Afu2g03510,Afu2g06000,Afu2g06150,Afu2g09650,Afu2g10070,Afu2g10520,Afu2g16200,Afu3g02270,Afu3g04170,Afu3g05390,Afu3g06530,Afu3g06830,Afu3g06970,Afu3g10660,Afu3g11690,Afu3g12300,Afu3g13320,Afu3g14970,Afu4g03880,Afu4g04550,Afu4g06690,Afu4g06900,Afu4g07130,Afu4g07650,Afu4g10510,Afu4g10770,Afu5g04230,Afu…	2023-02-09	1.95	2023-02-05	4.67658010217E-07	3.85698013611E-05	0.000639288499967
GO:1901576	organic substance biosynthetic process	1573	48	Afu1g02890,Afu1g04660,Afu1g04900,Afu1g07480,Afu1g10850,Afu1g11130,Afu1g11190,Afu1g15000,Afu1g15780,Afu1g17120,Afu2g04010,Afu2g06320,Afu2g09650,Afu2g10070,Afu2g10140,Afu3g04170,Afu3g06530,Afu3g06830,Afu3g06970,Afu3g10490,Afu3g10660,Afu3g11070,Afu3g11690,Afu3g12300,Afu3g12690,Afu3g13320,Afu3g14970,Afu4g03880,Afu4g04550,Afu4g06690,Afu4g06900,Afu4g07130,Afu4g10510,Afu4g10770,Afu5g04250,Afu5g06240,Afu…	2023-03-01	2023-02-03	2.57	4.83774868006E-07	3.85698013611E-05	0.000661320244564
GO:0009150	purine ribonucleotide metabolic process	106	11	Afu3g04170,Afu3g10660,Afu3g11690,Afu4g04550,Afu4g07130,Afu5g04230,Afu5g09510,Afu6g02230,Afu6g08050,Afu7g05720,Afu8g05320,	2023-10-04	6.89	2023-08-01	5.07868635333E-07	3.85698013611E-05	0.0006942564245
GO:0062197	cellular response to chemical stress	155	13	Afu1g04820,Afu3g02270,Afu3g13440,Afu3g14970,Afu4g10510,Afu5g01440,Afu5g09560,Afu5g09910,Afu5g11430,Afu6g03890,Afu6g13490,Afu8g01670,Afu8g06550,	2023-08-04	5.57	6.47	5.50240092899E-07	3.95883266838E-05	0.000752178206992
GO:0006163	purine nucleotide metabolic process	108	11	Afu3g04170,Afu3g10660,Afu3g11690,Afu4g04550,Afu4g07130,Afu5g04230,Afu5g09510,Afu6g02230,Afu6g08050,Afu7g05720,Afu8g05320,	2023-10-02	6.76	7.93	6.14241887992E-07	3.99842219469E-05	0.000839668660885
Cellular component
ID	Name	Bgd count	Result count	Result gene list	Pct of bgd	Fold enrichment	Odds ratio	P-value	Benjamini	Bonferroni
GO:0030312	external encapsulating structure	249	29	Afu1g02290,Afu1g07480,Afu1g09890,Afu1g11190,Afu1g15780,Afu2g03510,Afu2g05340,Afu2g09960,Afu2g11340,Afu2g12630,Afu3g02270,Afu3g10740,Afu3g11550,Afu3g11690,Afu3g12690,Afu3g14970,Afu4g04550,Afu4g07650,Afu5g04250,Afu5g09230,Afu6g03830,Afu6g08050,Afu6g10700,Afu6g12000,Afu6g12930,Afu6g13140,Afu6g13330,Afu7g05740,Afu8g05320,	2023-11-06	7.73	10.48	3.6762627415E-18	8.49216693286E-16	8.49216693286E-16
GO:0062040	fungal biofilm matrix	55	13	Afu1g07480,Afu1g15780,Afu2g09960,Afu3g10740,Afu3g14970,Afu4g04550,Afu4g07650,Afu5g09230,Afu6g08050,Afu6g12930,Afu6g13140,Afu6g13330,Afu7g05740,	23.6	15.7	22.1	1.01464337634E-12	5.85956549835E-11	2.34382619934E-10
GO:0062039	biofilm matrix	55	13	Afu1g07480,Afu1g15780,Afu2g09960,Afu3g10740,Afu3g14970,Afu4g04550,Afu4g07650,Afu5g09230,Afu6g08050,Afu6g12930,Afu6g13140,Afu6g13330,Afu7g05740,	23.6	15.7	22.1	1.01464337634E-12	5.85956549835E-11	2.34382619934E-10
GO:0031012	extracellular matrix	55	13	Afu1g07480,Afu1g15780,Afu2g09960,Afu3g10740,Afu3g14970,Afu4g04550,Afu4g07650,Afu5g09230,Afu6g08050,Afu6g12930,Afu6g13140,Afu6g13330,Afu7g05740,	23.6	15.7	22.1	1.01464337634E-12	5.85956549835E-11	2.34382619934E-10
GO:0005829	cytosol	513	32	Afu1g04660,Afu1g07480,Afu1g11130,Afu1g11190,Afu1g15780,Afu2g04010,Afu2g06000,Afu2g09200,Afu2g09650,Afu2g10070,Afu3g02270,Afu3g04160,Afu3g06970,Afu3g08620,Afu3g11070,Afu3g11690,Afu3g13320,Afu3g14970,Afu4g03880,Afu4g06690,Afu4g07130,Afu6g02230,Afu6g02750,Afu6g03830,Afu6g03890,Afu6g07720,Afu6g08050,Afu6g12930,Afu6g13140,Afu6g13490,Afu8g01670,Afu8g05580,	2023-06-02	2023-04-14	2023-05-28	3.55134006075E-12	1.64071910807E-10	8.20359554034E-10
GO:0009277	fungal-type cell wall	202	20	Afu1g02290,Afu1g07480,Afu1g09890,Afu1g11190,Afu2g03510,Afu2g05340,Afu2g09960,Afu2g11340,Afu2g12630,Afu3g02270,Afu3g11550,Afu3g11690,Afu3g12690,Afu5g04250,Afu5g09230,Afu6g03830,Afu6g10700,Afu6g12000,Afu7g05740,Afu8g05320,	2023-09-09	6.57	2023-08-15	1.92554697156E-11	7.41335584051E-10	4.44801350431E-09
GO:0005618	cell wall	209	20	Afu1g02290,Afu1g07480,Afu1g09890,Afu1g11190,Afu2g03510,Afu2g05340,Afu2g09960,Afu2g11340,Afu2g12630,Afu3g02270,Afu3g11550,Afu3g11690,Afu3g12690,Afu5g04250,Afu5g09230,Afu6g03830,Afu6g10700,Afu6g12000,Afu7g05740,Afu8g05320,	2023-09-06	6.35	7.85	3.60229520961E-11	1.18875741917E-09	8.3213019342E-09
GO:0005737	cytoplasm	2781	78	Afu1g04660,Afu1g07480,Afu1g10850,Afu1g11130,Afu1g11190,Afu1g15000,Afu1g15270,Afu1g15780,Afu1g17120,Afu2g01050,Afu2g04010,Afu2g05450,Afu2g06000,Afu2g06150,Afu2g09200,Afu2g09650,Afu2g09960,Afu2g10070,Afu2g10520,Afu2g11340,Afu2g16090,Afu3g02270,Afu3g04160,Afu3g04170,Afu3g05390,Afu3g06530,Afu3g06970,Afu3g08620,Afu3g10490,Afu3g10740,Afu3g11070,Afu3g11690,Afu3g12690,Afu3g13320,Afu3g13390,Afu3g13440,Afu…	2023-02-08	1.86	2.88	2.74341463935E-10	7.92160977113E-09	6.33728781691E-08
GO:0044444	obsolete cytoplasmic part	1088	43	Afu1g07480,Afu1g11190,Afu1g15000,Afu1g15780,Afu2g04010,Afu2g06000,Afu2g06150,Afu2g09650,Afu2g09960,Afu2g10070,Afu3g02270,Afu3g04160,Afu3g04170,Afu3g08620,Afu3g10490,Afu3g11070,Afu3g11690,Afu3g14970,Afu4g07130,Afu4g07650,Afu4g08710,Afu4g09520,Afu4g09660,Afu4g10510,Afu4g12850,Afu5g04230,Afu5g09510,Afu6g02230,Afu6g02750,Afu6g03890,Afu6g07720,Afu6g07770,Afu6g08050,Afu6g12930,Afu6g13140,Afu6g13490,Afu…	4.0	2.62	3.38	1.35719694909E-09	3.48347216933E-08	3.1351249524E-07
GO:0071944	cell periphery	933	39	Afu1g02290,Afu1g07480,Afu1g09890,Afu1g10850,Afu1g11190,Afu1g15780,Afu2g03510,Afu2g03730,Afu2g05340,Afu2g09960,Afu2g11340,Afu2g12630,Afu3g02270,Afu3g07640,Afu3g08620,Afu3g10740,Afu3g11550,Afu3g11690,Afu3g12690,Afu3g13440,Afu3g14970,Afu4g04550,Afu4g07650,Afu4g09660,Afu5g04250,Afu5g09230,Afu5g09510,Afu6g03830,Afu6g07520,Afu6g08050,Afu6g10700,Afu6g11380,Afu6g12000,Afu6g12570,Afu6g12930,Afu6g13140,Afu…	2023-04-02	2.78	3.52	2.0876904423E-09	4.82256492171E-08	4.82256492171E-07
GO:0009986	cell surface	85	11	Afu1g07480,Afu1g11130,Afu1g11190,Afu2g06150,Afu2g09960,Afu3g02270,Afu3g11690,Afu4g03880,Afu5g09230,Afu6g03830,Afu8g05320,	2023-12-09	8.59	10.42	5.10723467759E-08	1.07251928229E-06	1.17977121052E-05
GO:0005576	extracellular region	374	20	Afu1g04820,Afu1g07480,Afu1g17120,Afu2g03510,Afu2g05340,Afu2g06150,Afu2g09650,Afu2g10520,Afu2g12630,Afu3g02270,Afu3g04160,Afu3g12690,Afu4g07650,Afu5g09230,Afu5g09910,Afu6g02230,Afu6g12740,Afu6g13540,Afu7g05740,Afu8g01670,	2023-05-03	3.55	2023-04-12	7.62796616256E-07	1.46838348629E-05	0.000176206018355
GO:0005622	intracellular anatomical structure	4049	89	Afu1g04660,Afu1g04900,Afu1g07480,Afu1g10850,Afu1g11130,Afu1g11190,Afu1g15000,Afu1g15270,Afu1g15780,Afu1g17120,Afu2g01050,Afu2g04010,Afu2g05450,Afu2g06000,Afu2g06150,Afu2g06320,Afu2g09200,Afu2g09650,Afu2g09960,Afu2g10070,Afu2g10140,Afu2g10520,Afu2g11340,Afu2g16090,Afu3g02270,Afu3g04160,Afu3g04170,Afu3g05390,Afu3g06530,Afu3g06970,Afu3g08620,Afu3g10490,Afu3g10740,Afu3g11070,Afu3g11690,Afu3g12300,Afu…	2023-02-02	1.46	2023-02-18	2.2504802945E-06	3.99893036945E-05	0.000519860948029
GO:0005777	peroxisome	123	9	Afu2g09650,Afu2g10520,Afu4g07650,Afu5g01440,Afu5g04230,Afu6g03540,Afu6g08050,Afu7g05740,Afu8g05580,	2023-07-03	4.86	5.43	9.55533324074E-05	0.00137092907018	0.0220728197861
GO:0042579	microbody	123	9	Afu2g09650,Afu2g10520,Afu4g07650,Afu5g01440,Afu5g04230,Afu6g03540,Afu6g08050,Afu7g05740,Afu8g05580,	2023-07-03	4.86	5.43	9.55533324074E-05	0.00137092907018	0.0220728197861
GO:0009295	nucleoid	17	4	Afu2g09960,Afu3g04170,Afu6g12930,Afu8g05320,	23.5	15.62	20.66	0.000100890883952	0.00137092907018	0.023305794193
GO:0042645	mitochondrial nucleoid	17	4	Afu2g09960,Afu3g04170,Afu6g12930,Afu8g05320,	23.5	15.62	20.66	0.000100890883952	0.00137092907018	0.023305794193
GO:0005739	mitochondrion	744	25	Afu1g07480,Afu1g15000,Afu2g01050,Afu2g05450,Afu2g06000,Afu2g06150,Afu2g09960,Afu2g10070,Afu3g04170,Afu3g11690,Afu3g14970,Afu4g08710,Afu4g10510,Afu5g04230,Afu6g02230,Afu6g07770,Afu6g10700,Afu6g11380,Afu6g12930,Afu6g13140,Afu7g05470,Afu7g05720,Afu7g05740,Afu8g05320,Afu8g05580,	2023-03-04	2023-02-23	2.53	0.000112571460776	0.00144466707996	0.0260040074393
GO:0043233	organelle lumen	706	24	Afu1g04900,Afu1g07480,Afu1g10850,Afu2g01050,Afu2g06150,Afu2g06320,Afu2g09960,Afu2g11340,Afu2g16090,Afu3g04170,Afu3g13440,Afu3g14970,Afu4g07650,Afu4g10510,Afu5g04230,Afu5g12895,Afu6g03540,Afu6g10700,Afu6g12930,Afu6g13140,Afu6g13540,Afu7g05720,Afu7g05740,Afu8g05320,	2023-03-04	2023-02-26	2.55	0.00013166803456	0.00144834838016	0.0304153159835
GO:0070013	intracellular organelle lumen	706	24	Afu1g04900,Afu1g07480,Afu1g10850,Afu2g01050,Afu2g06150,Afu2g06320,Afu2g09960,Afu2g11340,Afu2g16090,Afu3g04170,Afu3g13440,Afu3g14970,Afu4g07650,Afu4g10510,Afu5g04230,Afu5g12895,Afu6g03540,Afu6g10700,Afu6g12930,Afu6g13140,Afu6g13540,Afu7g05720,Afu7g05740,Afu8g05320,	2023-03-04	2023-02-26	2.55	0.00013166803456	0.00144834838016	0.0304153159835
Molecular function
ID	Name	Bgd count	Result count	Result gene list	Pct of bgd	Fold enrichment	Odds ratio	P-value	Benjamini	Bonferroni
GO:0003824	catalytic activity	3798	92	Afu1g02890,Afu1g04620,Afu1g04820,Afu1g07480,Afu1g07520,Afu1g15000,Afu1g15270,Afu1g15780,Afu2g03510,Afu2g04010,Afu2g05340,Afu2g05450,Afu2g06000,Afu2g06150,Afu2g08920,Afu2g09650,Afu2g09960,Afu2g10070,Afu2g10140,Afu2g10520,Afu2g15430,Afu2g16200,Afu3g00370,Afu3g02270,Afu3g04160,Afu3g04170,Afu3g05390,Afu3g06530,Afu3g06830,Afu3g07640,Afu3g10540,Afu3g10660,Afu3g10740,Afu3g10750,Afu3g11070,Afu3g11690,Afu…	2023-02-04	1.61	2.65	4.79946531921E-09	1.79500002938E-06	1.79500002938E-06
GO:0016491	oxidoreductase activity	956	34	Afu1g04620,Afu1g04820,Afu1g07480,Afu1g07520,Afu1g15780,Afu2g05450,Afu2g06000,Afu2g06150,Afu2g10520,Afu2g15430,Afu3g02270,Afu3g04170,Afu3g06830,Afu3g10540,Afu3g14970,Afu4g06690,Afu4g08240,Afu4g08710,Afu4g10510,Afu4g10770,Afu5g01440,Afu5g06240,Afu5g09450,Afu5g09910,Afu5g11430,Afu5g14330,Afu6g03890,Afu6g08050,Afu7g00700,Afu7g02010,Afu7g05470,Afu7g05720,Afu7g05740,Afu8g01670,	2023-03-06	2.36	2.83	1.39328525046E-06	0.00021029189683	0.00052108868367
GO:0051082	unfolded protein binding	56	8	Afu2g01050,Afu2g06150,Afu2g09960,Afu4g09660,Afu4g12850,Afu5g09560,Afu6g02750,Afu6g10700,	14.3	9.49	11.47	1.68683339703E-06	0.00021029189683	0.000630875690489
GO:0005488	binding	3595	81	Afu1g02290,Afu1g02890,Afu1g04620,Afu1g04660,Afu1g04820,Afu1g04900,Afu1g10850,Afu1g11130,Afu1g11190,Afu1g13660,Afu1g15270,Afu1g15780,Afu1g17120,Afu2g01050,Afu2g04010,Afu2g05450,Afu2g06150,Afu2g06320,Afu2g09200,Afu2g09650,Afu2g09960,Afu2g10070,Afu2g10140,Afu2g15490,Afu2g16090,Afu3g02270,Afu3g06530,Afu3g06830,Afu3g06970,Afu3g07640,Afu3g08620,Afu3g10490,Afu3g10740,Afu3g10800,Afu3g11070,Afu3g11690,Afu…	2023-02-03	2023-01-05	2023-02-12	4.48856809291E-06	0.000419681116687	0.00167872446675
GO:0046912	acyltransferase, acyl groups converted into alkyl on transfer	10	4	Afu1g15000,Afu3g10660,Afu5g04230,Afu6g03540,	40.0	26.56	44.79	9.6653773272E-06	0.000722970224075	0.00361485112037
GO:0004096	catalase activity	5	3	Afu3g02270,Afu6g03890,Afu8g01670,	60.0	39.84	100.12	3.27344100468E-05	0.00188851630391	0.0122426693575
GO:0016209	antioxidant activity	42	6	Afu3g02270,Afu3g14970,Afu4g10770,Afu5g01440,Afu6g03890,Afu8g01670,	14.3	9.49	11.32	3.53465618379E-05	0.00188851630391	0.0132196141274
GO:0016830	carbon-carbon lyase activity	64	7	Afu3g00370,Afu3g11070,Afu3g11690,Afu4g07130,Afu6g07720,Afu6g13140,Afu6g13490,	2023-10-09	2023-07-26	8.38	4.61662722823E-05	0.0021582732292	0.0172661858336
GO:0004601	peroxidase activity	30	5	Afu3g02270,Afu4g10770,Afu5g01440,Afu6g03890,Afu8g01670,	16.7	2023-11-07	13.5	7.61247677329E-05	0.00316340701468	0.0284706631321
GO:0016684	oxidoreductase activity, acting on peroxide as acceptor	31	5	Afu3g02270,Afu4g10770,Afu5g01440,Afu6g03890,Afu8g01670,	16.1	10.71	12.98	8.96706512387E-05	0.00335368235633	0.0335368235633
GO:0043167	ion binding	1926	48	Afu1g02890,Afu1g04620,Afu1g04820,Afu1g13660,Afu1g15270,Afu1g15780,Afu1g17120,Afu2g01050,Afu2g05450,Afu2g09650,Afu2g09960,Afu2g10070,Afu2g10140,Afu3g02270,Afu3g06530,Afu3g07640,Afu3g10740,Afu3g11070,Afu3g11690,Afu4g06690,Afu4g07130,Afu4g10510,Afu4g10770,Afu4g11930,Afu4g12850,Afu5g04250,Afu5g06060,Afu5g06240,Afu5g11430,Afu5g14330,Afu6g00660,Afu6g02230,Afu6g02630,Afu6g03890,Afu6g07720,Afu6g07770,Afu…	2023-02-05	1.65	1.99	0.000135590882182	0.0046100899942	0.0507109899362
GO:0042277	peptide binding	38	5	Afu1g17120,Afu2g16090,Afu4g07650,Afu5g06060,Afu6g11380,	13.2	8.74	2023-10-22	0.000243376098395	0.00758522173332	0.0910226607999
GO:0043168	anion binding	983	29	Afu1g04820,Afu1g13660,Afu1g15270,Afu1g17120,Afu2g09650,Afu2g09960,Afu2g10070,Afu2g10140,Afu3g06530,Afu3g07640,Afu3g10740,Afu3g11070,Afu4g06690,Afu4g07130,Afu5g04250,Afu5g06060,Afu5g14330,Afu6g00660,Afu6g02230,Afu6g02630,Afu6g07720,Afu6g07770,Afu6g10700,Afu6g12570,Afu6g13490,Afu7g00250,Afu7g05470,Afu7g06680,Afu8g05320,	3.0	1.96	2023-02-23	0.00029143841442	0.00838445899946	0.108997966993
GO:1901363	heterocyclic compound binding	2145	50	Afu1g04660,Afu1g04820,Afu1g04900,Afu1g11130,Afu1g11190,Afu1g13660,Afu1g15270,Afu1g15780,Afu1g17120,Afu2g04010,Afu2g06320,Afu2g09200,Afu2g09650,Afu2g09960,Afu2g10070,Afu2g10140,Afu3g02270,Afu3g06530,Afu3g06830,Afu3g06970,Afu3g07640,Afu3g10490,Afu3g10740,Afu3g11070,Afu4g06690,Afu4g07130,Afu4g10770,Afu4g11930,Afu5g04250,Afu5g11430,Afu5g12895,Afu5g14330,Afu6g00660,Afu6g02230,Afu6g02630,Afu6g03830,Afu…	2023-02-03	1.55	1.85	0.000497231800566	0.0132689832152	0.185964693412
GO:0097159	organic cyclic compound binding	2151	50	Afu1g04660,Afu1g04820,Afu1g04900,Afu1g11130,Afu1g11190,Afu1g13660,Afu1g15270,Afu1g15780,Afu1g17120,Afu2g04010,Afu2g06320,Afu2g09200,Afu2g09650,Afu2g09960,Afu2g10070,Afu2g10140,Afu3g02270,Afu3g06530,Afu3g06830,Afu3g06970,Afu3g07640,Afu3g10490,Afu3g10740,Afu3g11070,Afu4g06690,Afu4g07130,Afu4g10770,Afu4g11930,Afu5g04250,Afu5g11430,Afu5g12895,Afu5g14330,Afu6g00660,Afu6g02230,Afu6g02630,Afu6g03830,Afu…	2023-02-03	1.54	1.84	0.000532178471199	0.0132689832152	0.199034748228
GO:0036094	small molecule binding	1082	30	Afu1g04820,Afu1g13660,Afu1g15270,Afu1g15780,Afu2g04010,Afu2g09650,Afu2g09960,Afu2g10070,Afu2g10140,Afu3g06530,Afu3g06830,Afu3g07640,Afu3g10740,Afu3g11070,Afu4g06690,Afu4g07130,Afu5g04250,Afu5g14330,Afu6g00660,Afu6g02230,Afu6g02630,Afu6g07720,Afu6g07770,Afu6g08050,Afu6g10700,Afu6g13490,Afu7g00250,Afu7g05470,Afu7g06680,Afu8g05320,	2023-02-08	1.84	2023-02-09	0.000647184529504	0.0151279383772	0.242047014035
GO:0004739	pyruvate dehydrogenase (acetyl-transferring) activity	4	2	Afu3g04170,Afu7g05720,	50.0	33.2	66.29	0.00132495896406	0.0275297029198	0.495534652557
GO:0004738	pyruvate dehydrogenase activity	4	2	Afu3g04170,Afu7g05720,	50.0	33.2	66.29	0.00132495896406	0.0275297029198	0.495534652557
GO:0003735	structural constituent of ribosome	143	8	Afu1g04660,Afu1g11130,Afu2g09200,Afu3g06970,Afu3g12300,Afu3g13320,Afu4g03880,Afu6g03830,	2023-05-06	3.71	2023-04-04	0.001403860089	0.0276338775414	0.525043673286
GO:0016740	transferase activity	1093	29	Afu1g15000,Afu2g04010,Afu2g05340,Afu2g09650,Afu2g10070,Afu2g16200,Afu3g05390,Afu3g06530,Afu3g10540,Afu3g10660,Afu3g10750,Afu3g12100,Afu4g04550,Afu4g04680,Afu4g06690,Afu4g09520,Afu4g12450,Afu4g14380,Afu5g00720,Afu5g04230,Afu5g04250,Afu5g06060,Afu5g09230,Afu6g02230,Afu6g03540,Afu6g07720,Afu6g07770,Afu7g05720,Afu8g05580,	2023-02-07	1.76	1.97	0.00161614568468	0.0302219243036	0.604438486072

## Sheet: Total proteome ΔsirE
Sup. Data 2. LFQ values normalised by Z-scores of protein groups differentially abundant (Student's T-test with permutation based FDR correction) below q-value ≤0.05 significance threshold. Only protein groups with at least 3 valid LFQ values in at least 1 group, and quantified majoritarily through identifications from total proteome runs were tested.
T: Protein IDs	Product Description	ΔsirE_1	ΔsirE_2	ΔsirE_3	WT_1	WT_2	WT_3
Afu1g02190-T-p1	Ras GTPase	0.415924	1.26518	0.941038	-1.04714	-0.74294	-0.83206
Afu1g02890-T-p1	Ortholog(s) have dUTP diphosphatase activity and cytosol, nucleus localization	0.978482	0.77986	0.944893	-0.67912	-0.88588	-1.13824
Afu1g09890-T-p1	Protein with Yap1-dependent induction in response to hydrogen peroxide	-0.84314	-0.9558	-0.90178	1.10715	0.97958	0.61399
Afu1g13370-T-p1	Putative aldo-keto reductase	0.244202	1.24761	1.06537	-0.75262	-1.0668	-0.73777
Afu1g15590-T-p1	Succinate dehydrogenase [ubiquinone] cytochrome b small subunit, putative	0.992348	1.20448	0.333753	-1.02061	-1.12337	-0.3866
Afu1g15610-T-p1	Putative zinc-binding dehydrogenase family oxidoreductase	0.795539	0.830192	1.04868	-1.00812	-1.12777	-0.53852
Afu2g00220-T-p1	Putative aminopeptidase	0.4295	0.494473	1.17219	NaN	-1.05185	-1.04432
Afu2g06320-T-p1	Ortholog(s) have single-stranded DNA binding activity and role in DNA repair, mitotic DNA replication, premeiotic DNA replication, telomere maintenance	0.886814	0.850927	0.994452	-0.99025	-0.90821	-0.83373
Afu2g10660-T-p1	Putative mannitol-1-phosphate dehydrogenase	0.750114	0.781717	1.15618	-0.74398	-1.1243	-0.81974
Afu2g11475-T-p1	Ortholog(s) have role in endocytosis, establishment or maintenance of actin cytoskeleton polarity, vacuole organization and integral component of Golgi membrane localization	-1.11251	-1.06109	-0.46679	1.02147	0.989254	0.629666
Afu2g12580-T-p1	Ortholog(s) have endoplasmic reticulum localization	0.842653	1.20753	0.570555	-1.23691	-0.59482	-0.789
Afu2g13295-T-p1	Ortholog(s) have hercynylcysteine sulfoxide lyase activity (ergothioneine-forming), hercynylselenocysteine lyase activity (selenoneine-forming) activity and role in ergothioneine biosynthetic process, selenoneine biosynthetic process	0.854111	0.480075	1.27047	-0.77618	-1.18973	-0.63875
Afu2g15430-T-p1	Sorbitol/xylulose reductase	-1.14791	-0.86167	-0.66008	0.960766	1.10029	0.608602
Afu2g16090-T-p1	Karyopherin alpha subunit	0.641986	1.21634	0.761661	-1.27299	-0.65724	-0.68976
Afu2g16200-T-p1	Ortholog(s) have cytosol, nucleus localization	0.89613	0.88553	0.775965	-0.77285	-0.33532	-1.44946
Afu2g17000-T-p1	Ortholog of A. nidulans FGSC A4 : AN5649, AN1674, AN0384, AN1268, AN7262, A. fumigatus Af293 : Afu1g01700, Afu4g08730, Afu4g13630, Afu1g10012 and A. niger CBS 513.88 : An01g09380, An01g06520, An04g09080, An04g03600	-0.76724	-1.2917	-0.59105	0.911367	1.02983	0.708792
Afu3g00370-T-p1	Putative phosphoketolase	-0.81686	-0.12661	-1.45496	0.474592	0.71294	1.2109
Afu3g01070-T-p1	Ortholog(s) have catechol oxidase activity	0.133992	1.59757	0.654438	-0.8409	-0.54809	-0.99701
Afu3g02253-T-p1	Ortholog of A. oryzae RIB40 : AO090012000815, Neosartorya fischeri NRRL 181 : NFIA_003390, Aspergillus clavatus NRRL 1 : ACLA_062150 and Aspergillus zonatus : Aspzo1_0135140	0.52915	0.835365	1.21771	-0.43898	-1.22957	-0.91367
Afu3g02270-T-p1	Mycelial catalase	0.608661	0.541726	1.42686	-1.04754	-0.8929	-0.63681
Afu3g09700-T-p1	Ortholog(s) have cytosol localization	0.496595	0.949341	1.12785	-0.91434	-0.40124	-1.25821
Afu3g10490-T-p1	Ortholog(s) have enzyme activator activity, heme binding activity, role in ergosterol biosynthetic process, regulation of ergosterol biosynthetic process and endoplasmic reticulum, endosome localization	0.837501	0.744781	1.02605	-1.37542	-0.75664	-0.47627
Afu3g11400-T-p1	Aspartic acid endopeptidase	0.938152	0.416518	1.24967	-0.68372	-1.15114	-0.76948
Afu3g13390-T-p1	Ortholog(s) have proton-transporting ATPase activity, rotational mechanism activity, role in asexual sporulation, cellular response to drug, vacuolar transport and fungal-type vacuole membrane, nucleus localization	1.03262	0.933633	0.720887	-0.86255	-1.17092	-0.65367
Afu3g13620-T-p1	cupin domain-containing protein	1.17475	0.799754	0.645263	-0.73203	-0.59289	-1.29484
Afu3g13670-T-p1	Putative siderochrome-iron transporter	1.17074	0.988451	NaN	-0.70396	-0.50632	-0.94891
Afu4g03410-T-p1	Putative flavohemoprotein	-0.98637	-1.01296	-0.69986	0.810854	1.1323	0.756035
Afu4g04318-T-p1	Ortholog(s) have role in cellular copper ion homeostasis and yeast-form cell wall localization	-1.01134	-1.12343	NaN	1.01038	0.386009	0.73839
Afu4g06690-T-p1	Ortholog(s) have CDP reductase activity, nucleoside diphosphate kinase activity, nucleotide binding activity	0.548672	1.20989	0.912303	-0.9435	-0.76186	-0.9655
Afu4g06960-T-p1	Ortholog(s) have cytosol, nucleus localization	0.884649	0.627016	1.09385	-0.89665	-1.28085	-0.42802
Afu4g07030-T-p1	Transcript up-regulated in conidia exposed to neutrophils	1.4313	0.790134	0.29965	-0.66053	-0.743	-1.11755
Afu4g11190-T-p1	Ortholog(s) have cytosol, nucleus localization	0.638438	0.930223	1.1207	-0.71171	-0.9216	-1.05605
Afu4g11250-T-p1	Putative carbonic anhydrase	-0.66137	-0.98357	-0.97247	0.414473	1.26151	0.941431
Afu4g11340-T-p1	Saccharopine dehydrogenase	0.903065	0.813787	1.00408	-0.8181	-0.82028	-1.08255
Afu4g12080-T-p1	Ortholog(s) have ubiquitin conjugating enzyme activity, ubiquitin-protein transferase activity and role in free ubiquitin chain polymerization, postreplication repair, protein K63-linked ubiquitination	-0.97006	-1.19068	NaN	0.957023	0.580759	0.622963
Afu4g12850-T-p1	putative calnexin	0.942397	0.779093	0.962685	-0.90969	-0.59043	-1.18407
Afu5g00120-T-p1	Putative cytochrome P450 oxidoreductase/alkane hydroxylase	1.04902	0.799347	0.84595	-1.10258	-0.97262	-0.61912
Afu5g00130-T-p1	Ortholog of A. nidulans FGSC A4 : AN5461, A. niger CBS 513.88 : An01g00570, Aspergillus wentii : Aspwe1_0022994, Aspergillus versicolor : Aspve1_0039792 and Aspergillus clavatus NRRL 1 : ACLA_024300	1.21429	0.681673	0.728655	-1.04007	-1.10272	-0.48182
Afu5g02320-T-p1	Secreted protein of unknown function	-1.39911	-0.85541	-0.31537	0.885069	0.776725	0.9081
Afu5g04250-T-p1	Homocysteine synthase	-0.71077	-0.85363	-1.13484	0.828328	1.08036	0.790551
Afu5g06240-T-p1	putative alcohol dehydrogenase III	-0.98316	-0.86618	-0.78508	0.533955	0.753853	1.34661
Afu5g06680-T-p1	4-aminobutyrate aminotransferase	-0.86301	-0.75637	-1.04228	1.28165	0.721021	0.658987
Afu5g09210-T-p1	Autophagic (vacuolar) serine protease	0.782363	0.817509	1.00948	-0.39305	-1.32032	-0.89599
Afu5g09510-T-p1	Ortholog(s) have endoplasmic reticulum localization	0.915578	0.486574	1.25067	-0.97476	-0.80241	-0.87565
Afu5g10490-T-p1	Amidase	0.904814	0.478812	1.21387	-0.48783	-1.14212	-0.96755
Afu5g11290-T-p1	Ortholog(s) have D-amino-acid oxidase activity and role in D-alanine metabolic process, D-valine metabolic process	0.845815	0.63094	1.1669	-0.74104	-0.66343	-1.23919
Afu5g14210-T-p1	Glucose-repressible gene	-0.5856	-0.95428	-1.05048	0.89318	1.29855	0.398639
Afu6g00430-T-p1	Ortholog of A. nidulans FGSC A4 : AN0362, A. fumigatus Af293 : Afu6g03560, A. niger CBS 513.88 : An10g01040, An01g06280 and A. oryzae RIB40 : AO090005000897	-1.02973	-1.04079	NaN	0.646037	0.251568	1.17292
Afu6g07720-T-p1	Putative phosphoenolpyruvate carboxykinase	1.1808	0.718777	0.799834	-1.01546	-0.85475	-0.82921
Afu6g09307-T-p1	Has domain(s) with predicted catalytic activity, chitin binding, chitinase activity, hydrolase activity, hydrolyzing O-glycosyl compounds activity and role in carbohydrate metabolic process, chitin catabolic process	-0.94925	-0.27486	-1.30969	0.589418	1.15978	0.784601
Afu6g12770-T-p1	Ortholog of A. nidulans FGSC A4 : AN3716, A. niger CBS 513.88 : An08g10710, A. oryzae RIB40 : AO090003000397, Aspergillus wentii : Aspwe1_0102826 and Aspergillus sydowii : Aspsy1_0032599	0.66937	0.616025	0.880791	-1.24197	NaN	-0.92421
Afu6g13670-T-p1	Ortholog(s) have role in cellular protein localization, endoplasmic reticulum tubular network maintenance, nuclear pore complex assembly	1.40893	0.216969	0.771655	-1.34382	-0.60221	-0.45154
Afu6g14330-T-p1	Ortholog(s) have cytosol localization	0.691286	0.989577	1.02936	-0.82992	-1.05579	-0.82452
Afu7g00250-T-p1	Tubulin beta-2 subunit	0.548871	1.05325	1.05532	-1.1629	-0.69012	-0.80442
Afu7g04180-T-p1	Copper amine oxidase	-1.54442	-0.12458	-0.75056	0.603516	0.801539	1.0145
Afu7g04190-T-p1	Ortholog(s) have methyltransferase activity, role in cellular response to biotic stimulus, filamentous growth, glucosylceramide biosynthetic process, pathogenesis and plasma membrane localization	0.700643	1.18738	0.808905	-0.79169	-0.99235	-0.91289
Afu7g06650-T-p1	Has domain(s) with predicted catalytic activity	-0.74289	-1.10201	-0.81525	1.01612	0.517756	1.12627
Afu7g06680-T-p1	AAA-family ATPase	0.359752	1.63714	0.439567	-0.8129	-0.90753	-0.71603
Afu8g00550-T-p1	Methyltransferase psoC	-1.48105	-0.72931	-0.18979	1.22147	0.428168	0.750507
Afu8g01930-T-p1	Ortholog(s) have histone methyltransferase activity (H3-K9 specific) activity	0.761585	0.595658	1.27924	-1.12614	-0.65528	-0.85507
Afu8g03920-T-p1	Ortholog(s) have cyclin-dependent protein serine/threonine kinase activator activity, histone binding, protein complex binding, ubiquitin binding, zinc ion binding activity	0.834525	0.83882	1.02727	-1.1376	-0.90196	-0.66106

## Sheet: GO terms ΔsirE
GO term analysis of protein groups differentially abundant performed in FUNGIDB.
ID	Name	Bgd count	Result count	Result gene list	Pct of bgd	Fold enrichment	Odds ratio	P-value	Benjamini	Bonferroni
Biological function
GO:0007039	protein catabolic process in the vacuole	4	2	Afu2g00220,Afu5g09210,	50.0	80.56	165.51	0.000225560500348	0.0558701255545	0.180222839778
GO:0009211	pyrimidine deoxyribonucleoside triphosphate metabolic process	5	2	Afu1g02890,Afu4g06690,	40.0	64.45	110.33	0.00037443059193	0.0558701255545	0.299170042952
GO:0009263	deoxyribonucleotide biosynthetic process	6	2	Afu1g02890,Afu4g06690,	33.3	53.7	82.74	0.000559400506178	0.0558701255545	0.446961004436
GO:0009265	2'-deoxyribonucleotide biosynthetic process	6	2	Afu1g02890,Afu4g06690,	33.3	53.7	82.74	0.000559400506178	0.0558701255545	0.446961004436
GO:0009221	pyrimidine deoxyribonucleotide biosynthetic process	6	2	Afu1g02890,Afu4g06690,	33.3	53.7	82.74	0.000559400506178	0.0558701255545	0.446961004436
GO:0009200	deoxyribonucleoside triphosphate metabolic process	6	2	Afu1g02890,Afu4g06690,	33.3	53.7	82.74	0.000559400506178	0.0558701255545	0.446961004436
GO:0046385	deoxyribose phosphate biosynthetic process	6	2	Afu1g02890,Afu4g06690,	33.3	53.7	82.74	0.000559400506178	0.0558701255545	0.446961004436
GO:0009219	pyrimidine deoxyribonucleotide metabolic process	6	2	Afu1g02890,Afu4g06690,	33.3	53.7	82.74	0.000559400506178	0.0558701255545	0.446961004436
GO:0009394	2'-deoxyribonucleotide metabolic process	7	2	Afu1g02890,Afu4g06690,	28.6	46.03	66.18	0.000780031083174	0.0692494261618	0.623244835456
GO:0009262	deoxyribonucleotide metabolic process	9	2	Afu1g02890,Afu4g06690,	22.2	35.8	47.26	0.00132653708779	0.0883252610955	1.0
GO:0019692	deoxyribose phosphate metabolic process	9	2	Afu1g02890,Afu4g06690,	22.2	35.8	47.26	0.00132653708779	0.0883252610955	1.0
GO:0009147	pyrimidine nucleoside triphosphate metabolic process	9	2	Afu1g02890,Afu4g06690,	22.2	35.8	47.26	0.00132653708779	0.0883252610955	1.0
GO:0033554	cellular response to stress	633	11	Afu2g06320,Afu2g10660,Afu3g02270,Afu3g11400,Afu4g03410,Afu4g06690,Afu4g11250,Afu4g12080,Afu4g12850,Afu5g09210,Afu6g13670,	2023-01-07	2023-02-08	2023-03-23	0.00157772532934	0.0969694260107	1.0
GO:0055114	obsolete oxidation-reduction process	645	11	Afu1g13370,Afu1g15610,Afu2g10660,Afu3g02270,Afu4g03410,Afu4g06690,Afu4g11340,Afu5g00120,Afu5g06240,Afu5g11290,Afu7g04180,	2023-01-07	2.75	2023-03-17	0.00183346130689	0.104638256015	1.0
GO:0009267	cellular response to starvation	149	5	Afu3g02270,Afu3g11400,Afu4g06690,Afu4g12850,Afu5g09210,	2023-03-04	5.41	5.97	0.00225155223357	0.115330190912	1.0
GO:0042594	response to starvation	160	5	Afu3g02270,Afu3g11400,Afu4g06690,Afu4g12850,Afu5g09210,	2023-03-01	2023-05-03	5.54	0.00306661590177	0.115330190912	1.0
GO:0006950	response to stress	694	11	Afu2g06320,Afu2g10660,Afu3g02270,Afu3g11400,Afu4g03410,Afu4g06690,Afu4g11250,Afu4g12080,Afu4g12850,Afu5g09210,Afu6g13670,	2023-01-06	2.55	2.93	0.00325653392396	0.115330190912	1.0
GO:0009066	aspartate family amino acid metabolic process	53	3	Afu4g11340,Afu5g04250,Afu5g06240,	2023-05-07	2023-09-12	2023-10-05	0.00427501534058	0.115330190912	1.0
GO:0006221	pyrimidine nucleotide biosynthetic process	16	2	Afu1g02890,Afu4g06690,	2023-12-05	20.14	23.62	0.0042998846152	0.115330190912	1.0
GO:0006220	pyrimidine nucleotide metabolic process	16	2	Afu1g02890,Afu4g06690,	2023-12-05	20.14	23.62	0.0042998846152	0.115330190912	1.0
Cellular component
ID	Name	Bgd count	Result count	Result gene list	Pct of bgd	Fold enrichment	Odds ratio	P-value	Benjamini	Bonferroni
GO:0030312	external encapsulating structure	249	9	Afu1g09890,Afu3g02270,Afu3g11400,Afu4g04318,Afu4g12080,Afu5g04250,Afu5g06680,Afu5g09210,Afu5g14210,	2023-03-06	5.82	6.87	2.04352443317E-05	0.00355573251372	0.00355573251372
GO:0009277	fungal-type cell wall	202	7	Afu1g09890,Afu3g02270,Afu3g11400,Afu4g04318,Afu5g04250,Afu5g09210,Afu5g14210,	2023-03-05	5.58	6.36	0.000237962835415	0.0169969823335	0.0414055333622
GO:0005618	cell wall	209	7	Afu1g09890,Afu3g02270,Afu3g11400,Afu4g04318,Afu5g04250,Afu5g09210,Afu5g14210,	2023-03-03	2023-05-04	2023-06-14	0.000293051419543	0.0169969823335	0.0509909470005
GO:0071944	cell periphery	933	15	Afu1g02190,Afu1g09890,Afu1g15590,Afu3g02270,Afu3g11400,Afu3g13670,Afu4g04318,Afu4g12080,Afu5g04250,Afu5g06680,Afu5g09210,Afu5g09510,Afu5g14210,Afu6g13670,Afu7g04190,	2023-01-06	2.59	2023-03-14	0.000443126230737	0.0192759910371	0.0771039641482
GO:0000324	fungal-type vacuole	217	5	Afu2g00220,Afu3g11400,Afu3g13390,Afu4g12850,Afu5g09210,	2023-02-03	3.71	2023-04-02	0.0109437568813	0.197635314016	1.0
GO:0000322	storage vacuole	217	5	Afu2g00220,Afu3g11400,Afu3g13390,Afu4g12850,Afu5g09210,	2023-02-03	3.71	2023-04-02	0.0109437568813	0.197635314016	1.0
GO:0005971	ribonucleoside-diphosphate reductase complex	2	1	Afu4g06690,	50.0	80.56	162.77	0.0123756162731	0.197635314016	1.0
GO:0000323	lytic vacuole	226	5	Afu2g00220,Afu3g11400,Afu3g13390,Afu4g12850,Afu5g09210,	2023-02-02	3.56	3.86	0.0128791458374	0.197635314016	1.0
GO:0005783	endoplasmic reticulum	337	6	Afu2g12580,Afu3g09700,Afu3g10490,Afu4g12850,Afu5g09510,Afu6g13670,	2023-01-08	2.87	2023-03-11	0.0177051585765	0.197635314016	1.0
GO:0090619	meiotic spindle pole	3	1	Afu1g02190,	33.3	53.7	81.38	0.0185068077456	0.197635314016	1.0
GO:0045283	fumarate reductase complex	3	1	Afu1g15590,	33.3	53.7	81.38	0.0185068077456	0.197635314016	1.0
GO:0005765	lysosomal membrane	3	1	Afu3g13390,	33.3	53.7	81.38	0.0185068077456	0.197635314016	1.0
GO:0005662	DNA replication factor A complex	3	1	Afu2g06320,	33.3	53.7	81.38	0.0185068077456	0.197635314016	1.0
GO:0005749	mitochondrial respiratory chain complex II, succinate dehydrogenase complex (ubiquinone)	3	1	Afu1g15590,	33.3	53.7	81.38	0.0185068077456	0.197635314016	1.0
GO:0045257	succinate dehydrogenase complex (ubiquinone)	3	1	Afu1g15590,	33.3	53.7	81.38	0.0185068077456	0.197635314016	1.0
GO:0005773	vacuole	254	5	Afu2g00220,Afu3g11400,Afu3g13390,Afu4g12850,Afu5g09210,	2.0	2023-03-17	3.41	0.0203578477982	0.197635314016	1.0
GO:0005737	cytoplasm	2781	25	Afu1g02190,Afu1g15590,Afu2g00220,Afu2g10660,Afu2g11475,Afu2g12580,Afu2g16090,Afu3g02270,Afu3g09700,Afu3g10490,Afu3g11400,Afu3g13390,Afu4g03410,Afu4g06690,Afu4g11340,Afu4g12080,Afu4g12850,Afu5g06240,Afu5g06680,Afu5g09210,Afu5g09510,Afu6g07720,Afu6g13670,Afu6g14330,Afu7g00250,	0.9	1.45	1.77	0.0221054700002	0.197635314016	1.0
GO:1990204	oxidoreductase complex	39	2	Afu1g15590,Afu4g06690,	2023-05-01	2023-08-26	8.91	0.0242361551355	0.197635314016	1.0
GO:0031371	ubiquitin conjugating enzyme complex	4	1	Afu4g12080,	25.0	40.28	54.24	0.0246005568269	0.197635314016	1.0
GO:0045281	succinate dehydrogenase complex	4	1	Afu1g15590,	25.0	40.28	54.24	0.0246005568269	0.197635314016	1.0
Molecular function
ID	Name	Bgd count	Result count	Result gene list	Pct of bgd	Fold enrichment	Odds ratio	P-value	Benjamini	Bonferroni
GO:0003824	catalytic activity	3798	38	Afu1g02190,Afu1g02890,Afu1g13370,Afu1g15610,Afu2g00220,Afu2g10660,Afu2g13295,Afu2g15430,Afu2g16200,Afu3g00370,Afu3g01070,Afu3g02270,Afu3g11400,Afu3g13390,Afu4g03410,Afu4g06690,Afu4g11190,Afu4g11250,Afu4g11340,Afu4g12080,Afu5g00120,Afu5g04250,Afu5g06240,Afu5g06680,Afu5g09210,Afu5g09510,Afu5g10490,Afu5g11290,Afu6g07720,Afu6g09307,Afu6g14330,Afu7g00250,Afu7g04180,Afu7g04190,Afu7g06650,Afu7g06680,Afu…	1.0	1.61	2.64	0.00015062306646	0.0316308439565	0.0316308439565
GO:0020037	heme binding	116	5	Afu1g15590,Afu3g02270,Afu3g10490,Afu4g03410,Afu5g00120,	2023-04-03	6.94	7.77	0.000738025291481	0.0537134011852	0.154985311211
GO:0046906	tetrapyrrole binding	117	5	Afu1g15590,Afu3g02270,Afu3g10490,Afu4g03410,Afu5g00120,	2023-04-03	6.89	2023-07-07	0.000767334302645	0.0537134011852	0.161140203555
GO:0016641	oxidoreductase activity, acting on the CH-NH2 group of donors, oxygen as acceptor	12	2	Afu5g11290,Afu7g04180,	16.7	26.85	33.07	0.00240299507406	0.065170940171	0.504628965553
GO:0048038	quinone binding	15	2	Afu1g15590,Afu7g04180,	13.3	21.48	25.43	0.00377743560246	0.065170940171	0.793261476516
GO:0016646	oxidoreductase activity, acting on the CH-NH group of donors, NAD or NADP as acceptor	16	2	Afu4g03410,Afu4g11340,	2023-12-05	20.14	23.62	0.0042998846152	0.065170940171	0.902975769191
GO:0016491	oxidoreductase activity	956	13	Afu1g13370,Afu1g15610,Afu2g10660,Afu2g15430,Afu3g01070,Afu3g02270,Afu4g03410,Afu4g06690,Afu4g11340,Afu5g00120,Afu5g06240,Afu5g11290,Afu7g04180,	2023-01-04	2023-02-19	2.53	0.00507866456637	0.065170940171	1.0
GO:0016638	oxidoreductase activity, acting on the CH-NH2 group of donors	18	2	Afu5g11290,Afu7g04180,	2023-11-01	17.9	20.66	0.00543882179276	0.065170940171	1.0
GO:0004097	catechol oxidase activity	1	1	Afu3g01070,	100.0	161.11	inf	0.00620675620676	0.065170940171	1.0
GO:1990411	hercynylcysteine sulfoxide lyase activity (ergothioneine-forming)	1	1	Afu2g13295,	100.0	161.11	inf	0.00620675620676	0.065170940171	1.0
GO:1990412	hercynylselenocysteine lyase activity (selenoneine-forming)	1	1	Afu2g13295,	100.0	161.11	inf	0.00620675620676	0.065170940171	1.0
GO:0004612	phosphoenolpyruvate carboxykinase (ATP) activity	1	1	Afu6g07720,	100.0	161.11	inf	0.00620675620676	0.065170940171	1.0
GO:0008926	mannitol-1-phosphate 5-dehydrogenase activity	1	1	Afu2g10660,	100.0	161.11	inf	0.00620675620676	0.065170940171	1.0
GO:0034386	4-aminobutyrate:2-oxoglutarate transaminase activity	1	1	Afu5g06680,	100.0	161.11	inf	0.00620675620676	0.065170940171	1.0
GO:0003961	O-acetylhomoserine aminocarboxypropyltransferase activity	1	1	Afu5g04250,	100.0	161.11	inf	0.00620675620676	0.065170940171	1.0
GO:0017168	5-oxoprolinase (ATP-hydrolyzing) activity	1	1	Afu6g14330,	100.0	161.11	inf	0.00620675620676	0.065170940171	1.0
GO:0003867	4-aminobutyrate transaminase activity	1	1	Afu5g06680,	100.0	161.11	inf	0.00620675620676	0.065170940171	1.0
GO:0004755	saccharopine dehydrogenase (NADP+, L-glutamate-forming) activity	1	1	Afu4g11340,	100.0	161.11	inf	0.00620675620676	0.065170940171	1.0
GO:0008825	cyclopropane-fatty-acyl-phospholipid synthase activity	1	1	Afu7g04190,	100.0	161.11	inf	0.00620675620676	0.065170940171	1.0
GO:0004611	phosphoenolpyruvate carboxykinase activity	1	1	Afu6g07720,	100.0	161.11	inf	0.00620675620676	0.065170940171	1.0
