# Supplementary material for: Sirtuin E deacetylase is required for full virulence of Aspergillus fumigatus
Source: Commun Biol. 2024 Jun 8;7:704. doi: 10.1038/s42003-024-06383-3 (PMC11162503; doi:10.1038/s42003-024-06383-3)
Supplement: Supplementary file 5 — Supplementary Data 3 [file 42003_2024_6383_MOESM5_ESM.xlsx]

## Sheet: WT vs SIRTKO
Sup. Data 3. DEGs RNA-seq_AllGenes_FDR1e-2 from WT vs SIRTKO.
GENE ID	logFC	logCPM	PValue	FDR
Afu6g09210	-10.6709	2.27825	1.34e-42	1.36e-39
Afu3g00520	-8.99289	4.63521	3.17e-63	3.21e-59
Afu5g04120	-8.65363	4.76949	6.52e-50	1.1e-46
Afu4g12120	-7.41617	3.82358	6.26e-56	2.11e-52
Afu5g00740	-6.55275	-2.47859	2.57e-07	5.12e-06
Afu1g00440	-5.14149	1.39212	5.37e-35	2.37e-32
Afu6g07190	-4.47298	6.30727	1.57e-19	1.8e-17
Afu5g14320	-4.38898	5.9634	2.14e-29	6.56e-27
Afu2g05900	-4.2903	1.1859	8.61e-24	1.48e-21
Afu1g03360	-4.23376	4.86868	8.52e-16	6.3e-14
Afu1g00480	-4.15979	7.19493	1.56e-22	2.36e-20
Afu2g18070	-4.11551	-1.17451	1.79e-05	0.000209
Afu8g04110	-4.10995	7.90841	4e-29	1.13e-26
Afu3g13810	-4.0833	4.98698	5.95e-15	3.94e-13
Afu8g04070	-4.08015	6.88989	1.97e-23	3.27e-21
Afu7g00390	-4.01451	5.68468	2.04e-26	4.91e-24
Afu6g09505	-3.91562	8.28019	3.52e-21	5.09e-19
Afu1g00450	-3.88508	4.34453	1.82e-17	1.63e-15
Afu4g00450	-3.85759	1.3916	4.56e-19	4.89e-17
Afu8g04100	-3.81851	6.34185	5.14e-17	4.3e-15
Afu7g04550	-3.80501	6.97036	2.49e-17	2.2e-15
Afu6g09500	-3.79218	-0.777137	2.1e-13	1.17e-11
Afu1g03352	-3.78329	5.52138	2.52e-24	4.55e-22
Afu3g00440	-3.73311	5.09318	2.94e-08	7.15e-07
Afu5g00730	-3.7257	1.67544	2.96e-20	3.74e-18
Afu5g10170	-3.69367	2.30611	1.48e-13	8.47e-12
Afu7g04040	-3.68242	5.55531	5.81e-25	1.18e-22
Afu3g14915	-3.66625	-1.35173	3.4e-06	4.92e-05
Afu5g13690	-3.62477	0.54928	7.97e-08	1.79e-06
Afu4g13600	-3.60941	3.91522	0.00108576	0.0070011
Afu8g05780	-3.5806	1.64142	4.53e-24	8.05e-22
Afu2g00470	-3.55812	3.00548	4.8e-22	7.05e-20
Afu7g04570	-3.5508	3.97458	7.34e-08	1.67e-06
Afu4g02710	-3.48619	4.68289	1.11e-25	2.56e-23
Afu3g01290	-3.47744	6.48274	1.06e-12	5.48e-11
Afu4g14640	-3.47696	3.09247	4.39e-19	4.79e-17
Afu4g09040	-3.47094	5.58525	9.48e-25	1.81e-22
Afu1g00880	-3.45184	-2.70419	0.00017858	0.00153303
Afu2g17930	-3.34482	2.43935	1.97e-06	3.07e-05
Afu6g11700	-3.3398	-1.40797	2.34e-06	3.59e-05
Afu8g01050	-3.32762	2.59992	1.93e-07	3.97e-06
Afu8g02000	-3.32612	0.36917	0.00010123	0.00093906
Afu7g00130	-3.31987	4.75547	1.43e-07	3.02e-06
Afu8g01660	-3.26195	2.27887	1.1e-10	4.15e-09
Afu3g00730	-3.24578	9.20154	3.05e-12	1.45e-10
Afu5g00670	-3.22218	1.88781	2.63e-14	1.62e-12
Afu1g10030	-3.20367	5.50122	1.41e-20	1.85e-18
Afu7g05490	-3.20366	10.828	6.88e-12	3.06e-10
Afu4g09930	-3.16844	6.24597	2.78e-15	1.93e-13
Afu2g00180	-3.16585	9.77125	1.18e-15	8.51e-14
Afu1g17550	-3.1389	5.2681	9.4e-23	1.46e-20
Afu6g14090	-3.13061	9.5972	1.28e-12	6.49e-11
Afu7g01040	-3.08537	3.81938	3.51e-13	1.91e-11
Afu5g15070	-3.08331	4.42551	2.04e-23	3.33e-21
Afu8g00830	-3.08058	6.51267	6.46e-27	1.59e-24
Afu6g00230	-3.05285	3.66997	5.16e-18	5.08e-16
Afu3g03940	-3.04352	5.76009	1.47e-08	3.86e-07
Afu5g14000	-3.03393	8.90916	4.02e-13	2.15e-11
Afu3g02800	-3.02121	-0.459583	8.28e-07	1.44e-05
Afu5g02700	-3.00585	7.77558	2.03e-11	8.54e-10
Afu1g15910	-2.9612	1.14892	0.00012608	0.00113425
Afu4g03580	-2.9567	1.82655	1.01e-09	3.25e-08
Afu2g00480	-2.94869	-1.55088	3.79e-05	0.00040504
Afu5g01460	-2.94851	-0.626624	1.77e-06	2.79e-05
Afu8g07090	-2.91881	8.12601	6.17e-16	4.7e-14
Afu6g14000	-2.90945	4.1876	1.79e-14	1.13e-12
Afu3g14665	-2.90923	9.48763	4.6e-11	1.83e-09
Afu2g05350	-2.88052	6.77647	1.33e-12	6.72e-11
Afu8g06360	-2.87924	4.88824	4.4e-12	2.04e-10
Afu4g00400	-2.87917	2.72705	2.6e-09	7.85e-08
Afu2g16860	-2.8436	4.03694	1.19e-12	6.07e-11
Afu4g01120	-2.82515	2.00369	6.23e-16	4.71e-14
Afu4g01322	-2.8018	-2.47966	0.00057757	0.00408004
Afu1g13120	-2.79182	2.82288	2.37e-14	1.47e-12
Afu8g07080	-2.75872	2.15243	1.24e-08	3.3e-07
Afu7g02010	-2.74609	5.6496	4.21e-14	2.53e-12
Afu8g02550	-2.71014	5.53071	1.58e-05	0.00018765
Afu2g01590	-2.70705	5.99745	5.82e-14	3.43e-12
Afu1g03200	-2.6803	7.90958	1.21e-19	1.43e-17
Afu3g06820	-2.67004	6.06657	1.09e-06	1.81e-05
Afu2g03510	-2.66363	4.06029	7.94e-10	2.6e-08
Afu6g12780	-2.65561	2.70802	5.25e-09	1.53e-07
Afu8g06554	-2.65254	9.92166	2.88e-15	1.98e-13
Afu3g02880	-2.63592	5.07617	1.07e-09	3.43e-08
Afu4g04320	-2.62655	1.75434	4.28e-08	1.02e-06
Afu3g01230	-2.614	0.994674	6.03e-07	1.09e-05
Afu3g00370	-2.59418	8.32105	2.13e-18	2.18e-16
Afu2g02080	-2.5932	8.39961	2.3e-12	1.12e-10
Afu5g00650	-2.57268	8.70428	2.9e-12	1.38e-10
Afu8g06580	-2.56239	0.125889	2.13e-07	4.33e-06
Afu1g00300	-2.54778	0.716146	7.79e-07	1.37e-05
Afu7g02220	-2.5433	7.86069	7.4e-10	2.47e-08
Afu3g02875	-2.53609	2.06479	2.76e-08	6.75e-07
Afu1g01440	-2.53222	0.429768	7.1e-07	1.26e-05
Afu8g06350	-2.51724	5.79725	1.78e-06	2.8e-05
Afu2g14980	-2.5078	5.86634	1.98e-15	1.4e-13
Afu7g04560	-2.50302	2.82379	9.54e-13	4.98e-11
Afu4g04580	-2.49704	-1.41077	8.53e-07	1.48e-05
Afu1g03195	-2.47775	4.26921	3.59e-14	2.18e-12
Afu4g09080	-2.47035	4.96642	1.37e-05	0.00016635
Afu5g10040	-2.46783	1.62027	1.06e-07	2.31e-06
Afu3g14640	-2.45288	2.81576	5.23e-05	0.00053503
Afu3g03470	-2.45121	0.06764	3.27e-06	4.74e-05
Afu4g11130	-2.44887	7.24225	0.00117257	0.00740531
Afu3g12520	-2.44201	9.41851	1.61e-12	8.05e-11
Afu8g01390	-2.43833	2.46827	1.04e-15	7.56e-14
Afu4g03120	-2.43705	6.62006	7.12e-05	0.0006923
Afu3g14620	-2.42563	3.55917	2.08e-07	4.25e-06
Afu7g06950	-2.42363	1.01477	2.1e-05	0.00024034
Afu5g10010	-2.42218	9.9381	1.15e-14	7.49e-13
Afu3g00765	-2.42074	1.24245	4.45e-06	6.3e-05
Afu4g09210	-2.41386	4.79782	1.04e-14	6.82e-13
Afu1g16190	-2.41161	11.082	1.68e-12	8.35e-11
Afu2g15800	-2.41136	10.0416	6.45e-15	4.25e-13
Afu6g00610	-2.41088	0.852359	1.11e-07	2.4e-06
Afu8g02430	-2.4077	2.77378	3.2e-08	7.76e-07
Afu4g03585	-2.40503	4.91677	5.78e-10	1.98e-08
Afu4g12760	-2.40414	3.03573	2.26e-09	6.9e-08
Afu3g01430	-2.39171	8.33475	1.94e-09	6.04e-08
Afu2g15950	-2.38914	6.56853	1.21e-07	2.59e-06
Afu6g14280	-2.37724	8.53071	1.56e-08	4.03e-07
Afu3g03440	-2.37568	5.17765	3.46e-10	1.23e-08
Afu7g04290	-2.37282	9.78172	1.21e-17	1.13e-15
Afu1g03090	-2.37179	8.30526	2.01e-12	9.91e-11
Afu5g01272	-2.37129	4.34136	5.42e-09	1.58e-07
Afu4g09580	-2.36296	8.11059	7.98e-14	4.64e-12
Afu3g02257	-2.36233	7.8542	9.96e-13	5.17e-11
Afu5g02880	-2.35465	2.97501	8.25e-18	7.96e-16
Afu2g15430	-2.3289	10.0867	1.17e-11	5.13e-10
Afu4g00460	-2.32807	5.86078	7.19e-06	9.46e-05
Afu6g04360	-2.3279	2.04851	2.11e-06	3.26e-05
Afu3g00150	-2.31677	6.64164	6.89e-12	3.06e-10
Afu4g13380	-2.29481	10.8585	8.86e-09	2.44e-07
Afu4g00600	-2.28602	7.56277	1.61e-12	8.05e-11
Afu4g09560	-2.27586	8.0225	9e-11	3.43e-09
Afu6g13980	-2.26947	5.8615	1.08e-09	3.46e-08
Afu7g02380	-2.26818	1.13002	1.51e-09	4.78e-08
Afu2g01720	-2.26413	6.0048	7.94e-08	1.79e-06
Afu4g14650	-2.25711	2.44425	0.00085129	0.00565566
Afu3g03135	-2.2524	-1.7308	0.00057373	0.00405855
Afu6g00640	-2.24395	6.67971	7.59e-13	3.98e-11
Afu1g17070	-2.23814	5.97351	8.14e-07	1.42e-05
Afu3g11960	-2.2308	4.68711	9.53e-09	2.62e-07
Afu7g00720	-2.22806	6.72637	6.47e-12	2.9e-10
Afu4g12500	-2.22549	8.4732	1.64e-09	5.18e-08
Afu8g06590	-2.22445	0.929901	4.44e-07	8.31e-06
Afu4g13770	-2.22287	6.44063	1.32e-08	3.46e-07
Afu5g14410	-2.22072	3.42622	1.06e-06	1.77e-05
Afu5g01630	-2.213	5.54754	1.26e-16	1.01e-14
Afu5g07960	-2.20828	4.40885	2.26e-08	5.68e-07
Afu5g10020	-2.20423	3.37075	1.04e-06	1.74e-05
Afu3g00960	-2.19945	7.77375	1.23e-07	2.62e-06
Afu1g00530	-2.193	5.81933	8.13e-07	1.42e-05
Afu4g09920	-2.19054	4.87598	3.64e-05	0.00038981
Afu7g08480	-2.18939	-0.313565	2.58e-08	6.37e-07
Afu2g01190	-2.17404	6.69909	5.14e-15	3.43e-13
Afu5g00500	-2.16827	-0.529975	8.96e-06	0.00011456
Afu4g00440	-2.1663	4.24175	1.14e-10	4.26e-09
Afu8g06620	-2.16524	3.27928	1.17e-06	1.93e-05
Afu2g10375	-2.16171	4.82918	3.3e-11	1.35e-09
Afu7g06260	-2.15963	5.35474	1.47e-11	6.27e-10
Afu7g01780	-2.1595	2.02711	3.91e-07	7.48e-06
Afu6g14060	-2.15759	7.97632	7.55e-07	1.33e-05
Afu8g02180	-2.15746	3.20657	1.39e-08	3.64e-07
Afu3g12900	-2.15556	5.60651	1.21e-08	3.24e-07
Afu4g00480	-2.14876	-1.28118	0.00155557	0.00942462
Afu7g00930	-2.14583	0.412539	5.85e-08	1.35e-06
Afu8g02480	-2.13917	7.43457	1.16e-06	1.91e-05
Afu7g00810	-2.13669	2.68196	0.00102755	0.0066597
Afu3g15050	-2.1271	5.33019	4.22e-11	1.68e-09
Afu8g06700	-2.11938	2.95261	0.00079985	0.00535169
Afu3g03260	-2.11129	3.68237	3.79e-09	1.12e-07
Afu1g03150	-2.10975	7.07468	1.8e-07	3.75e-06
Afu7g00340	-2.10938	5.56238	5.9e-10	2.01e-08
Afu1g12460	-2.10427	7.64852	1.28e-06	2.1e-05
Afu1g17660	-2.10196	1.53561	9.48e-06	0.00012043
Afu2g00390	-2.10119	0.643108	3.29e-05	0.0003585
Afu7g04970	-2.08841	2.76789	7.53e-09	2.1e-07
Afu3g00130	-2.08788	5.02901	4.75e-11	1.88e-09
Afu7g06270	-2.08492	9.32775	1.58e-08	4.05e-07
Afu3g15330	-2.07806	4.78682	1.08e-05	0.00013468
Afu4g09250	-2.0778	11.0791	3.02e-06	4.45e-05
Afu7g05560	-2.06594	6.08114	2.04e-09	6.28e-08
Afu2g00460	-2.06584	0.168394	7.12e-07	1.26e-05
Afu1g10770	-2.06411	3.47219	2.09e-07	4.26e-06
Afu4g11350	-2.06289	7.70558	1.34e-06	2.18e-05
Afu4g09060	-2.04684	7.09494	3.68e-07	7.11e-06
Afu1g00500	-2.04649	8.43195	5.33e-10	1.84e-08
Afu3g14560	-2.04589	8.71259	3.85e-07	7.41e-06
Afu7g06160	-2.04523	3.70603	1.3e-07	2.75e-06
Afu4g01060	-2.04437	3.7924	7.24e-08	1.65e-06
Afu6g04575	-2.04233	0.0744778	0.00013682	0.0012105
Afu6g09740	-2.04018	6.72885	6.52e-09	1.85e-07
Afu3g14590	-2.03916	4.98748	0.0013374	0.00826088
Afu4g03540	-2.03565	1.07257	1.27e-08	3.36e-07
Afu7g05570	-2.03097	4.0497	1.25e-11	5.43e-10
Afu7g01090	-2.0287	5.55341	2.05e-13	1.15e-11
Afu5g09940	-2.00513	1.9708	0.00020308	0.00170577
Afu1tS(GCU)3	-2.00207	-1.40332	0.00107526	0.0069378
Afu6g13220	-2.00097	5.97177	8e-06	0.00010381
Afu6g12410	-1.99974	3.52322	6.3e-06	8.45e-05
Afu8g00610	-1.99436	2.28882	0.00020665	0.00172864
Afu8g01638	-1.99249	5.49098	1.59e-07	3.33e-06
Afu7g06981	-1.98211	2.59053	3.94e-05	0.0004184
Afu3g03790	-1.97542	2.57765	7.52e-06	9.82e-05
Afu2g13260	-1.97451	7.05517	1.15e-05	0.00014281
Afu8g01250	-1.97014	-0.595378	0.00026257	0.00211012
Afu8g02560	-1.96199	3.78859	0.00069721	0.00475927
Afu4g14620	-1.95725	8.61869	3.14e-06	4.59e-05
Afu1g04630	-1.94876	4.2199	2.07e-06	3.21e-05
Afu3g10850	-1.94549	6.0392	0.00019892	0.00167783
Afu3g14920	-1.94264	6.82215	1.24e-11	5.39e-10
Afu3g10750	-1.94206	7.98659	1.19e-07	2.56e-06
Afu7g06970	-1.94063	2.56888	6.89e-05	0.00067425
Afu3g12010	-1.93975	4.36877	2.69e-11	1.11e-09
Afu5g00330	-1.93669	2.35146	3.42e-10	1.22e-08
Afu1g13980	-1.92861	4.3503	3.26e-09	9.75e-08
Afu3g07910	-1.92739	8.21921	9.18e-07	1.57e-05
Afu3g00450	-1.92704	4.40173	4.83e-07	8.94e-06
Afu7g05500	-1.92554	7.08457	1.07e-08	2.91e-07
Afu1g13990	-1.92469	6.63791	3.8e-11	1.54e-09
Afu2g17610	-1.9171	6.1172	0.00035903	0.00273871
Afu3g08440	-1.91517	8.66116	2.54e-08	6.3e-07
Afu1g14860	-1.91388	0.638273	6.73e-05	0.0006628
Afu6g13570	-1.90982	3.36122	2.97e-07	5.86e-06
Afu5g02860	-1.90593	4.57555	1.48e-08	3.86e-07
Afu3g01090	-1.8986	3.92815	4.4e-10	1.54e-08
Afu6g10240	-1.89577	4.58751	6.07e-09	1.74e-07
Afu3g09640	-1.89061	3.67103	0.00057583	0.00407057
Afu6g14200	-1.8873	5.83248	1.68e-05	0.00019758
Afu3g00175	-1.88579	2.86548	4.23e-08	1.01e-06
Afu4g00710	-1.8829	2.20175	5.26e-07	9.67e-06
Afu1g00770	-1.87503	1.88385	0.00039405	0.00296119
Afu2g01100	-1.87352	6.61241	4.7e-06	6.61e-05
Afu6g11720	-1.86774	3.04973	4.76e-06	6.69e-05
Afu4g03170	-1.86709	4.92629	3.65e-08	8.75e-07
Afu4g04160	-1.86202	5.05879	5.96e-08	1.38e-06
Afu3g15110	-1.85828	1.4318	5.86e-06	7.97e-05
Afu2g11180	-1.85566	3.89101	7.02e-08	1.6e-06
Afu4g14210	-1.85231	3.74391	5.62e-08	1.31e-06
Afu7g01490	-1.85097	7.57008	0.00063515	0.00440388
Afu3g10530	-1.85032	8.53637	0.00036017	0.0027453
Afu1g12020	-1.84888	6.5062	1.1e-06	1.83e-05
Afu2g15770	-1.84795	8.79154	2.3e-05	0.00026012
Afu1g02120	-1.84434	5.32298	0.0013866	0.00851592
Afu4g00860	-1.83893	4.84894	1.42e-05	0.00017139
Afu3g01070	-1.83646	6.66914	2.21e-07	4.46e-06
Afu7g05730	-1.83115	9.73389	2.33e-05	0.00026356
Afu5g02990	-1.82981	5.21365	3.39e-11	1.37e-09
Afu3g12890	-1.82829	5.94912	3.34e-08	8.08e-07
Afu2g11250	-1.82645	4.86067	2.37e-05	0.00026746
Afu1g00510	-1.82637	7.32075	2.59e-09	7.82e-08
Afu5g13725	-1.82332	3.62702	1.22e-08	3.25e-07
Afu1g06150	-1.81853	5.10278	2.89e-07	5.72e-06
Afu3g03710	-1.81822	2.05103	1.25e-08	3.3e-07
Afu3g11610	-1.80789	9.44828	1.11e-08	3.01e-07
Afu1g02080	-1.80496	7.78983	3.78e-06	5.42e-05
Afu5g00760	-1.80356	5.49724	0.00010069	0.00093659
Afu5g11680	-1.79711	3.73731	1.78e-07	3.71e-06
Afu1g12250	-1.7967	12.7036	1.14e-07	2.45e-06
Afu2g00710	-1.79633	4.17003	1.7e-05	0.00020031
Afu1g09890	-1.79332	8.38243	0.00022621	0.0018645
Afu2g04540	-1.78968	4.4666	8.67e-08	1.93e-06
Afu4g01070	-1.78937	3.07763	9.78e-07	1.66e-05
Afu5g08440	-1.78668	3.95189	1.03e-06	1.73e-05
Afu6g10080	-1.78405	10.8498	5.8e-05	0.00058187
Afu6g03390	-1.78233	4.38497	1.01e-05	0.00012702
Afu8g02190	-1.78094	5.60323	0.00016024	0.0013945
Afu2g09860	-1.77591	4.18791	2.3e-07	4.64e-06
Afu2g05690	-1.77395	5.24631	5.58e-05	0.00056361
Afu4g14220	-1.77274	2.48205	1.84e-05	0.00021367
Afu5g10140	-1.77224	0.806586	0.00113458	0.00725131
Afu1g13210	-1.77019	5.75225	0.00010151	0.00093996
Afu5g08900	-1.77004	4.82041	0.00026344	0.00211464
Afu7g00940	-1.76916	3.36841	4.13e-11	1.65e-09
Afu2g08740	-1.76635	6.82024	1.84e-05	0.00021357
Afu2g13930	-1.7635	5.55166	8.15e-05	0.00077853
Afu6g00560	-1.76194	3.66766	1.34e-05	0.00016236
Afu4g03730	-1.76177	7.60853	2.13e-07	4.33e-06
Afu8g01890	-1.75796	3.99012	6.59e-07	1.18e-05
Afu4g14260	-1.75637	3.72781	9.13e-08	2.02e-06
Afu8g07110	-1.75491	5.23954	2.38e-05	0.00026801
Afu2g03090	-1.75423	6.2914	1.28e-06	2.09e-05
Afu2g08090	-1.74862	5.92751	4.08e-06	5.81e-05
Afu8g02530	-1.74596	7.83994	2.16e-05	0.00024579
Afu4g00200	-1.74511	3.13323	3.3e-06	4.78e-05
Afu1g17430	-1.74371	0.20122	2.92e-05	0.00032282
Afu2g15860	-1.74052	2.0016	5.01e-08	1.18e-06
Afu4g06610	-1.74002	2.54779	2.37e-06	3.61e-05
Afu6g09317	-1.73941	5.67766	5.59e-09	1.62e-07
Afu5g14845	-1.73867	4.43117	2.02e-06	3.13e-05
Afu3g14120	-1.73777	8.44673	6.34e-09	1.81e-07
Afu5g09910	-1.73499	9.70058	6.17e-08	1.42e-06
Afu2g05635	-1.73437	1.88783	0.00010047	0.00093544
Afu3g03290	-1.72864	7.70367	8.43e-06	0.00010831
Afu6g01960	-1.72641	4.44845	6.03e-05	0.00060336
Afu6g10290	-1.72629	6.4566	5.03e-07	9.28e-06
Afu2g13060	-1.72481	9.38738	8.94e-07	1.54e-05
Afu3g01900	-1.72466	8.64289	2.55e-05	0.00028571
Afu2g13460	-1.72375	4.51338	1.28e-10	4.76e-09
Afu3g02060	-1.71631	4.35092	0.00060861	0.00426662
Afu8g01340	-1.71273	2.1926	8.14e-05	0.00077853
Afu5g11180	-1.71135	0.359536	0.00161731	0.0097453
Afu8g05910	-1.71074	1.4429	0.00019832	0.00167418
Afu4g04640	-1.70892	7.19859	0.00036259	0.00275754
Afu1g06130	-1.70709	-0.309921	2.86e-05	0.00031767
Afu7g06280	-1.7018	4.86057	9.16e-08	2.02e-06
Afu2g15170	-1.70056	6.34486	0.00029315	0.00230737
Afu3g02820	-1.7001	1.46531	0.00092946	0.00609809
Afu2g16430	-1.69848	9.12006	1.13e-06	1.87e-05
Afu5g05960	-1.69436	8.27296	2.55e-08	6.3e-07
Afu8g06165	-1.69291	7.60965	4.08e-06	5.81e-05
Afu4g03360	-1.68785	13.0108	4.37e-08	1.03e-06
Afu5g14510	-1.68483	4.35126	9.54e-07	1.62e-05
Afu4g10190	-1.68473	5.71641	1.5e-08	3.91e-07
Afu6g06450	-1.68382	8.87136	1.1e-05	0.00013724
Afu7g00960	-1.68382	-1.49304	0.00069285	0.00473387
Afu4g10170	-1.68044	4.46461	5.69e-05	0.00057233
Afu5g14830	-1.67881	5.40778	3.24e-07	6.34e-06
Afu7g00440	-1.67501	4.1177	3.21e-05	0.00034956
Afu4g04170	-1.67173	4.93854	1.02e-07	2.22e-06
Afu8g02490	-1.67051	1.30813	0.00011432	0.00104047
Afu6g03470	-1.67048	5.76491	2.48e-07	4.97e-06
Afu6g13330	-1.66918	11.3658	0.00037016	0.00280246
Afu1g03405	-1.66875	2.77518	0.00016622	0.00144158
Afu4g08970	-1.66579	7.27302	3e-08	7.3e-07
Afu5g08490	-1.66241	3.0459	1.97e-05	0.00022633
Afu6g13930	-1.66221	2.8514	3.11e-06	4.56e-05
Afu1g09880	-1.65956	5.0502	6.41e-06	8.58e-05
Afu6g00310	-1.65902	3.47407	2.18e-07	4.42e-06
Afu3g01345	-1.65811	4.49106	1.24e-05	0.00015268
Afu8g06750	-1.65453	0.933006	2.27e-05	0.00025762
Afu5g04260	-1.65164	9.0726	4.27e-07	8.04e-06
Afu7g01290	-1.65034	8.23513	4.19e-06	5.95e-05
Afu5g05860	-1.64962	3.49032	6.17e-06	8.31e-05
Afu6g02690	-1.64422	6.41037	0.00020887	0.00174148
Afu2g00860	-1.64183	3.00361	1.17e-05	0.00014514
Afu4g09360	-1.63933	12.6045	4.25e-08	1.01e-06
Afu7g06600	-1.6385	4.53278	0.00053789	0.0038453
Afu7g08220	-1.63751	9.69748	5.17e-08	1.22e-06
Afu5g03760	-1.63426	9.08954	0.00064926	0.00448639
Afu6g11560	-1.63408	2.90765	6.86e-06	9.09e-05
Afu6g14010	-1.63361	-0.400128	0.00072488	0.00493155
Afu6g05140	-1.63303	9.46227	2.54e-07	5.07e-06
Afu1g01370	-1.62867	5.47179	2.87e-07	5.68e-06
Afu3g07000	-1.62709	7.01653	8.82e-05	0.0008346
Afu3g12760	-1.62656	3.37601	1.1e-05	0.00013724
Afu8g06550	-1.62635	6.87118	5.37e-07	9.82e-06
Afu3g07530	-1.62474	5.27438	1.92e-08	4.88e-07
Afu8g02200	-1.6245	5.55225	1.55e-05	0.00018442
Afu7g02240	-1.62424	2.82194	1.36e-06	2.19e-05
Afu3g11620	-1.62332	4.81292	4.69e-05	0.00048691
Afu5g12530	-1.62257	5.12387	8.67e-05	0.00082172
Afu4g10610	-1.61829	3.40277	0.00128589	0.00800618
Afu3g01370	-1.61794	2.02078	3.35e-05	0.00036364
Afu2g07880	-1.61491	4.68679	8.04e-07	1.41e-05
Afu6g06470	-1.61134	11.2226	8.73e-06	0.00011208
Afu4g04540	-1.60869	3.43769	4.81e-06	6.74e-05
Afu5g01450	-1.60619	9.52104	1.51e-05	0.00018062
Afu3g13870	-1.60569	4.82367	0.00028313	0.00224424
Afu5g08235	-1.60504	8.1327	1.37e-05	0.0001664
Afu4g14380	-1.60092	8.04427	6.42e-06	8.58e-05
Afu1g12640	-1.59628	7.6082	4.81e-05	0.00049867
Afu8g06140	-1.59342	5.1035	7.27e-10	2.44e-08
Afu6g09307	-1.58967	4.97336	9.05e-08	2.01e-06
Afu2g05060	-1.58891	13.6735	2.77e-05	0.00030855
Afu6g00630	-1.58456	4.02441	1.39e-05	0.00016833
Afu5g02970	-1.58433	4.26288	3.8e-06	5.44e-05
Afu1g14500	-1.58393	5.05884	0.0002845	0.00225156
Afu6g02280	-1.58316	12.8392	3.33e-05	0.0003621
Afu8g07050	-1.58264	2.28758	0.00057106	0.00404426
Afu4g06620	-1.57883	10.8285	1.02e-06	1.72e-05
Afu1g16564	-1.5734	5.09752	9.54e-05	0.00089359
Afu8g02440	-1.57296	13.6528	2.32e-07	4.66e-06
Afu6g02330	-1.57273	7.87134	4.83e-05	0.0004998
Afu3g00170	-1.56888	5.97688	1.08e-05	0.00013463
Afu1g16560	-1.56858	2.13985	5.16e-07	9.51e-06
Afu8g05770	-1.56615	1.63505	5.84e-05	0.00058527
Afu7g05440	-1.56315	7.51633	4.15e-05	0.0004369
Afu7g06420	-1.56162	7.70498	0.00015286	0.00133376
Afu6g00550	-1.56136	5.63831	9.89e-06	0.00012495
Afu8g01110	-1.56075	-0.0893503	0.00013672	0.0012105
Afu3g00650	-1.55767	5.74148	4.94e-06	6.89e-05
Afu4g08240	-1.55567	10.2346	2.33e-06	3.57e-05
Afu2g11100	-1.55492	7.48556	6.2e-07	1.12e-05
Afu4g11140	-1.55388	3.93507	0.00086655	0.00573359
Afu8g02110	-1.55196	-0.0104314	0.00144211	0.0088163
Afu4g14090	-1.55164	8.31007	7.41e-08	1.68e-06
Afu5g02310	-1.5501	5.59924	9.18e-06	0.00011701
Afu8g05620	-1.54755	5.68696	0.00165002	0.00989034
Afu7g04800	-1.54615	6.0313	3.54e-07	6.88e-06
Afu4g14600	-1.54439	1.348	8.92e-05	0.00084225
Afu5g01245	-1.54348	5.14958	4.03e-05	0.00042622
Afu1g02580	-1.54036	8.71782	1e-06	1.69e-05
Afu3g14445	-1.5402	7.51536	8.17e-07	1.42e-05
Afu5g14330	-1.5394	4.84938	1.72e-09	5.38e-08
Afu6g09160	-1.5381	9.0306	1.6e-06	2.55e-05
Afu5g00700	-1.53351	9.13438	4.28e-07	8.04e-06
Afu6g03285	-1.53097	0.314783	0.00053448	0.00382539
Afu5g12150	-1.53021	7.51208	2.68e-08	6.6e-07
Afu2g13175	-1.52981	7.7561	1.62e-05	0.00019113
Afu5g10240	-1.52712	4.97398	6.98e-06	9.22e-05
Afu4g00630	-1.52686	2.41437	0.00016737	0.00144915
Afu3g08450	-1.52499	9.94315	6.23e-08	1.43e-06
Afu2g04290	-1.52356	3.90144	8.31e-05	0.00079148
Afu8g04080	-1.52331	4.7406	8.11e-07	1.42e-05
Afu7g00470	-1.52302	3.17116	4.16e-07	7.86e-06
Afu6g06460	-1.52296	8.50367	1.28e-06	2.1e-05
Afu1g12350	-1.52149	7.43428	1.26e-05	0.00015406
Afu5g04155	-1.52008	9.62332	1.53e-06	2.45e-05
Afu3g14160	-1.51965	2.04815	5.34e-05	0.00054459
Afu8g04370	-1.51601	11.2003	4.17e-05	0.00043777
Afu7g01790	-1.51501	8.69401	5.59e-05	0.00056389
Afu6g02180	-1.51378	7.19525	3.46e-06	4.99e-05
Afu8g05120	-1.51374	3.38599	5.64e-05	0.00056832
Afu8g06090	-1.51304	3.73061	7.1e-05	0.00069103
Afu5g11190	-1.51211	7.68815	0.00024595	0.0019929
Afu4g00610	-1.51143	7.17271	6.98e-05	0.00068188
Afu3g09240	-1.5078	10.1039	2.74e-06	4.08e-05
Afu3g07870	-1.50633	10.8076	2.19e-07	4.43e-06
Afu5g12160	-1.50508	7.24217	3.99e-06	5.69e-05
Afu3g14490	-1.50464	11.4611	1.88e-06	2.93e-05
Afu6g13990	-1.50409	1.02349	0.00084509	0.00562836
Afu3g12550	-1.50355	6.40763	3.51e-05	0.00037793
Afu2g14760	-1.49908	5.64918	4.15e-05	0.0004369
Afu5g12690	-1.49846	4.91152	5.5e-05	0.00055568
Afu2g11020	-1.49771	8.81939	5.97e-05	0.00059771
Afu3g10660	-1.49351	6.03208	0.00037659	0.00284478
Afu3g03760	-1.49169	5.7294	5.13e-06	7.09e-05
Afu3g09960	-1.49145	8.29146	2.01e-06	3.13e-05
Afu4g04190	-1.49052	12.8457	2.38e-06	3.62e-05
Afu4g04120	-1.49032	5.92819	2.22e-08	5.59e-07
Afu6g09790	-1.48836	-0.403645	0.00064276	0.00444749
Afu2g02180	-1.48664	5.25196	0.00046479	0.00339463
Afu1g15160	-1.48261	9.46931	1.55e-05	0.0001847
Afu5g12220	-1.48108	-0.193581	0.00072959	0.00495029
Afu6g14130	-1.47879	7.61881	2.35e-06	3.6e-05
Afu1g02780	-1.47561	3.48759	7.31e-05	0.00070651
Afu2g10750	-1.47355	7.77543	2.63e-05	0.00029492
Afu2g16990	-1.47277	4.55587	1.49e-05	0.0001793
Afu1g02330	-1.4636	6.06368	5.27e-06	7.27e-05
Afu8g01400	-1.46197	2.03084	2.3e-06	3.53e-05
Afu8g00840	-1.46168	8.24487	6.52e-07	1.18e-05
Afu2g12170	-1.46116	3.9601	0.00023149	0.00189418
Afu7g02460	-1.46052	7.57105	5.54e-08	1.3e-06
Afu5g07760	-1.45957	6.87093	3.46e-05	0.00037371
Afu1g10610	-1.45798	11.0081	4.15e-07	7.86e-06
Afu8g02460	-1.45667	5.18544	7.7e-06	0.00010008
Afu4g10210	-1.45651	4.40821	0.00091732	0.00603406
Afu4g03770	-1.45287	6.23824	1.26e-05	0.00015449
Afu8g04560	-1.44994	5.74695	2.49e-06	3.78e-05
Afu2g10370	-1.4496	8.93525	7.82e-06	0.00010154
Afu3g06670	-1.44833	8.74315	2.82e-06	4.2e-05
Afu2g00230	-1.4473	1.98223	0.00020508	0.00171836
Afu4g09255	-1.44592	2.5139	1.79e-05	0.000209
Afu2g15370	-1.44167	7.07111	3.14e-05	0.00034261
Afu1g02270	-1.43874	5.26773	0.00165619	0.00992145
Afu8g04780	-1.43759	6.37834	4.04e-05	0.00042715
Afu1g00520	-1.43732	1.92285	2.88e-05	0.0003191
Afu5g15010	-1.43658	3.35682	9.87e-06	0.00012477
Afu6g14290	-1.43635	1.50927	0.00059375	0.0041769
Afu6g12880	-1.43069	6.73355	0.00018793	0.00159573
Afu4g09370	-1.42976	5.1656	5.44e-06	7.47e-05
Afu2g14525	-1.42774	3.52135	4.79e-06	6.72e-05
Afu5g01160	-1.42693	2.77464	4.55e-05	0.00047323
Afu6g13800	-1.42603	6.55597	5.66e-06	7.75e-05
Afu2g15580	-1.42357	8.12336	0.00014702	0.00128835
Afu2g00570	-1.42352	3.40701	1.89e-05	0.00021894
Afu6g04750	-1.42129	8.36957	0.00151626	0.00922503
Afu1g16490	-1.421	4.2663	0.00027074	0.00216122
Afu7g05230	-1.42066	3.43128	0.00051052	0.00367524
Afu3g13496	-1.41995	1.20568	0.00061253	0.00428625
Afu5g00920	-1.41814	4.53657	0.00049406	0.00357232
Afu3g13440	-1.41765	9.47018	2.08e-06	3.22e-05
Afu3g10960	-1.4171	10.5757	1.25e-07	2.67e-06
Afu1g05170	-1.41279	5.24479	0.00020052	0.00168708
Afu6g03180	-1.41161	4.10345	8.97e-06	0.0001146
Afu4g07680	-1.41065	6.11397	9.15e-07	1.57e-05
Afu5g07600	-1.40997	6.51268	1.78e-06	2.8e-05
Afu2g07770	-1.40932	6.67479	1.27e-05	0.00015476
Afu2g00100	-1.40886	4.00822	3.08e-06	4.53e-05
Afu8g05070	-1.40568	4.4551	8.39e-07	1.46e-05
Afu2g07680	-1.40481	6.76683	4.86e-05	0.000503
Afu7g00820	-1.40409	4.3086	0.0009453	0.006186
Afu6g14050	-1.40388	2.94234	0.00031289	0.00244377
Afu6g13970	-1.40247	3.14596	7.15e-06	9.43e-05
Afu4g00770	-1.40169	2.95301	3.73e-05	0.00039931
Afu3g03230	-1.40143	3.32297	0.0001139	0.00103763
Afu5g02950	-1.40023	4.13895	6.89e-07	1.23e-05
Afu2g14200	-1.39969	4.34108	0.00118617	0.00747201
Afu2g03680	-1.39937	4.82578	0.00153261	0.00930775
Afu3g10320	-1.39593	4.55825	1.84e-05	0.00021367
Afu3g03900	-1.39561	0.946427	6.26e-05	0.00062135
Afu1g13300	-1.39498	9.5591	3.92e-05	0.00041732
Afu6g03460	-1.39204	4.54399	3.92e-05	0.00041732
Afu8g05590	-1.3916	10.2256	0.00036703	0.00278087
Afu4g06890	-1.38973	8.0725	5.79e-05	0.00058147
Afu8g01870	-1.38843	3.9253	0.00059243	0.00417045
Afu6g10860	-1.38685	3.56349	0.00114657	0.00728198
Afu4g04300	-1.38369	7.21403	0.00012938	0.00115775
Afu5g03230	-1.38293	7.86018	0.00049329	0.0035693
Afu7g02100	-1.38241	4.92727	0.00012761	0.00114496
Afu5g13710	-1.38161	7.03608	2.76e-05	0.00030843
Afu7g00920	-1.38109	0.746926	0.00028101	0.00223268
Afu4g13540	-1.37982	6.51802	3.75e-05	0.00040101
Afu5g04290	-1.37943	8.78768	9.09e-07	1.56e-05
Afu3g00810	-1.37921	6.2443	3.12e-06	4.56e-05
Afu2g04350	-1.37844	5.56714	0.00018594	0.00158553
Afu1g15560	-1.37576	5.39857	1.83e-07	3.79e-06
Afu2g08250	-1.37506	4.47884	9.68e-05	0.0009055
Afu5g08270	-1.37481	7.91596	5.6e-06	7.67e-05
Afu2g15040	-1.37396	3.84602	1.32e-06	2.15e-05
Afu7g02440	-1.37102	5.17706	0.000185	0.00157882
Afu4g04230	-1.37094	6.27943	0.00017938	0.00153862
Afu7g04960	-1.37092	2.28028	0.00026949	0.00215298
Afu5g14690	-1.36957	2.02455	0.00023612	0.0019274
Afu5g10310	-1.36876	3.548	1.92e-05	0.00022164
Afu5g14790	-1.36661	5.45097	5.68e-07	1.04e-05
Afu1g03880	-1.365	6.44325	2.5e-06	3.78e-05
Afu6g09730	-1.36235	2.54685	5.82e-07	1.06e-05
Afu3g10120	-1.36167	8.33431	3.01e-05	0.00033165
Afu7g08600	-1.36082	4.04414	0.00055453	0.00394513
Afu8g02720	-1.36051	6.82733	0.00021197	0.00176293
Afu4g14240	-1.3601	8.80459	5.1e-06	7.08e-05
Afu2g13480	-1.35892	5.87189	7.26e-05	0.0007034
Afu2g04070	-1.3585	3.65828	8.41e-06	0.00010824
Afu8g06610	-1.35845	2.28578	0.00019257	0.00163125
Afu2g07800	-1.35741	11.2183	1.56e-06	2.49e-05
Afu4g00620	-1.35516	2.24994	2.32e-05	0.00026221
Afu8g06440	-1.35274	4.05313	9.04e-05	0.00085193
Afu2g01940	-1.35263	5.99293	4.58e-05	0.00047582
Afu1g00760	-1.35147	5.35661	0.00098125	0.00640466
Afu5g09960	-1.34915	2.31952	0.00154816	0.00938534
Afu4g01510	-1.34555	3.58167	0.00016638	0.00144177
Afu5g00840	-1.34478	4.65181	5.76e-06	7.85e-05
Afu1g17040	-1.34309	9.20193	3.21e-06	4.68e-05
Afu2g02120	-1.34291	5.37523	8.84e-07	1.53e-05
Afu2g04210	-1.3418	3.81884	9.01e-05	0.00084953
Afu2g00750	-1.33945	4.63421	4.55e-06	6.43e-05
Afu3g03280	-1.33887	9.61527	7.66e-05	0.00073587
Afu3g11010	-1.33534	4.53489	0.00074352	0.00503127
Afu1g14340	-1.33407	5.41842	1.84e-06	2.89e-05
Afu3g13090	-1.32532	4.57408	7.23e-06	9.5e-05
Afu3g11730	-1.32343	5.59449	8.1e-07	1.42e-05
Afu4g11960	-1.32318	5.71391	0.00018721	0.00159497
Afu4g07090	-1.32158	4.50512	0.00030567	0.00239288
Afu7g06940	-1.32155	3.13117	5e-05	0.00051588
Afu7g06120	-1.32113	7.44919	3.41e-06	4.93e-05
Afu6g06860	-1.31956	7.42425	0.00141831	0.00868654
Afu6g02130	-1.31631	8.27591	3.73e-06	5.37e-05
Afu7g06130	-1.31586	8.95426	0.00011521	0.00104604
Afu1g13320	-1.31362	6.84953	3.11e-05	0.00034063
Afu7g00350	-1.31248	6.18689	1.6e-05	0.00018974
Afu6g09420	-1.31124	0.217839	0.00022554	0.00186055
Afu1g11390	-1.31045	8.01488	2.9e-06	4.31e-05
Afu3g14140	-1.30886	6.32926	5.32e-07	9.76e-06
Afu7g00380	-1.30725	5.56108	0.00086287	0.0057167
Afu8g06770	-1.30656	3.15749	2.18e-05	0.00024805
Afu1g13630	-1.30611	5.19173	6.55e-06	8.73e-05
Afu4g07040	-1.30533	7.06026	8.79e-07	1.52e-05
Afu3g03515	-1.30531	4.32939	9.34e-07	1.59e-05
Afu1g11490	-1.30512	5.95544	1.21e-06	2e-05
Afu7g00760	-1.30322	3.16668	2.19e-05	0.00024878
Afu1g07040	-1.30284	5.29308	0.00013222	0.00117803
Afu3g08850	-1.30274	8.72595	0.00045407	0.00333557
Afu3g04050	-1.30148	2.82412	2.59e-06	3.9e-05
Afu6g00555	-1.30027	5.54486	0.0004633	0.00338615
Afu5g05640	-1.29986	6.10844	3.1e-05	0.00033912
Afu5g13850	-1.29916	5.70668	7.29e-06	9.55e-05
Afu5tG(GCC)8	-1.29906	0.813713	0.00156471	0.00946863
Afu2g05840	-1.29903	4.2456	0.00011264	0.00102886
Afu7g08410	-1.29754	2.9939	0.00064598	0.00446673
Afu8g07200	-1.29696	10.5696	1.85e-05	0.00021458
Afu3g02455	-1.29484	2.28827	6.34e-05	0.00062786
Afu6g10790	-1.29015	1.85167	0.00020343	0.00170733
Afu4g14050	-1.28909	6.35702	0.00059523	0.00418436
Afu6g09165	-1.28716	3.65832	3.25e-06	4.72e-05
Afu6g04920	-1.28682	10.7035	6.85e-05	0.0006722
Afu4g12330	-1.28514	7.35464	0.00049857	0.00359726
Afu7g05780	-1.28385	5.76621	7.39e-07	1.31e-05
Afu5g14950	-1.28211	5.14678	1.29e-06	2.11e-05
Afu4g10350	-1.28154	13.6167	0.00048399	0.00351457
Afu2g16770	-1.28148	6.30604	5e-06	6.95e-05
Afu3g14440	-1.27962	12.0656	0.00044354	0.00326532
Afu2g05370	-1.27765	2.39871	8.18e-06	0.00010569
Afu1g10497	-1.27608	7.80473	0.00037306	0.00282019
Afu1g11350	-1.27583	2.68597	0.00085142	0.00565566
Afu5g03670	-1.27407	7.27614	3.47e-06	4.99e-05
Afu2g03810	-1.27161	6.38463	3.63e-05	0.00038971
Afu5g10800	-1.26432	5.10483	0.00011288	0.00102999
Afu6g08060	-1.26348	0.76819	0.00039659	0.00297809
Afu1g16850	-1.26332	10.2204	1.29e-05	0.00015701
Afu3g02253	-1.26305	7.11644	0.00151494	0.00922254
Afu7g06780	-1.26251	6.01155	5.34e-05	0.00054459
Afu2g11500	-1.26249	2.38557	0.00061604	0.00430078
Afu6g00400	-1.2559	4.05672	1.4e-06	2.25e-05
Afu8g06270	-1.25322	5.0311	7.37e-05	0.00070992
Afu5g02760	-1.25278	6.47765	1.4e-06	2.26e-05
Afu1g02970	-1.25246	4.80761	0.0001452	0.00127462
Afu4g14180	-1.25149	3.10871	4.74e-05	0.00049221
Afu3g13830	-1.24646	6.53632	0.00052954	0.00380445
Afu3g08710	-1.24634	8.06355	5.44e-05	0.00055182
Afu6g03690	-1.24528	5.10341	0.00024275	0.00197043
Afu2g04060	-1.24419	5.71058	0.00077987	0.00523878
Afu7g06660	-1.24359	4.04967	0.00066035	0.00454436
Afu4g12340	-1.24346	6.10129	0.0003034	0.00238252
Afu3g12270	-1.24229	8.22124	0.00015	0.00131334
Afu2g10870	-1.23709	5.64455	0.00035283	0.00269953
Afu4g03595	-1.23433	10.4614	0.00023148	0.00189418
Afu1g14060	-1.23207	4.61539	8.27e-05	0.00078843
Afu1g13360	-1.2288	4.42557	0.00028822	0.00227741
Afu5g06860	-1.22666	1.12995	0.00061919	0.00431684
Afu6g02520	-1.22663	8.02713	1.92e-06	2.99e-05
Afu6g13340	-1.22604	6.009	0.00026179	0.0021064
Afu2g13370	-1.2249	4.58606	0.00020218	0.00169965
Afu6g02190	-1.22456	6.53882	4.87e-05	0.000503
Afu1g11090	-1.22434	6.42013	0.00019494	0.00164837
Afu2g05990	-1.22372	7.93241	9.16e-05	0.00086215
Afu1g11900	-1.22283	8.56408	0.00062537	0.00434858
Afu4g08780	-1.22211	6.42018	0.00103812	0.00672388
Afu3g10760	-1.22176	4.56468	1.87e-05	0.00021649
Afu6g14210	-1.22103	9.06995	0.00034557	0.002658
Afu4g03620	-1.2198	6.86664	0.0003263	0.00252705
Afu1g07480	-1.21888	11.677	1.17e-05	0.00014554
Afu6g12190	-1.21793	4.93473	0.00030521	0.0023912
Afu3g09160	-1.21571	4.01496	0.0002581	0.00208001
Afu8g05710	-1.2125	2.89688	0.00046192	0.00338193
Afu5g00290	-1.21223	1.54631	5.64e-05	0.00056833
Afu4g00290	-1.21183	2.63738	9.89e-05	0.00092259
Afu2g14490	-1.21128	5.19287	2.71e-06	4.06e-05
Afu2g17360	-1.21026	1.85811	6.71e-05	0.00066187
Afu8g01730	-1.20969	7.35156	0.00013105	0.0011696
Afu3g14970	-1.20933	3.59656	0.00028535	0.0022565
Afu2g14250	-1.20719	5.3667	0.00029685	0.00233466
Afu5g08170	-1.20665	9.13754	0.00024611	0.0019929
Afu5g09450	-1.20644	6.10216	1.73e-05	0.0002032
Afu3g00840	-1.20582	7.76162	6.22e-05	0.00061765
Afu4g09320	-1.20523	6.64227	0.00022785	0.00187197
Afu5g07780	-1.2042	11.3936	1.57e-05	0.00018616
Afu2g00720	-1.20166	9.13359	9.35e-05	0.00087678
Afu2g17000	-1.20018	6.35792	0.00043344	0.00320258
Afu1g00470	-1.19943	1.01548	0.00065577	0.0045217
Afu3g01590	-1.19901	9.63968	1.46e-05	0.00017534
Afu7g04690	-1.19657	8.44415	0.00030705	0.00240188
Afu5g04060	-1.19571	8.3653	0.00140038	0.00858708
Afu7g00280	-1.19431	4.49151	5.93e-06	8.04e-05
Afu5g02190	-1.19253	3.76479	0.00035241	0.00269838
Afu1g16630	-1.18986	2.61284	6.72e-05	0.00066269
Afu5g09200	-1.18939	8.52221	3.05e-05	0.00033516
Afu3g03320	-1.18926	11.4575	0.00038416	0.00289551
Afu7g05785	-1.18873	4.82291	0.00018767	0.00159573
Afu5g07350	-1.18453	1.10126	0.0011364	0.00725711
Afu3g09610	-1.18203	4.46251	4.36e-05	0.00045526
Afu7g03850	-1.18161	5.51431	0.00065637	0.0045217
Afu1g13230	-1.18123	3.98059	0.00043376	0.00320258
Afu3g03920	-1.18067	0.819292	0.0014346	0.00877569
Afu2g09250	-1.17701	4.72961	0.00118869	0.00747917
Afu4g12390	-1.1748	6.5098	0.00027311	0.00217821
Afu2g03830	-1.17234	9.9842	2.47e-05	0.00027737
Afu2g05380	-1.17227	5.82953	0.00012725	0.00114275
Afu6g07340	-1.17114	6.2317	1.91e-05	0.00022011
Afu5g09230	-1.17063	11.8328	1.42e-05	0.00017202
Afu2g02530	-1.16863	9.11323	0.00059652	0.00419052
Afu2g12140	-1.16766	4.65792	6.9e-05	0.00067446
Afu2g02270	-1.1636	7.29962	0.00112827	0.00721548
Afu1g00540	-1.16265	1.64818	0.00012845	0.00115048
Afu6g01820	-1.15887	4.73336	0.0003213	0.00249411
Afu4g08260	-1.14651	1.66321	0.00062439	0.0043471
Afu2g09530	-1.14555	6.86967	7.65e-05	0.00073532
Afu1g01570	-1.14538	4.41855	5.74e-06	7.84e-05
Afu1g04670	-1.145	7.94079	2.47e-05	0.00027694
Afu2g07650	-1.14476	3.52743	3.78e-05	0.00040435
Afu3g09480	-1.14351	1.30939	0.00026732	0.00213732
Afu7g00700	-1.1421	4.95673	0.00124006	0.00777341
Afu5g14810	-1.1419	4.41119	0.00013015	0.00116365
Afu6g04670	-1.14051	5.28477	0.00014399	0.0012651
Afu4g07550	-1.13333	3.24283	0.00154549	0.00937473
Afu6g14120	-1.13287	12.2835	0.00036581	0.0027737
Afu1g14590	-1.13144	5.98446	0.00100747	0.0065564
Afu6g00660	-1.13143	5.96433	5.47e-05	0.00055443
Afu7g00950	-1.13128	5.95686	0.00033983	0.00261785
Afu2g10230	-1.13112	2.16185	0.00092671	0.006084
Afu5g14970	-1.12965	5.2157	8.25e-05	0.00078699
Afu3g04240	-1.12919	4.72412	1.05e-05	0.00013156
Afu4g13210	-1.12879	7.83244	0.00012055	0.00109029
Afu5g14500	-1.12786	1.93348	0.00085048	0.00565566
Afu2g16050	-1.12405	2.3838	8.61e-05	0.00081744
Afu8g04060	-1.12277	5.79172	1.32e-05	0.00016054
Afu6g11170	-1.12172	4.36639	0.00010436	0.00096454
Afu8g05630	-1.12035	6.98015	5.9e-05	0.00059151
Afu4g09450	-1.11984	6.01471	0.00014327	0.00126096
Afu7g08500	-1.11729	4.86562	0.00121349	0.00761626
Afu3g06040	-1.11645	6.31355	5.11e-05	0.00052594
Afu4g06630	-1.11498	4.38974	0.00033896	0.00261312
Afu5g14960	-1.11437	3.24132	0.00032052	0.00248995
Afu5g00710	-1.11189	7.50538	0.00010698	0.00098523
Afu5g08650	-1.11113	4.26766	0.00021081	0.00175472
Afu5g07480	-1.10935	9.21678	0.00066448	0.0045666
Afu8g06340	-1.10853	7.52743	0.00052157	0.00374979
Afu5g12440	-1.10647	5.00582	0.00064227	0.00444714
Afu3g13430	-1.10578	4.79599	0.0001809	0.00154935
Afu5g14670	-1.10356	7.73307	0.00011703	0.0010604
Afu1g14910	-1.10243	7.55184	0.00055076	0.00392348
Afu8g05850	-1.10078	7.43365	0.0012769	0.00796493
Afu5g06240	-1.09872	9.3908	0.00010487	0.00096752
Afu1g01500	-1.09548	0.797222	0.00106706	0.00688932
Afu6g05010	-1.09419	4.14274	0.00090762	0.0059858
Afu8g02450	-1.09311	8.2639	0.00019746	0.00166825
Afu3g03720	-1.09021	6.29979	0.00019275	0.00163125
Afu3g00850	-1.08996	5.62723	7.34e-05	0.00070824
Afu3g07310	-1.0884	8.30915	0.00020025	0.00168625
Afu4g09150	-1.0883	3.30836	0.00053195	0.00381632
Afu5g14200	-1.08815	5.78025	0.0006767	0.00463484
Afu7g08605	-1.08581	4.23558	3.02e-05	0.00033179
Afu4g09190	-1.08579	8.11899	0.00087718	0.00579262
Afu5g09260	-1.08418	4.72572	0.00022771	0.00187197
Afu3g12100	-1.08353	7.65003	4.19e-05	0.00043951
Afu6g13790	-1.08233	4.82698	0.00056128	0.00398917
Afu6g00620	-1.08183	7.20186	0.0001208	0.00109064
Afu5g05830	-1.07933	6.36506	0.00130138	0.0080927
Afu5g09750	-1.07862	4.52433	0.00100773	0.0065564
Afu7g08245	-1.07748	5.46935	0.00112475	0.00720209
Afu6g04600	-1.076	5.42882	0.00150189	0.00914862
Afu7g01620	-1.07401	7.52856	0.00093774	0.00614842
Afu4g00940	-1.07189	5.51415	0.00075184	0.00507401
Afu3g00490	-1.06935	2.73125	0.00026267	0.00211012
Afu6g12350	-1.06919	5.65709	0.00019268	0.00163125
Afu1g14610	-1.06832	6.55367	0.0001126	0.00102886
Afu2g03990	-1.06827	8.32865	0.00043822	0.00323057
Afu4g14085	-1.06721	5.68561	0.00033516	0.00258582
Afu3g05980	-1.06634	6.37167	0.00022807	0.00187224
Afu2g08990	-1.06539	8.51603	0.00019996	0.00168519
Afu6g14150	-1.06496	2.64206	8.34e-05	0.00079291
Afu8g04630	-1.06243	5.06277	0.00149738	0.00912661
Afu1g16570	-1.06025	4.35342	0.00011215	0.00102719
Afu6g03620	-1.05974	5.73651	4.46e-05	0.0004647
Afu3g11410	-1.05971	3.92541	0.00027952	0.00222429
Afu2g13860	-1.05283	9.83148	0.00111892	0.00717836
Afu1g13940	-1.05191	3.99839	0.00039918	0.00299308
Afu5g02790	-1.0495	4.85395	3.49e-05	0.00037606
Afu4g03090	-1.0477	6.70772	0.00031775	0.0024722
Afu5g07970	-1.04737	5.72956	0.00017343	0.00149645
Afu2g13870	-1.04721	5.28649	0.00065661	0.0045217
Afu1g16980	-1.04628	4.23396	0.00022764	0.00187197
Afu1g08900	-1.046	6.15891	7.85e-05	0.00075276
Afu2g13040	-1.04218	6.32132	0.00028072	0.00223213
Afu2g15960	-1.04001	7.77092	0.00035096	0.00269131
Afu4g14250	-1.03998	9.06477	0.00013079	0.00116832
Afu1g14490	-1.03972	4.56385	0.00013146	0.00117229
Afu1g14920	-1.03849	4.84845	5.09e-05	0.00052422
Afu1g12930	-1.03647	6.57051	0.00025706	0.0020749
Afu6g07330	-1.03617	6.02024	6.77e-05	0.00066537
Afu5g09100	-1.03446	5.87301	0.00049688	0.00358759
Afu3g14470	-1.03425	7.29382	0.00042583	0.00315329
Afu2g05810	-1.03379	8.11444	0.00018995	0.00161153
Afu4g04710	-1.03021	5.47752	0.00014297	0.00125942
Afu3g01330	-1.0301	4.93212	0.00031832	0.00247477
Afu3g07360	-1.02666	6.62603	0.00017518	0.00150901
Afu5g04250	-1.02519	5.60228	0.00041955	0.00311584
Afu5g07320	-1.02273	2.77092	0.00043149	0.00319284
Afu4g06780	-1.02266	5.92115	0.00022642	0.00186477
Afu2g06180	-1.01974	6.22509	0.00058176	0.0041039
Afu1g07240	-1.01742	4.51416	8.23e-05	0.00078568
Afu6g13810	-1.01363	2.7507	0.00062546	0.00434858
Afu5g06470	-1.01358	7.86803	0.00044464	0.00327102
Afu2g02010	-1.01169	5.86492	0.00025151	0.00203499
Afu5g09220	-1.00962	5.19604	7.1e-05	0.00069103
Afu1g13970	-1.00915	5.84382	0.00040773	0.00304148
Afu5g05850	-1.0089	5.99764	0.00040703	0.00303846
Afu3g09790	-1.0078	6.59028	0.00034383	0.00264666
Afu1g01640	-1.00733	5.1693	0.00032774	0.00253632
Afu1g05390	-1.00607	11.5069	0.0005421	0.00387266
Afu7g00420	-1.00598	4.10568	0.00077071	0.00519449
Afu7g01410	-1.00502	7.36759	0.00068207	0.00466534
Afu2g13400	-1.00431	7.15941	0.00073618	0.00498494
Afu4g03410	-0.999259	13.0423	0.0004385	0.00323057
Afu5g02840	-0.994781	6.64018	0.00029168	0.00229761
Afu4g00590	-0.994187	6.60055	0.00117212	0.00740531
Afu1g03992	-0.991435	4.92182	0.00014579	0.00127862
Afu3g06030	-0.989715	11.8732	0.0011785	0.0074289
Afu3g06000	-0.989704	6.67442	0.00022506	0.00185806
Afu6g11290	-0.989505	2.95282	0.00046189	0.00338193
Afu6g14530	-0.987737	5.91719	0.00085411	0.00566608
Afu3g10840	-0.98693	7.28386	0.00056992	0.00404006
Afu7g06430	-0.985664	5.05707	0.00031013	0.00242407
Afu8g01710	-0.985169	9.22592	0.00148656	0.00906612
Afu5g06050	-0.984237	4.34603	0.00109513	0.00703915
Afu2g12060	-0.984095	4.92295	0.0011666	0.00738602
Afu7g01210	-0.982683	4.3573	0.00073137	0.00495903
Afu5g02750	-0.98196	9.80935	0.00023033	0.00188929
Afu6g01970	-0.978303	3.34245	0.0009133	0.00601542
Afu2g15820	-0.976028	7.20882	0.00164617	0.00987313
Afu5g14520	-0.974886	5.51805	0.00010921	0.00100388
Afu2g08170	-0.974269	5.71171	0.00011663	0.00105768
Afu2g11230	-0.973291	4.16978	0.00027607	0.00219857
Afu5g08500	-0.973239	5.12808	0.00038198	0.00288119
Afu5g09550	-0.969421	4.20349	0.00161909	0.0097453
Afu7g02420	-0.96757	5.30663	0.00162241	0.00975948
Afu3g11070	-0.966166	11.7796	0.00085572	0.00567304
Afu3g02320	-0.964804	4.16796	0.00091128	0.00600602
Afu5g13500	-0.961113	6.0985	0.00094084	0.00616074
Afu6g12240	-0.959416	4.79976	0.00035667	0.00272682
Afu6g05020	-0.958578	4.062	0.00040653	0.00303702
Afu5g02470	-0.958152	13.27	0.00075052	0.0050685
Afu5g01500	-0.957139	5.24974	0.00029	0.00228611
Afu1g10012	-0.955957	4.22351	0.00056667	0.0040199
Afu3g09090	-0.955773	5.38759	0.00157168	0.00950515
Afu2g01950	-0.949856	4.64544	0.00065147	0.00449551
Afu6g04460	-0.948229	6.50213	0.00132306	0.00819733
Afu2g17770	-0.948034	3.40543	0.00053472	0.00382539
Afu2g02220	-0.945566	4.18238	0.00069865	0.00476584
Afu1g12650	-0.94442	5.65958	0.00079981	0.00535169
Afu6g07700	-0.944214	7.06404	0.00041535	0.00308693
Afu6g02710	-0.943145	4.19325	0.00144856	0.00884501
Afu3g07750	-0.940139	3.25423	0.0010599	0.0068518
Afu2g10690	-0.938535	5.29732	0.00077923	0.00523799
Afu2g09990	-0.935654	6.234	0.00094065	0.00616074
Afu1g06140	-0.935566	1.10492	0.00164101	0.00984801
Afu2g17650	-0.93539	6.75618	0.00056227	0.00399147
Afu2g05730	-0.930002	6.59834	0.00113923	0.0072587
Afu4g03990	-0.928464	6.40962	0.00034628	0.00265948
Afu1g02130	-0.927697	6.01036	0.00041225	0.00307067
Afu2g13310	-0.923118	6.26807	0.00040411	0.00302111
Afu2g04270	-0.921915	5.1689	0.00041414	0.00308022
Afu6g12400	-0.909887	7.9447	0.00108815	0.00700876
Afu3g11530	-0.907193	5.46767	0.00071744	0.00488747
Afu4g14230	-0.905136	7.86384	0.00115973	0.00735172
Afu2g10900	-0.904663	5.9882	0.00037059	0.00280368
Afu7g03780	-0.902344	4.55406	0.00083283	0.00555404
Afu3g08900	-0.900934	9.74683	0.00056155	0.00398917
Afu1g06080	-0.899618	6.85974	0.00117111	0.00740531
Afu1g06050	-0.898384	7.14511	0.00132284	0.00819733
Afu6g02090	-0.889095	8.02997	0.00072559	0.00493304
Afu5g14660	-0.887956	6.96229	0.00078967	0.00529756
Afu4g04590	-0.886292	6.11447	0.00119994	0.00754054
Afu1g02720	-0.885791	5.29507	0.00035076	0.00269131
Afu5g03330	-0.880519	5.90459	0.00152516	0.00927363
Afu3g04070	-0.877935	9.26945	0.00126095	0.00788485
Afu1g11460	-0.877329	8.83363	0.00133296	0.00824855
Afu2g10850	-0.875355	4.11465	0.00162971	0.00978675
Afu5g06010	-0.871315	6.37159	0.0016062	0.00969077
Afu2g11800	-0.857485	5.11811	0.00074467	0.00503569
Afu3g13990	-0.857002	4.61605	0.00060916	0.0042675
Afu2g15850	-0.852815	5.85197	0.00153144	0.00930621
Afu2g04770	-0.8518	5.22895	0.00156167	0.00945589
Afu4g14100	-0.844454	6.20353	0.0012414	0.00777701
Afu5g00720	-0.835707	7.1893	0.00162984	0.00978675
Afu2g10420	-0.825522	4.79442	0.00103904	0.00672556
Afu4g04760	0.798419	5.237	0.00138709	0.00851592
Afu4g11290	0.871044	4.95401	0.0006067	0.00425617
Afu1g05910	0.871134	5.01717	0.00098726	0.00643562
Afu6g02210	0.883118	2.57578	0.00114053	0.00726185
Afu1g03120	0.887216	5.05835	0.00080405	0.00537623
Afu6g13680	0.892641	3.09176	0.00160008	0.00965959
Afu3g14530	0.901006	4.20322	0.001378	0.00848064
Afu3g11080	0.901086	3.91739	0.00063305	0.00439235
Afu4g10930	0.905532	3.0178	0.00106671	0.00688932
Afu4g13310	0.906002	3.33133	0.00138588	0.00851592
Afu6g10880	0.906987	4.60266	0.00062731	0.00435846
Afu4g06750	0.911824	3.43426	0.00101209	0.00658056
Afu6g09370	0.918078	5.15897	0.00130031	0.00809098
Afu2g13980	0.928882	1.59265	0.00158922	0.00960551
Afu3g04300	0.930969	3.38097	0.00115673	0.0073373
Afu3g10580	0.932586	3.54374	0.00078395	0.00526273
Afu1g13390	0.933015	5.10562	0.00114544	0.00728198
Afu2g01910	0.93312	3.17984	0.0012693	0.00792235
Afu3g10050	0.933902	3.82281	0.00020979	0.00174767
Afu3g10910	0.936497	5.29529	0.00040018	0.00299839
Afu1g13670	0.941351	4.83991	0.00131579	0.00816725
Afu6g04000	0.94335	3.91835	0.000245	0.0019871
Afu6g04960	0.943417	1.65565	0.00104199	0.00674031
Afu5g08890	0.944172	3.941	0.00110982	0.00712453
Afu2g08590	0.948066	4.23606	0.0002588	0.00208395
Afu1g09310	0.953828	3.89203	0.00062189	0.00433271
Afu4g13260	0.95399	4.7098	0.00025308	0.00204602
Afu2g16040	0.956905	1.83323	0.00166295	0.00995022
Afu5g07880	0.957134	2.32678	0.00122524	0.00768527
Afu2g16380	0.963068	4.96988	0.0004852	0.00352082
Afu1g17020	0.964155	2.11011	0.00128546	0.00800618
Afu8g04770	0.96599	1.94564	0.0010136	0.00658612
Afu6g12250	0.966739	3.79246	0.00061268	0.00428625
Afu1g07730	0.967064	4.22129	0.00112278	0.00719858
Afu2g10720	0.970444	2.52154	0.00118682	0.00747201
Afu5g03930	0.971191	2.55942	0.00101779	0.00660911
Afu1g10270	0.975773	2.3094	0.00043308	0.00320225
Afu2g03230	0.977777	2.33347	0.00061369	0.00428737
Afu1g00150	0.981376	6.1934	0.00046917	0.00342163
Afu2g04570	0.991555	1.5255	0.00091426	0.00601785
Afu5g14315	1.00194	2.35528	0.0010249	0.00664673
Afu3g10280	1.00688	2.5314	0.00017112	0.00147775
Afu8g04270	1.0174	3.59524	0.00066271	0.00455751
Afu6g06560	1.02788	4.45261	7.28e-05	0.00070474
Afu4g11240	1.0311	4.35486	0.00020776	0.00173359
Afu4g08380	1.0311	5.32209	0.00063048	0.00437749
Afu1g15330	1.03137	1.54038	0.00072201	0.00491528
Afu2g13650	1.03564	4.19351	0.00053114	0.00381325
Afu1g05380	1.03633	7.23456	0.00010943	0.00100504
Afu2g08440	1.03725	2.84705	0.00046731	0.00341054
Afu3g09710	1.04051	2.81914	0.00077415	0.0052107
Afu8g02030	1.04059	2.89677	0.00092111	0.00605112
Afu3g12330	1.04621	5.90063	0.00061911	0.00431684
Afu2g14390	1.05422	6.12548	0.00013502	0.00119977
Afu2g13740	1.06204	2.30905	0.00065009	0.00448903
Afu3g06480	1.06315	2.21844	0.00079058	0.00530016
Afu6g11340	1.06381	2.99201	0.0014202	0.00869285
Afu5g07500	1.06437	4.02409	0.00010085	0.00093722
Afu1g10400	1.0652	3.23384	0.00032193	0.00249708
Afu2g10730	1.07117	4.01679	0.00011107	0.00101913
Afu1g14880	1.0719	2.59527	0.00039861	0.00299103
Afu5g13180	1.07314	2.93334	0.00028892	0.00228058
Afu1g07320	1.0751	2.56957	0.00136245	0.00840026
Afu3g13120	1.07724	2.67022	0.00045926	0.00336882
Afu7g01880	1.0816	3.88503	0.00136535	0.00841302
Afu2g01230	1.08161	3.97163	0.00087896	0.00580057
Afu3g11030	1.08329	5.28594	0.00109003	0.0070115
Afu3g13200	1.08593	3.14759	0.00031602	0.0024644
Afu6g09110	1.08828	4.00145	4.15e-05	0.00043697
Afu6g13690	1.09357	3.46776	0.00016924	0.00146408
Afu4g13440	1.09372	1.53448	0.00114586	0.00728198
Afu2g01820	1.10051	3.10774	0.00020485	0.00171784
Afu4g11520	1.10574	1.85002	0.00083107	0.00554593
Afu5g09010	1.1102	2.80268	0.00013234	0.00117805
Afu3g09190	1.11245	1.85875	0.00046239	0.00338193
Afu2g14700	1.11453	1.2282	0.00028382	0.00224791
Afu4g09030	1.11621	3.80052	0.00159239	0.00961891
Afu6g03430	1.11704	3.33151	0.00018184	0.00155557
Afu1g14400	1.12683	3.03633	0.00045287	0.00332915
Afu1g02040	1.13068	5.6291	0.00035708	0.00272795
Afu7g04170	1.13258	1.85808	0.00096221	0.00629255
Afu3g12580	1.13505	3.25732	1.06e-05	0.00013258
Afu3g11340	1.13738	5.12072	0.00011296	0.00102999
Afu1g03035	1.14199	4.74374	5.2e-05	0.00053165
Afu1g16690	1.14307	4.36041	1.5e-05	0.00017998
Afu6g04770	1.14328	3.83502	0.00051083	0.00367524
Afu4g12150	1.14819	3.57506	0.00097085	0.00634088
Afu6g10210	1.15003	3.50197	0.00048087	0.00349445
Afu6g12940	1.15058	4.05243	0.00137071	0.00844094
Afu6g10420	1.15294	2.59683	3.96e-05	0.00042055
Afu5g04350	1.15678	1.89	0.00024101	0.00196247
Afu3g02010	1.15886	5.62936	0.00039019	0.00293438
Afu4g03930	1.16016	1.60584	0.00032421	0.0025128
Afu8g01590	1.16402	0.735441	0.00126484	0.00790269
Afu5g11810	1.16537	2.81984	6.36e-05	0.00062902
Afu4g06690	1.1684	5.47659	0.00148171	0.00904202
Afu3g03350	1.17101	2.61446	0.00047083	0.0034288
Afu3g06060	1.17406	3.0672	0.00025699	0.0020749
Afu4g12200	1.17559	2.61045	0.00021379	0.00177664
Afu1g09570	1.17689	3.03574	0.00021803	0.00181032
Afu8g04290	1.18175	3.47382	0.00066854	0.0045914
Afu4g12010	1.18342	2.63204	4.93e-05	0.00050918
Afu6g02400	1.18715	1.16909	0.00061346	0.00428737
Afu7g03680	1.18803	3.79906	0.00013384	0.00119032
Afu6g09030	1.18997	3.57154	5.92e-06	8.04e-05
Afu4g01260	1.19092	3.19478	5.07e-05	0.00052205
Afu1g11010	1.1959	2.01343	8.91e-05	0.00084225
Afu7g04180	1.19638	1.50599	0.00017599	0.00151472
Afu1g14540	1.19651	2.46941	0.00015252	0.00133193
Afu3g14300	1.20077	3.19077	0.00025807	0.00208001
Afu2g15020	1.20158	0.549288	0.0013896	0.00852615
Afu3g09100	1.2021	1.40698	0.00022085	0.00182926
Afu5g13650	1.2023	3.9793	0.00049949	0.0036013
Afu7g06520	1.20234	0.954216	0.00047265	0.00343962
Afu3g07030	1.20496	3.57324	7.57e-05	0.00072898
Afu4g14850	1.20604	2.60814	0.00032814	0.00253746
Afu5g06410	1.20859	1.84113	0.00120383	0.0075603
Afu2g03050	1.21259	3.7135	3.12e-06	4.56e-05
Afu4g09840	1.21332	1.64143	2.07e-05	0.00023692
Afu2g00220	1.21351	5.40007	7.3e-06	9.55e-05
Afu6g02060	1.2172	3.03053	0.00021992	0.00182308
Afu4g12210	1.21916	3.63196	1.85e-06	2.89e-05
Afu1g14960	1.22168	2.85518	6.58e-05	0.00064931
Afu2g17270	1.22252	2.30155	0.00017101	0.00147775
Afu2g06130	1.23368	1.74046	9.53e-05	0.00089318
Afu7g04380	1.23394	2.42278	5.16e-05	0.00052909
Afu7g05830	1.23664	1.87065	0.00141656	0.00868103
Afu2g05220	1.23711	2.39475	1.6e-05	0.00018943
Afu1g03920	1.23845	2.49404	6.82e-06	9.07e-05
Afu6g08390	1.23927	6.6468	0.00024119	0.00196247
Afu1g15120	1.24661	2.09268	0.00067248	0.0046153
Afu1g04900	1.247	7.61958	0.00108833	0.00700876
Afu5g09930	1.24874	4.17327	5.38e-05	0.00054745
Afu8g00620	1.24992	4.19563	6.2e-06	8.33e-05
Afu6g11130	1.24997	6.26344	0.0001365	0.0012105
Afu4g12140	1.25168	2.12744	0.0003289	0.00254142
Afu2g08180	1.25538	0.894711	0.00028147	0.00223458
Afu7g01740	1.25932	3.29902	0.00073522	0.00498176
Afu1g11370	1.26125	2.35013	3.04e-05	0.00033452
Afu2g04960	1.26191	2.8294	1.81e-05	0.00021044
Afu7g01270	1.26243	2.29333	6.95e-06	9.21e-05
Afu2g05620	1.26414	2.44766	0.00020566	0.00172173
Afu5g03810	1.26838	2.34096	0.00099365	0.00647312
Afu2g11120	1.27029	5.0131	6.88e-05	0.00067425
Afu1g07330	1.27118	0.251478	0.00046982	0.00342393
Afu4g03321	1.27204	1.69521	5.41e-05	0.00055048
Afu3g14710	1.27234	4.71344	1.44e-05	0.00017315
Afu1g05420	1.27557	2.53947	2.94e-06	4.35e-05
Afu3g01530	1.27826	2.71978	2.43e-05	0.00027372
Afu2g16300	1.27852	0.977708	7e-05	0.00068341
Afu5g03350	1.28058	3.37338	3.04e-06	4.47e-05
Afu2g05240	1.28105	4.89105	0.00024187	0.00196639
Afu4g06970	1.28347	3.86535	0.00067426	0.00462438
Afu1g14210	1.285	2.17773	1.61e-05	0.00018996
Afu5g02570	1.28547	4.0951	6.6e-06	8.78e-05
Afu7g04310	1.28803	2.9161	0.00012455	0.00112147
Afu2g05230	1.28851	-0.434476	0.00077171	0.00519776
Afu8g04160	1.2906	1.84537	0.00010148	0.00093996
Afu4g10940	1.29112	5.36018	7.04e-07	1.25e-05
Afu3g11570	1.29143	0.867942	0.00010342	0.00095671
Afu6g11530	1.29374	3.49088	0.00053338	0.00382119
Afu1g10830	1.29494	1.1615	8.64e-05	0.00081976
Afu5g08470	1.29661	1.94146	5.43e-05	0.00055182
Afu2g02810	1.2988	2.60169	4.87e-06	6.79e-05
Afu4g13940	1.29896	2.2683	0.00018094	0.00154935
Afu2g01300	1.29964	1.34464	0.00162629	0.00977705
Afu7g03710	1.30155	4.18479	4.04e-07	7.7e-06
Afu5g10300	1.30168	0.892338	0.00067944	0.00465052
Afu3g09730	1.3029	3.49403	2.73e-06	4.08e-05
Afu1g13010	1.30305	1.93015	0.00125621	0.00786488
Afu5g04070	1.30905	1.21137	9.26e-05	0.00086987
Afu2g14150	1.30939	2.75018	0.00014017	0.00123798
Afu5g01370	1.31094	2.18101	0.00013574	0.00120511
Afu4g01040	1.31435	2.11855	0.00035878	0.00273871
Afu7g05610	1.31534	1.09148	0.00023829	0.00194353
Afu2g06270	1.31672	0.586337	0.00119889	0.00753864
Afu5g01810	1.31704	2.33577	7.17e-05	0.000696
Afu5g11880	1.32045	1.35165	0.00034592	0.0026587
Afu6g09910	1.32194	-0.103727	0.00113882	0.0072587
Afu6g11420	1.32348	0.373557	0.00085116	0.00565566
Afu4g03710	1.32358	-0.204373	0.00084436	0.00562725
Afu5g13020	1.32592	3.27769	0.00017401	0.0015002
Afu3g05520	1.32943	3.25861	3.88e-07	7.44e-06
Afu1g17360	1.32957	2.51627	2.38e-06	3.62e-05
Afu1g14570	1.33251	4.80283	0.00012833	0.00115039
Afu4g03080	1.33309	3.19414	0.00015791	0.00137664
Afu6g04730	1.33517	4.70702	0.00115323	0.00731967
Afu2g07840	1.34011	5.67701	0.00013661	0.0012105
Afu8g07360	1.34052	-0.0661753	0.00077716	0.00522748
Afu6g04830	1.3415	2.14789	3.46e-06	4.99e-05
Afu5g07690	1.34182	3.25316	5.15e-05	0.00052843
Afu5g06990	1.35036	0.809569	0.00053308	0.00382119
Afu4g00550	1.35343	2.32225	5.15e-05	0.00052843
Afu4g01290	1.35373	9.45233	0.00160914	0.00970273
Afu7g05850	1.35537	0.252259	0.00075567	0.00509649
Afu4g09230	1.35653	3.90963	0.00135856	0.00838139
Afu1g03410	1.35946	3.68187	2.25e-06	3.47e-05
Afu3g08060	1.35967	1.25442	9.71e-05	0.00090742
Afu1g15740	1.35967	3.2297	2.74e-06	4.08e-05
Afu2g18040	1.3597	0.215544	0.00048798	0.00353594
Afu8g05805	1.36102	2.06844	0.00112458	0.00720209
Afu2g12940	1.36195	2.59951	0.00040081	0.00300088
Afu4g09830	1.36315	1.42217	0.00021914	0.00181813
Afu2g09620	1.36495	2.1343	1.18e-05	0.00014664
Afu6g05090	1.36517	1.21907	0.00011233	0.00102788
Afu1g07080	1.36587	0.971173	0.00037952	0.0028648
Afu1g04575	1.36753	6.12598	2.16e-06	3.33e-05
Afu4g07960	1.36944	1.67521	0.00011524	0.00104604
Afu2g12350	1.3712	1.16739	1.94e-05	0.00022345
Afu2g10650	1.37321	2.3399	5.31e-05	0.00054213
Afu6g02900	1.37518	-0.0959814	0.00036079	0.00274796
Afu2g16140	1.37567	1.91804	0.00058112	0.00410228
Afu1g04770	1.37699	1.46795	3.37e-05	0.00036624
Afu4g06110	1.38175	2.85739	0.00017814	0.0015306
Afu6g03890	1.38206	4.23075	4.83e-06	6.75e-05
Afu3g14010	1.38233	3.24147	0.00071731	0.00488747
Afu1g01540	1.38384	3.12579	9.58e-06	0.00012157
Afu1g05360	1.388	-0.100548	0.00135459	0.00836197
Afu7g05100	1.38993	0.415626	0.00054759	0.00390638
Afu5g13440	1.39316	1.32832	0.00114468	0.00728198
Afu2g02920	1.39351	2.92996	2.26e-05	0.00025646
Afu4g03350	1.39391	2.21485	3.17e-05	0.00034608
Afu4g08600	1.39486	5.11886	0.00011135	0.00102076
Afu5g00640	1.40192	1.94967	4.3e-05	0.00044994
Afu4g04390	1.40747	1.61663	1.84e-05	0.00021357
Afu2g01410	1.4077	-0.353587	0.00072615	0.00493352
Afu6g03025	1.4113	5.73383	0.00024247	0.00196973
Afu2g03540	1.41157	1.69867	6.17e-05	0.00061456
Afu6g04270	1.41951	5.21457	1.12e-07	2.41e-06
Afu8g00540	1.42161	1.80996	0.00079562	0.00533042
Afu7g06460	1.42568	4.7747	1.25e-05	0.00015302
Afu2g14780	1.43366	1.70672	1.63e-06	2.59e-05
Afu1g06470	1.43706	1.20112	0.00014351	0.00126195
Afu6g04010	1.43879	5.16923	4.44e-05	0.00046322
Afu2g04240	1.44005	4.2462	2.67e-05	0.00029884
Afu3g07800	1.44017	0.567489	0.0002342	0.0019148
Afu2g03130	1.4425	-0.265841	0.00133508	0.00825665
Afu7g02070	1.44399	5.28667	5.46e-08	1.28e-06
Afu5g14260	1.44495	1.98144	5.97e-06	8.09e-05
Afu3g12390	1.44589	1.09479	0.00113932	0.0072587
Afu1g03750	1.44685	2.77607	1.89e-07	3.89e-06
Afu6g08830	1.44702	3.0352	5.11e-06	7.08e-05
Afu4g05870	1.448	3.31007	1.65e-05	0.00019421
Afu1g15670	1.44894	4.18485	4.32e-05	0.000452
Afu2g05115	1.44912	3.56631	0.00069302	0.00473387
Afu5g08460	1.4498	0.942326	0.00036478	0.00276792
Afu4g08830	1.44998	3.00035	4.69e-07	8.74e-06
Afu5g03269	1.45111	3.14958	6.96e-06	9.21e-05
Afu3g01840	1.45135	5.0608	2.99e-07	5.9e-06
Afu4g00195	1.45153	3.5124	0.00133698	0.00826088
Afu6g11480	1.45255	1.84721	7.28e-05	0.00070474
Afu1g07520	1.45658	5.86482	2.3e-08	5.73e-07
Afu1g13250	1.45704	4.39323	6.14e-06	8.28e-05
Afu1g06800	1.45728	1.37808	1.19e-05	0.00014773
Afu1g02000	1.45733	1.00795	0.00055068	0.00392348
Afu5g06790	1.45876	1.24862	4.34e-05	0.00045399
Afu1g15966	1.45922	1.11484	0.00082677	0.00552085
Afu8g06335	1.46523	3.38139	1.06e-06	1.77e-05
Afu2g15760	1.46592	5.20218	2.97e-06	4.38e-05
Afu1g12130	1.46827	5.44175	1.51e-06	2.42e-05
Afu4g03610	1.4702	0.603544	1.56e-05	0.00018518
Afu3g08930	1.47123	-0.245031	0.00126537	0.00790269
Afu2g14480	1.4739	0.204903	0.0002072	0.00173179
Afu1g03730	1.47642	1.92914	9.08e-06	0.00011586
Afu5g01030	1.48776	7.57455	0.00026649	0.00213237
Afu5g02330	1.49035	10.1849	2.59e-06	3.9e-05
Afu4g02805	1.49226	3.8292	0.00086631	0.00573359
Afu2g15810	1.49392	5.39193	0.00116177	0.00736009
Afu2g09070	1.50429	3.83806	2.66e-06	4e-05
Afu4g07710	1.50675	5.51647	0.00112824	0.00721548
Afu1g11100	1.50712	1.5322	1.51e-05	0.00018048
Afu5g02820	1.50955	4.0962	0.00041312	0.00307486
Afu6g01830	1.5107	5.86987	3.58e-05	0.00038544
Afu2g00410	1.51167	1.45161	1.65e-05	0.00019428
Afu2g10950	1.51343	0.621586	0.00036195	0.00275477
Afu5g01820	1.51502	6.21708	9.71e-06	0.00012312
Afu5g08250	1.51951	0.332514	2.92e-05	0.00032282
Afu3g01450	1.52121	2.84433	9.01e-07	1.55e-05
Afu3g09850	1.52358	3.41431	1.72e-05	0.00020146
Afu8g00360	1.52393	2.67572	0.00153626	0.00932431
Afu2g11070	1.52664	1.10337	0.00057131	0.00404426
Afu2g11260	1.5277	4.83888	2.53e-06	3.83e-05
Afu3g11560	1.53442	1.0062	6.22e-05	0.00061765
Afu2g13420	1.53689	3.72146	0.0003639	0.00276337
Afu3g00560	1.53774	2.68582	0.00045872	0.00336724
Afu5g05580	1.53973	2.87803	7.67e-06	9.99e-05
Afu3g09560	1.54104	3.20988	2.27e-08	5.68e-07
Afu3g03600	1.54474	2.68904	3.12e-06	4.56e-05
Afu2g03910	1.54699	1.96164	0.00018781	0.00159573
Afu2g01240	1.55194	4.9549	0.0003304	0.00255102
Afu5g09840	1.55438	2.81979	8.36e-05	0.00079406
Afu3g00720	1.55495	4.90654	3.02e-05	0.00033179
Afu1g16640	1.55553	1.33921	2.63e-06	3.95e-05
Afu5g10890	1.5563	2.64434	5.17e-05	0.00052914
Afu8g01530	1.55888	2.12558	0.00014172	0.00124946
Afu4g08310	1.56261	4.14404	0.00054443	0.00388656
Afu3g06530	1.56545	4.90596	0.00026533	0.00212638
Afu5g10050	1.56556	-0.0836273	0.00040151	0.00300394
Afu7g02550	1.56791	4.28664	3.46e-08	8.34e-07
Afu5g07570	1.5712	0.244286	0.0008701	0.00575335
Afu5g09590	1.5742	-0.707193	0.00117843	0.0074289
Afu6g07090	1.57429	1.78043	9.84e-07	1.66e-05
Afu8g01780	1.57736	1.04387	4.25e-05	0.00044521
Afu2g02660	1.57786	0.523912	7.19e-06	9.46e-05
Afu1g14380	1.57969	1.53865	2.58e-06	3.9e-05
Afu3g13620	1.58548	4.03293	1e-07	2.18e-06
Afu8g02500	1.58815	2.02312	4.14e-07	7.86e-06
Afu1g15100	1.5908	2.07218	0.0002074	0.00173207
Afu3g11840	1.59149	4.49242	8.13e-06	0.00010524
Afu2g15900	1.59238	1.23467	2.09e-05	0.00023882
Afu1g13950	1.59571	0.944399	6.33e-06	8.48e-05
Afu7g04330	1.60786	4.93999	4.29e-09	1.26e-07
Afu1g11600	1.61321	1.01023	1.7e-06	2.69e-05
Afu6g13760	1.61385	1.96153	1.33e-05	0.00016118
Afu6g03340	1.61633	2.02376	0.00010019	0.00093368
Afu2g09890	1.61867	5.20055	2.03e-09	6.26e-08
Afu6g11110	1.62075	2.06304	1.32e-06	2.15e-05
Afu1g11030	1.62216	-1.119	0.00049605	0.00358418
Afu3g03220	1.62401	0.587552	7.19e-05	0.00069766
Afu7g04680	1.62479	1.4509	8.91e-07	1.54e-05
Afu3g00230	1.6257	1.45976	0.00131236	0.00815096
Afu2g17815	1.62718	-0.787663	0.00085278	0.00566098
Afu5g14800	1.63029	1.46528	4.32e-06	6.14e-05
Afu3g11780	1.63147	0.230562	0.00042207	0.0031323
Afu7g08650	1.63257	3.25997	7.55e-08	1.71e-06
Afu2g14450	1.6328	4.5596	1.18e-07	2.53e-06
Afu1g05140	1.6328	-0.320197	0.00035192	0.0026966
Afu4g13050	1.63529	6.53864	1.85e-07	3.83e-06
Afu6g10780	1.63601	-0.414138	0.00026626	0.0021322
Afu1g03800	1.6367	6.41693	0.00144498	0.00882847
Afu2g09060	1.63964	2.63323	0.00030421	0.00238514
Afu2g14610	1.65491	2.37354	0.0001207	0.00109064
Afu3g01750	1.6564	-0.460735	0.00042246	0.00313289
Afu1g12920	1.65782	4.81933	4.97e-06	6.91e-05
Afu2g10480	1.65883	2.62714	1.04e-06	1.74e-05
Afu4g07850	1.66138	1.27239	1.93e-06	3e-05
Afu6g03240	1.66302	2.94976	1.26e-06	2.07e-05
Afu1g04830	1.67083	0.932732	4.83e-06	6.75e-05
Afu5g07630	1.67115	3.22946	1.72e-06	2.73e-05
Afu1g06260	1.67504	2.18682	1.49e-07	3.13e-06
Afu1g03320	1.67562	2.07701	0.00128497	0.00800618
Afu1g11570	1.67823	2.73519	3.25e-07	6.37e-06
Afu3g08250	1.67868	4.74563	6.03e-10	2.04e-08
Afu5g07420	1.68099	1.62764	1.93e-07	3.97e-06
Afu3g02360	1.68105	-0.209441	6.88e-05	0.00067425
Afu7g00730	1.6848	3.39174	4.34e-07	8.14e-06
Afu3g07630	1.6947	0.548246	5.16e-06	7.13e-05
Afu2g00870	1.69517	0.0592446	0.00055458	0.00394513
Afu6g12670	1.69559	1.4213	4.01e-05	0.00042479
Afu3g02450	1.69893	1.14742	6.17e-05	0.00061456
Afu7g04470	1.70212	1.98836	4.11e-07	7.81e-06
Afu3g14000	1.70213	2.13045	1.15e-05	0.0001425
Afu4g10150	1.70416	1.3726	0.00043756	0.00322831
Afu3g12910	1.71103	1.14041	0.00016532	0.00143504
Afu1g13860	1.72189	1.5184	6.52e-07	1.18e-05
Afu7g05550	1.72896	3.1719	1.63e-08	4.18e-07
Afu2g16720	1.73345	2.00036	7.42e-06	9.7e-05
Afu5g15060	1.73445	1.36606	7.48e-09	2.09e-07
Afu2g01250	1.73793	0.557518	0.000588	0.00414504
Afu5g10360	1.74002	1.28099	7.64e-07	1.35e-05
Afu4g07410	1.74053	2.11302	6.39e-09	1.82e-07
Afu2g09355	1.74392	4.94033	1.26e-05	0.00015449
Afu2g11670	1.74898	1.01135	5.48e-05	0.00055443
Afu5g01420	1.75007	0.753548	0.0011005	0.00706915
Afu5g03530	1.75122	1.83207	3.11e-07	6.13e-06
Afu1g13110	1.7538	-0.409105	9.75e-05	0.00091024
Afu6g08400	1.75848	0.27481	0.00098515	0.006426
Afu6g06820	1.7678	2.60838	1.01e-05	0.00012702
Afu7g02400	1.76855	1.55944	2.66e-07	5.28e-06
Afu5g01490	1.77198	7.92081	8.82e-06	0.00011304
Afu1g12400	1.77368	1.70514	3.42e-09	1.02e-07
Afu7g04000	1.77392	0.830467	0.00011727	0.00106162
Afu2g02500	1.77416	5.40934	0.00012105	0.00109197
Afu3g07150	1.77602	6.12445	2.1e-10	7.67e-09
Afu3g09210	1.77654	2.95657	3.33e-11	1.35e-09
Afu2g01310	1.77918	4.66558	5.34e-07	9.79e-06
Afu4g08120	1.78088	2.77583	1.21e-05	0.00014977
Afu6g03030	1.78705	0.523998	0.00042291	0.00313393
Afu4g08230	1.78717	-1.3004	0.00026447	0.00212122
Afu2g14547	1.78844	-0.410025	0.00072775	0.00494112
Afu4g04270	1.7938	4.3843	2.6e-07	5.18e-06
Afu2g01030	1.7967	3.11541	1.13e-08	3.04e-07
Afu3g10175	1.79706	0.82093	2.96e-06	4.38e-05
Afu1g09520	1.8011	1.62448	3.26e-06	4.74e-05
Afu8g01810	1.80482	2.89672	7.13e-09	2.01e-07
Afu1g14190	1.80989	2.16122	2.12e-07	4.33e-06
Afu2g03240	1.81006	0.0829879	0.00038461	0.00289671
Afu6g10250	1.81853	-0.631717	8.14e-05	0.00077853
Afu1g04510	1.8187	3.85413	3.61e-05	0.00038752
Afu3g09540	1.82072	0.463872	8.71e-05	0.00082452
Afu2g02040	1.82119	-0.44853	0.00010103	0.00093805
Afu2g10130	1.83197	2.46349	1.62e-07	3.4e-06
Afu3g00800	1.83204	3.97683	3.51e-09	1.04e-07
Afu8g06020	1.83341	4.134	9.96e-08	2.18e-06
Afu5g02520	1.83758	2.0078	2.44e-05	0.00027483
Afu6g11910	1.84194	-1.58979	0.00166032	0.00994032
Afu2g15330	1.84317	-1.02986	0.00049294	0.00356929
Afu1g01770	1.84446	0.0222782	6.08e-06	8.21e-05
Afu2g16710	1.84544	1.93864	1.79e-05	0.000209
Afu8g00740	1.84606	0.0330536	1.95e-05	0.00022475
Afu2g01290	1.85048	-0.319362	6.4e-05	0.00063274
Afu1g04150	1.861	6.57185	9.27e-06	0.00011796
Afu1g01890	1.86266	1.4093	3.46e-05	0.00037371
Afu4g04605	1.87692	2.24955	8.75e-08	1.95e-06
Afu2g06160	1.881	4.36261	2.38e-06	3.62e-05
Afu8g06060	1.88166	1.35187	0.0002733	0.00217821
Afu2g08500	1.88238	0.476465	9.94e-08	2.18e-06
Afu3g09050	1.88588	1.2791	8.08e-06	0.0001047
Afu6g08460	1.88664	3.93102	3.5e-12	1.64e-10
Afu6g11740	1.89929	1.1981	4.75e-07	8.83e-06
Afu5g06840	1.90061	2.26728	1.81e-09	5.67e-08
Afu3g14690	1.90207	-1.00019	9.17e-05	0.00086215
Afu1g16420	1.90275	-1.39866	0.00082375	0.00550432
Afu6g13590	1.90279	2.65059	8.24e-06	0.00010634
Afu6g13080	1.90548	0.214463	3.48e-07	6.79e-06
Afu8g00370	1.90729	0.0156619	0.00017624	0.00151555
Afu4g08760	1.91275	4.4697	1.48e-07	3.11e-06
Afu8g02020	1.91765	-0.553382	0.00087067	0.00575336
Afu4g08295	1.92144	-0.192555	6.11e-05	0.00061027
Afu8g01510	1.92218	1.3708	6.75e-05	0.00066377
Afu3g06730	1.92553	6.16154	4.96e-12	2.27e-10
Afu4g07230	1.93593	4.1309	6.08e-13	3.21e-11
Afu2g11370	1.94024	0.355575	1.5e-05	0.00017933
Afu4g03520	1.94453	-0.760519	0.00067563	0.0046307
Afu6g12000	1.94953	1.33081	6.72e-07	1.2e-05
Afu3g01990	1.95019	2.30116	2.93e-06	4.34e-05
Afu3g07340	1.95129	0.986724	6.07e-06	8.21e-05
Afu3g13700	1.95318	-0.239515	5.86e-06	7.97e-05
Afu2g14290	1.95691	2.23859	4.68e-06	6.59e-05
Afu4g03722	1.96452	2.91966	1.38e-06	2.23e-05
Afu7g06510	1.97133	4.20056	2.2e-10	7.97e-09
Afu3g07730	1.97263	4.76368	4.1e-05	0.00043274
Afu2g01180	1.97955	3.58167	4.17e-07	7.86e-06
Afu4g12510	1.98514	3.40095	1.96e-07	4.02e-06
Afu2g05920	1.98973	2.78966	1.88e-10	6.9e-09
Afu6g09050	1.9949	0.301733	8.88e-06	0.00011376
Afu2g14661	1.99712	1.0039	7.03e-05	0.0006853
Afu3g02785	2.00365	1.43435	8.86e-09	2.44e-07
Afu2g12690	2.00434	-1.26803	0.00138358	0.00850981
Afu3g14580	2.01323	5.30651	1.79e-10	6.58e-09
Afu6g00670	2.01788	1.01127	0.00028907	0.00228058
Afu3g07660	2.01953	2.74263	9.49e-07	1.61e-05
Afu1g15850	2.02328	3.42836	2.53e-06	3.83e-05
Afu4g14740	2.02441	4.06684	8.66e-10	2.83e-08
Afu7g00320	2.02693	1.72986	1.75e-06	2.76e-05
Afu2g14300	2.03879	2.03883	6.68e-07	1.2e-05
Afu1g12210	2.05602	4.19227	1.12e-10	4.2e-09
Afu1g11040	2.05692	1.65088	2.87e-11	1.18e-09
Afu1g05860	2.05939	1.42658	5.39e-08	1.27e-06
Afu4g08890	2.05945	-0.532206	0.00131993	0.00818794
Afu3g09690	2.06933	9.03342	5.88e-07	1.07e-05
Afu6g13860	2.07055	0.536226	1.71e-08	4.37e-07
Afu5g03830	2.07205	-0.0990146	0.00031703	0.00247039
Afu3g08960	2.08067	4.2706	2.86e-09	8.58e-08
Afu6g10430	2.09256	0.369747	4.83e-07	8.94e-06
Afu3g10540	2.09305	3.07009	2.11e-08	5.36e-07
Afu6g03345	2.09672	0.931363	7.25e-06	9.51e-05
Afu6g00260	2.11273	2.87659	1.78e-10	6.57e-09
Afu4g01220	2.11665	5.25064	4.46e-13	2.38e-11
Afu2g05700	2.12477	1.98416	7.03e-10	2.36e-08
Afu8g00560	2.13727	0.482126	0.00059223	0.00417045
Afu2g02650	2.1447	-0.108471	1.22e-05	0.0001505
Afu7g01190	2.14777	-1.3354	0.00036308	0.00275918
Afu8g06000	2.14985	2.29824	6.55e-07	1.18e-05
Afu3g10210	2.15271	-1.84978	0.00064173	0.00444647
Afu5g01580	2.15522	0.345281	1.25e-08	3.31e-07
Afu7g06850	2.1581	0.426483	0.00018779	0.00159573
Afu3g13750	2.16005	1.32097	7.07e-09	2e-07
Afu1g16250	2.16081	3.4904	7.72e-10	2.56e-08
Afu8g01350	2.16687	1.55215	4.53e-12	2.08e-10
Afu8g00400	2.1739	0.474706	6.09e-05	0.00060813
Afu6g08950	2.17414	1.17087	1.59e-07	3.33e-06
Afu1g13560	2.17643	3.59351	1.06e-10	4.02e-09
Afu1g01812	2.17698	1.36167	4.46e-10	1.56e-08
Afu1g05460	2.18325	2.03987	4.45e-07	8.31e-06
Afu2g03190	2.18413	3.90054	5.67e-08	1.32e-06
Afu2g14440	2.18927	0.893589	7.91e-10	2.6e-08
Afu8g00120	2.19144	1.47095	3.43e-07	6.7e-06
Afu6g11810	2.19709	0.92807	6.33e-05	0.00062695
Afu5g13830	2.21333	3.43011	6.86e-11	2.65e-09
Afu6g11745	2.21539	-1.23589	0.00047978	0.00348902
Afu8g05280	2.21849	4.67992	3.13e-07	6.14e-06
Afu2g13150	2.22073	3.28363	1.66e-13	9.47e-12
Afu6g00160	2.22691	-1.02631	1.27e-05	0.00015501
Afu6g03720	2.23039	-1.19057	3.07e-05	0.00033661
Afu1g06910	2.23795	0.321407	1.71e-07	3.58e-06
Afu5g10400	2.24508	-1.17064	0.00102263	0.00663627
Afu3g06940	2.24655	-0.0212923	8.41e-06	0.00010824
Afu5g12960	2.24727	3.02922	4.24e-16	3.28e-14
Afu3g12570	2.24821	-1.05957	0.00028307	0.00224424
Afu1g10170	2.24895	2.20684	2.05e-09	6.29e-08
Afu8g06680	2.24976	0.414774	3.41e-09	1.02e-07
Afu3g01600	2.2515	2.90408	2.76e-15	1.93e-13
Afu8g07120	2.25517	0.961757	2.68e-06	4.02e-05
Afu3g14740	2.26036	1.80138	1.76e-11	7.42e-10
Afu1g10590	2.26585	3.82407	2.31e-14	1.43e-12
Afu5g14850	2.26617	3.22809	2.72e-08	6.68e-07
Afu2g01490	2.26638	-1.20746	0.00029765	0.0023392
Afu2g17500	2.27076	2.22897	7.39e-09	2.07e-07
Afu4g09940	2.27136	-0.127921	2.87e-05	0.00031804
Afu5g09720	2.27398	3.65957	5.09e-15	3.42e-13
Afu5g10490	2.27685	4.30179	4.34e-12	2.02e-10
Afu3g03200	2.28526	-1.14898	0.00012431	0.00112038
Afu2g04320	2.28923	2.43632	3.9e-11	1.57e-09
Afu6g07850	2.29014	2.49862	5.92e-11	2.33e-09
Afu6g03310	2.29122	-0.500335	4.51e-07	8.42e-06
Afu2g15255	2.30311	0.778689	4.22e-08	1.01e-06
Afu7g01570	2.30701	5.00371	1.97e-10	7.22e-09
Afu1g15690	2.30743	-0.158501	0.00010719	0.00098623
Afu2g17890	2.30771	-1.05267	1.64e-05	0.00019366
Afu4g01170	2.30803	-0.389167	4.63e-06	6.53e-05
Afu7g05060	2.31235	1.61286	3.95e-07	7.54e-06
Afu5g02960	2.31434	-1.04298	5.34e-06	7.36e-05
Afu3g03650	2.31802	4.19486	1.68e-09	5.3e-08
Afu4g07950	2.32185	3.54748	3.43e-12	1.62e-10
Afu1g12100	2.32905	-0.384043	1.32e-06	2.15e-05
Afu7g00170	2.33053	1.27164	5.79e-08	1.34e-06
Afu8g01130	2.33097	-1.45734	0.00023977	0.00195401
Afu4g06980	2.3317	0.635966	3.78e-10	1.34e-08
Afu3g03010	2.33502	0.662034	2e-05	0.00022974
Afu1g14130	2.34016	0.959526	3.64e-08	8.75e-07
Afu4g03920	2.34431	-0.236597	1.24e-06	2.03e-05
Afu2g14470	2.35323	3.42204	2.25e-09	6.87e-08
Afu2g02370	2.35343	0.307518	1.13e-08	3.04e-07
Afu3g13220	2.35499	1.4075	2.08e-05	0.00023813
Afu7g06680	2.36237	2.44287	4.44e-09	1.3e-07
Afu1g12440	2.3673	3.25937	2.4e-17	2.14e-15
Afu8g01790	2.36859	1.67081	2.86e-13	1.57e-11
Afu4g14150	2.37007	-1.4824	7.34e-05	0.00070824
Afu6g09640	2.37886	-1.30858	0.00031765	0.0024722
Afu2g07820	2.38582	0.0321673	7.95e-08	1.79e-06
Afu2g00967	2.38754	1.34463	2.14e-08	5.41e-07
Afu2g13660	2.38895	-1.72356	3.46e-05	0.00037371
Afu3g06570	2.39062	0.198676	2.91e-08	7.11e-07
Afu4g13800	2.40412	0.730008	5.49e-09	1.59e-07
Afu6g13940	2.40537	-0.30366	9.47e-08	2.08e-06
Afu8g01060	2.4058	0.773447	6.94e-08	1.59e-06
Afu2g08050	2.42563	-0.466766	1.35e-06	2.18e-05
Afu7g00160	2.43521	-1.23354	0.00022276	0.00184207
Afu4g12020	2.43753	0.368335	6.75e-09	1.92e-07
Afu2g16110	2.43936	-0.182983	1.28e-07	2.73e-06
Afu1g09270	2.44697	0.820355	6.03e-10	2.04e-08
Afu1g16770	2.45142	0.569266	7.29e-10	2.44e-08
Afu2g14655	2.45203	5.35322	7.33e-09	2.06e-07
Afu3g00120	2.45313	-1.7848	0.00074552	0.00503808
Afu2g16830	2.4543	3.47671	2.29e-10	8.25e-09
Afu6g13950	2.45914	1.77482	6.64e-11	2.58e-09
Afu2g04810	2.47075	-1.84604	0.00030373	0.00238328
Afu2g16190	2.47179	2.30755	2.49e-08	6.17e-07
Afu4g13760	2.47652	4.43167	3.93e-18	3.9e-16
Afu3g07550	2.48096	2.78481	2.8e-12	1.34e-10
Afu6g08470	2.48524	7.37584	2.43e-10	8.74e-09
Afu4g01230	2.49137	6.15493	2.87e-18	2.91e-16
Afu6g14510	2.49577	2.5725	1.22e-05	0.00015019
Afu2g14430	2.51802	3.14881	9.84e-10	3.19e-08
Afu8g00410	2.51894	3.75747	5.23e-11	2.06e-09
Afu7g02150	2.52153	0.634793	1.08e-07	2.34e-06
Afu1g10260	2.52722	-0.101134	3.87e-05	0.00041273
Afu2g17900	2.53603	4.34617	1.08e-11	4.78e-10
Afu6g14480	2.53981	-1.60189	4.13e-05	0.0004353
Afu6g13945	2.54519	1.74743	7.33e-09	2.06e-07
Afu3g11720	2.55516	2.8917	1.18e-12	6.07e-11
Afu2g17600	2.56042	1.2376	3.63e-07	7.03e-06
Afu1g04350	2.56916	2.00801	3.55e-16	2.77e-14
Afu1g16270	2.56925	0.35873	1.55e-08	4.01e-07
Afu6g00430	2.5724	8.90236	8.82e-16	6.48e-14
Afu3g12982	2.57292	1.85833	2.65e-12	1.29e-10
Afu4g00890	2.57487	1.58443	7.86e-10	2.6e-08
Afu5g11280	2.57734	-0.980001	1.53e-06	2.45e-05
Afu2g07920	2.58161	0.141723	2.54e-09	7.72e-08
Afu6g00690	2.58635	9.98832	2.92e-09	8.75e-08
Afu2g15340	2.59299	-1.9423	0.00023109	0.001894
Afu3g01210	2.59332	3.12309	2.3e-08	5.73e-07
Afu5g13550	2.60813	0.319078	9.28e-05	0.00087139
Afu6g11600	2.61071	-1.6003	0.00011514	0.00104604
Afu5g04340	2.6156	1.73495	6.38e-11	2.49e-09
Afu5g02300	2.62155	5.20345	2.94e-14	1.8e-12
Afu6g11840	2.6276	4.83434	1.5e-17	1.36e-15
Afu5g13995	2.63103	-0.272244	7.86e-05	0.00075344
Afu6g08140	2.63994	1.15608	3.63e-13	1.97e-11
Afu5g06230	2.64019	4.10026	1.44e-18	1.48e-16
Afu1g12690	2.64186	1.24861	1.18e-14	7.59e-13
Afu3g09150	2.64192	-1.76247	0.00014087	0.00124305
Afu5g11510	2.65491	-1.22283	1.1e-05	0.00013724
Afu5g09290	2.65827	4.77363	1.95e-13	1.1e-11
Afu4g13765	2.6627	-0.10422	1.61e-08	4.14e-07
Afu4g02820	2.66318	-1.12056	7.57e-06	9.87e-05
Afu8g00500	2.6716	-0.252225	7.65e-05	0.00073532
Afu7g00260	2.67212	-1.53107	0.000487	0.00353135
Afu6g11850	2.67533	10.388	1.21e-16	9.8e-15
Afu8g06850	2.67646	0.210132	7.8e-10	2.58e-08
Afu2g17895	2.68188	1.88804	3.3e-13	1.81e-11
Afu4g08690	2.68373	2.53359	3.78e-17	3.21e-15
Afu5g03780	2.69927	3.5315	1.07e-19	1.27e-17
Afu8g05890	2.70814	-0.488974	2.84e-05	0.00031646
Afu4g00100	2.71429	-2.27849	0.00133082	0.00824037
Afu3g07840	2.72156	0.272224	3.86e-07	7.41e-06
Afu3g03670	2.72973	2.50415	2.55e-11	1.06e-09
Afu7g01000	2.7322	1.63823	1.54e-08	3.98e-07
Afu8g01760	2.73908	0.113104	1.75e-10	6.5e-09
Afu7g08647	2.74998	3.59198	6.6e-16	4.92e-14
Afu2g10020	2.75021	4.51624	5.85e-09	1.68e-07
Afu1g10890	2.75419	-1.20501	1.03e-06	1.73e-05
Afu1g14040	2.76833	3.2868	1.1e-08	2.97e-07
Afu3g11890	2.77241	-1.65516	0.00018284	0.00156168
Afu4g01420	2.77566	-2.33141	0.00097018	0.00634062
Afu2g03670	2.77587	1.38613	1.03e-08	2.81e-07
Afu8g01980	2.78148	-0.348347	2.87e-05	0.00031804
Afu3g01150	2.78234	6.96382	1.63e-19	1.85e-17
Afu3g13610	2.78571	-1.14536	0.00012683	0.00114003
Afu5g10870	2.80377	-1.04863	1.06e-05	0.00013258
Afu5g03150	2.81023	-1.37616	1.91e-05	0.00022011
Afu6g11030	2.81447	-0.431028	9.97e-08	2.18e-06
Afu7g01560	2.82461	-0.102343	5.44e-10	1.87e-08
Afu8g07225	2.82565	3.94116	4.54e-06	6.43e-05
Afu8g06010	2.82756	4.3234	2.68e-12	1.29e-10
Afu7g00570	2.83427	-1.54957	0.00013802	0.00122006
Afu8g00510	2.83522	1.60675	1.45e-05	0.00017443
Afu2g14870	2.83985	2.29914	5.21e-13	2.76e-11
Afu4g13060	2.84011	2.70476	1.38e-11	5.94e-10
Afu8g04870	2.85382	3.10992	1.19e-24	2.19e-22
Afu7g01010	2.85996	2.71999	3e-05	0.00033157
Afu3g03180	2.86169	-1.38662	4.01e-05	0.00042479
Afu5g08180	2.87526	2.99993	1.65e-16	1.31e-14
Afu7g00900	2.87802	-0.85248	0.00041167	0.0030686
Afu3g12220	2.88379	-2.07546	0.00022345	0.00184632
Afu6g12380	2.88854	-0.735216	1.04e-05	0.00013141
Afu4g03390	2.89132	5.63872	1.44e-19	1.68e-17
Afu8g00420	2.90283	2.7897	1.4e-11	6.02e-10
Afu1g02650	2.90725	-1.31006	0.00113692	0.00725711
Afu2g13265	2.91121	0.960011	4.36e-10	1.53e-08
Afu5g14150	2.92644	-0.543952	1.05e-08	2.87e-07
Afu5g02490	2.93457	2.39159	2.37e-11	9.9e-10
Afu5g09790	2.94695	0.44395	7.6e-14	4.45e-12
Afu7g01070	2.94727	-2.18987	0.00116988	0.00740216
Afu4g13830	2.94804	-1.04934	1.64e-06	2.6e-05
Afu5g14310	2.9577	-0.76911	2.38e-08	5.93e-07
Afu6g11820	2.97028	2.03111	3.7e-17	3.18e-15
Afu8g06930	2.97735	0.306901	2.04e-11	8.56e-10
Afu3g00940	2.9787	2.45734	3.84e-13	2.07e-11
Afu1g15660	2.98678	-0.33991	8.14e-09	2.25e-07
Afu4g01270	3.01117	0.653028	9.54e-10	3.11e-08
Afu6g03630	3.01204	-1.65515	6.85e-06	9.09e-05
Afu6g08480	3.01349	5.64069	5.01e-21	6.95e-19
Afu5tN(GUU)6	3.02163	-2.4735	0.00125983	0.00788271
Afu5g02670	3.02499	2.46155	1.44e-17	1.32e-15
Afu1g02320	3.02798	-0.645425	9.12e-08	2.02e-06
Afu5g02660	3.03387	0.374703	2.12e-08	5.36e-07
Afu7g01030	3.04019	-1.25608	2.38e-05	0.0002683
Afu4g10080	3.044	0.884707	9.16e-12	4.05e-10
Afu1g02240	3.04606	-1.69673	3.77e-06	5.41e-05
Afu8g01470	3.06954	-2.36047	0.00109014	0.0070115
Afu6g02480	3.07443	2.41329	3.57e-18	3.58e-16
Afu3g08490	3.0814	0.548407	1.19e-08	3.19e-07
Afu5g06930	3.08431	1.09991	8.05e-09	2.23e-07
Afu5g12460	3.09725	2.20228	8.54e-14	4.94e-12
Afu7g04020	3.10024	1.81224	8.32e-17	6.85e-15
Afu8g02270	3.11374	-2.39127	0.00022219	0.0018389
Afu3g05575	3.11779	-0.146732	3.9e-07	7.47e-06
Afu6g13470	3.13476	0.587088	2.77e-15	1.93e-13
Afu1g09120	3.13865	2.87626	4.91e-17	4.15e-15
Afu6g00412	3.13903	3.87588	3.96e-20	4.95e-18
Afu4g10640	3.16106	-1.6662	2.13e-05	0.00024328
Afu1g05290	3.16608	2.64998	1.61e-12	8.05e-11
Afu6g00180	3.1801	5.8108	1.1e-15	7.97e-14
Afu5g00680	3.18501	3.47511	1.66e-25	3.75e-23
Afu2g17460	3.19161	-2.23384	0.00031516	0.00245962
Afu5g02610	3.19672	3.01586	5.63e-08	1.31e-06
Afu1g10110	3.20636	2.45085	6.73e-19	7.11e-17
Afu6g12070	3.20789	-0.0840928	0.00016306	0.00141664
Afu4g01242	3.22672	7.06633	1.73e-14	1.09e-12
Afu3g00970	3.2301	0.18655	6.2e-05	0.00061697
Afu6g08490	3.23035	2.147	2.29e-16	1.81e-14
Afu3g02200	3.23728	3.85376	1.86e-06	2.92e-05
Afu5g07200	3.24418	2.73027	3.51e-17	3.04e-15
Afu8g04920	3.26427	0.694755	5.84e-12	2.64e-10
Afu8g06030	3.28309	-2.09172	1.79e-05	0.000209
Afu5g01410	3.29507	1.78902	6.01e-12	2.71e-10
Afu6g10580	3.30209	4.3759	1.41e-17	1.3e-15
Afu7g05170	3.31427	-0.409448	1.99e-09	6.18e-08
Afu8g00160	3.31532	1.26078	1.28e-09	4.07e-08
Afu2g11610	3.3181	-1.42175	2.51e-07	5.02e-06
Afu2g11400	3.32168	0.292403	2.13e-10	7.72e-09
Afu8g02240	3.32353	-1.67243	1.1e-06	1.83e-05
Afu4g01400	3.33374	-1.1785	2.84e-05	0.00031645
Afu3g07380	3.33587	0.656195	9.64e-10	3.13e-08
Afu4g03450	3.34939	5.6065	8.55e-11	3.27e-09
Afu2g11590	3.35022	-2.37762	0.00091795	0.00603431
Afu2g05660	3.37274	-1.79795	0.00060615	0.00425526
Afu3g00790	3.37724	-0.739989	2.87e-11	1.18e-09
Afu8g00130	3.39252	1.85938	4.9e-20	6.05e-18
Afu1g10870	3.39545	3.16752	4.74e-29	1.3e-26
Afu1g03520	3.41449	-0.0752674	1.1e-09	3.52e-08
Afu8g05220	3.42096	2.50046	7.95e-23	1.28e-20
Afu6g10670	3.44029	0.460146	4.24e-10	1.5e-08
Afu1g01820	3.44412	-2.60511	0.00117667	0.00742659
Afu1g10120	3.44436	2.73754	1.06e-17	1e-15
Afu1g16960	3.44442	3.53306	7.67e-21	1.05e-18
Afu3g14940	3.45474	4.98521	2.85e-22	4.25e-20
Afu4g00560	3.45569	-2.43905	0.00161853	0.0097453
Afu5g10160	3.4572	-0.741643	1.75e-11	7.41e-10
Afu6g12060	3.46468	0.117045	4.64e-14	2.77e-12
Afu3g07560	3.48166	1.0211	2.81e-13	1.56e-11
Afu3g02770	3.4835	-0.417695	9.39e-07	1.6e-05
Afu4g08410	3.49351	2.53448	4.77e-10	1.66e-08
Afu4g02830	3.50728	-0.0809701	2.28e-12	1.12e-10
Afu6g12150	3.51276	1.84995	1.12e-24	2.1e-22
Afu3g15000	3.51405	-1.28769	3.38e-05	0.00036698
Afu1g17380	3.53317	1.65197	5.2e-14	3.08e-12
Afu5g03770	3.53768	2.16336	5.72e-17	4.75e-15
Afu7g06140	3.53812	3.94915	2.43e-20	3.12e-18
Afu5g01600	3.54605	-1.8056	1.45e-05	0.00017443
Afu5g06905	3.55431	-2.30301	0.00010562	0.00097355
Afu2g10050	3.57198	0.442635	5.58e-10	1.92e-08
Afu2g04380	3.59002	3.54392	5.1e-15	3.42e-13
Afu1g10730	3.59707	0.36397	5.35e-12	2.43e-10
Afu1g01160	3.59925	-1.69485	3.52e-05	0.00037902
Afu2g00500	3.62204	6.91531	5.95e-11	2.33e-09
Afu8g00100	3.63352	0.119375	7.15e-07	1.27e-05
Afu6g12050	3.63357	-1.12419	3.93e-06	5.61e-05
Afu1g14800	3.66121	7.69993	6.52e-16	4.9e-14
Afu2g17540	3.68075	-1.55387	2.91e-05	0.00032181
Afu4g09980	3.68098	3.54879	3.78e-25	7.97e-23
Afu3g01130	3.69127	3.66254	4.56e-15	3.1e-13
Afu3g15090	3.69846	2.25082	1.49e-09	4.72e-08
Afu8g00190	3.70625	4.52214	9.9e-17	8.09e-15
Afu4g00225	3.71996	-0.741046	5.81e-09	1.68e-07
Afu8g00490	3.72177	-1.84149	0.00018197	0.00155557
Afu3g13130	3.72295	3.37943	3.31e-15	2.27e-13
Afu1g11300	3.72299	-0.620775	1.36e-11	5.89e-10
Afu3g13290	3.73481	-0.579609	1.16e-06	1.91e-05
Afu2g10560	3.74599	3.70104	1.17e-29	3.82e-27
Afu4g03615	3.75385	-2.14541	3.4e-05	0.00036788
Afu4g10850	3.75526	0.275892	1.72e-13	9.74e-12
Afu8g00170	3.81749	2.37764	1.08e-08	2.94e-07
Afu2g17490	3.84312	-0.829392	6.42e-07	1.16e-05
Afu2g15320	3.8456	-1.82298	9.22e-07	1.58e-05
Afu5g03650	3.85837	-0.741452	1.82e-07	3.78e-06
Afu4g08150	3.86458	-1.73216	5.36e-06	7.38e-05
Afu1g10160	3.89122	-1.15573	8.14e-08	1.82e-06
Afu3g15040	3.89163	-1.16195	3.11e-10	1.11e-08
Afu2g17160	3.90444	-0.38243	5.08e-12	2.32e-10
Afu4g04150	3.91008	-1.36746	3.75e-07	7.23e-06
Afu4g00280	3.91391	5.87878	9.32e-28	2.42e-25
Afu4g09310	3.92373	3.14733	1.44e-06	2.31e-05
Afu4g06880	3.94516	0.764421	1.71e-11	7.27e-10
Afu1g11020	3.97766	-2.15996	0.00015825	0.00137843
Afu2g17560	3.98296	3.21372	9e-25	1.75e-22
Afu2g07910	4.00138	-2.2854	0.00046227	0.00338193
Afu5g06880	4.00627	2.77454	6.78e-20	8.28e-18
Afu6g03300	4.0142	-2.07252	0.00050379	0.00362975
Afu8g05520	4.01969	2.33442	4.5e-16	3.45e-14
Afu3g09890	4.0275	-1.36502	3.51e-07	6.82e-06
Afu1g17180	4.0436	1.46766	3.35e-17	2.93e-15
Afu2g17550	4.09702	1.59276	3.75e-12	1.75e-10
Afu8g00110	4.10226	0.288643	7.73e-08	1.74e-06
Afu4g13780	4.13197	3.47184	2.44e-16	1.91e-14
Afu1g03670	4.13307	-2.07329	5.74e-06	7.84e-05
Afu6g00760	4.14136	0.29109	1.21e-14	7.76e-13
Afu5g09050	4.14367	0.420067	5e-21	6.95e-19
Afu6g08500	4.15319	-0.0356243	1.91e-15	1.36e-13
Afu1g09300	4.162	3.51141	9.24e-23	1.46e-20
Afu1g09750	4.16231	2.68205	8.97e-18	8.57e-16
Afu7g00860	4.21903	-2.17669	0.00015078	0.00131896
Afu3g09460	4.25009	-2.41535	5.45e-05	0.00055267
Afu3g08150	4.26049	1.23709	5.07e-25	1.05e-22
Afu6g14470	4.26852	5.54852	6.17e-27	1.56e-24
Afu3g14750	4.29825	-0.199667	2.01e-09	6.24e-08
Afu3g12120	4.30401	3.34158	2.57e-29	7.58e-27
Afu2g01680	4.30929	-2.51976	0.00130403	0.00810417
Afu5g03540	4.34603	2.97447	6.55e-24	1.14e-21
Afu6g03870	4.3495	1.95755	1.02e-18	1.07e-16
Afu1g13680	4.37082	0.700166	4.15e-19	4.57e-17
Afu6g09600	4.3943	1.39515	3.78e-21	5.39e-19
Afu6g06690	4.3966	7.67938	8.36e-28	2.23e-25
Afu3g12230	4.42408	1.23558	2.13e-14	1.33e-12
Afu3g00630	4.47605	-0.730378	9.27e-11	3.52e-09
Afu7g04540	4.50453	1.2095	1.03e-22	1.59e-20
Afu8g06970	4.51743	-2.10111	6.1e-06	8.23e-05
Afu2g16580	4.52948	2.18096	7.57e-34	3.07e-31
Afu2g07610	4.55396	3.46593	9.44e-20	1.14e-17
Afu7g06523	4.56797	9.0977	9.12e-14	5.25e-12
Afu5g01242	4.5702	2.71701	5e-07	9.24e-06
Afu2g14520	4.58624	-2.68208	0.00038645	0.00290844
Afu8g00200	4.60792	4.75754	2.76e-32	1e-29
Afu5g00100	4.64293	6.11598	9.71e-08	2.13e-06
Afu6g13750	4.6482	4.51814	2.97e-26	6.99e-24
Afu6g02430	4.6545	-1.89199	6.55e-06	8.73e-05
Afu3g12130	4.69326	1.27603	3.05e-25	6.72e-23
Afu4g00740	4.72608	-1.82646	7.12e-08	1.62e-06
Afu7g06690	4.75314	2.7523	5.34e-39	3.18e-36
Afu5g02630	4.76577	2.68334	2.28e-09	6.94e-08
Afu2g01770	4.76959	-0.0204233	2.33e-19	2.63e-17
Afu1g16670	4.77787	1.1417	1.14e-17	1.07e-15
Afu6g03880	4.88279	-1.74982	5.44e-06	7.47e-05
Afu2g17580	4.88608	1.69438	3.07e-12	1.45e-10
Afu2g14840	4.92932	-1.82481	9.84e-06	0.00012463
Afu5g03280	4.93032	3.99471	4.77e-33	1.86e-30
Afu6g13920	4.99162	5.125	2.77e-42	2.55e-39
Afu1g02255	5.01986	-2.56042	0.00010485	0.00096752
Afu2g04533	5.02903	0.283342	1.59e-14	1.02e-12
Afu1g10140	5.03966	2.39895	3.49e-25	7.52e-23
Afu3g03930	5.08864	1.89279	2.63e-39	1.67e-36
Afu1g14170	5.206	3.23823	4.07e-14	2.45e-12
Afu3g01200	5.25401	1.07893	1.46e-23	2.47e-21
Afu7g01170	5.30939	-2.0392	0.00023474	0.00191768
Afu5g03840	5.31849	-0.426045	5.78e-18	5.63e-16
Afu5g00130	5.40422	6.66897	7.68e-11	2.95e-09
Afu6g12450	5.43875	7.12635	1.05e-20	1.4e-18
Afu6g13740	5.44953	6.64027	2.15e-39	1.45e-36
Afu5g14740	5.53823	7.5265	8.33e-38	4.44e-35
Afu5g00110	5.5542	7.32375	3.66e-09	1.08e-07
Afu1g10150	5.57231	4.17286	1.24e-35	5.96e-33
Afu4g14790	5.58375	1.95782	9.77e-33	3.67e-30
Afu6g07260	5.61513	5.63036	2.57e-48	3.73e-45
Afu1g02260	5.66296	-2.64905	0.00015105	0.00132021
Afu2g11630	5.75739	0.0608941	2.18e-12	1.07e-10
Afu5g14600	5.77355	-0.945591	1.52e-08	3.95e-07
Afu4g14830	5.80594	2.36836	2.92e-30	1.02e-27
Afu4g00160	5.82847	-2.48114	1.22e-05	0.0001505
Afu8g00220	5.85528	4.79789	1.07e-46	1.35e-43
Afu7tP(CGG)2	5.91481	-1.84789	0.00016192	0.00140794
Afu6g09770	5.94047	0.478596	3.32e-19	3.7e-17
Afu4g14770	6.11355	3.44025	3.65e-41	2.64e-38
Afu2g09400	6.17172	0.945817	1.03e-20	1.4e-18
Afu4g14840	6.20689	1.38653	1.78e-29	5.63e-27
Afu6g02990	6.26002	-1.68252	6.34e-10	2.14e-08
Afu8g00250	6.3155	3.54167	3.31e-30	1.12e-27
Afu4g14820	6.36047	3.97744	3.5e-42	2.95e-39
Afu1g01175	6.38704	-0.453626	4.59e-19	4.89e-17
Afu8g00240	6.41084	2.62871	9.56e-36	4.84e-33
Afu2g00680	6.43031	-0.342842	1.74e-20	2.26e-18
Afu4g09470	6.70405	1.21293	1.39e-38	7.81e-36
Afu5g00120	6.79317	7.28006	7.44e-11	2.87e-09
Afu6g00770	6.97521	3.3119	8e-25	1.59e-22
Afu6g07055	7.13579	-1.76615	5.09e-10	1.77e-08
Afu8g00210	7.13988	4.73258	6.45e-42	5.03e-39
Afu2g16570	7.1994	0.651742	2.62e-29	7.58e-27
Afu8g07310	7.21738	-0.824099	4.14e-08	9.91e-07
Afu4g14780	7.44206	3.08253	1.22e-43	1.38e-40
Afu4g14810	7.72517	4.51917	8.45e-55	2.14e-51
Afu8g02250	8.11235	4.70562	2.75e-57	1.39e-53
Afu1g17250	8.17207	9.64407	1.14e-34	4.82e-32
Afu8g00230	8.65443	6.32305	1.31e-35	6.02e-33
Afu4g14800	8.70244	5.85416	5.16e-53	1.05e-49

## Sheet: GOterms SIRTKO UP 
GO terms analysis of upregulated genes (WT vs SIRTKO; p-value <-1 and > 1) performed on FUNGIDB.
ID	Name	Bgd count	Result count	Result gene list	Pct of bgd	Fold enrichment	Odds ratio	P-value	Benjamini	Bonferroni
GO:0042180	cellular ketone metabolic process	104	32	Afu1g11010,Afu1g11300,Afu1g12400,Afu2g01290,Afu2g04380,Afu2g08050,Afu2g11400,Afu2g17560,Afu2g17580,Afu2g17600,Afu2g18040,Afu3g09540,Afu4g00225,Afu4g09830,Afu4g09840,Afu4g14770,Afu4g14780,Afu4g14790,Afu4g14800,Afu4g14810,Afu4g14820,Afu4g14830,Afu4g14840,Afu4g14850,Afu6g03300,Afu6g12060,Afu6g12070,Afu7g00160,Afu7g00170,Afu8g00250,Afu8g00370,Afu8g00620,	30.8	3.77	5.17	1.77733e-11	2.82628e-08	3.19386e-08
GO:0044550	secondary metabolite biosynthetic process	403	73	Afu1g11010,Afu2g01290,Afu2g01300,Afu2g01310,Afu2g01410,Afu2g05700,Afu2g17540,Afu2g17550,Afu2g17560,Afu2g17580,Afu2g17600,Afu2g18040,Afu3g01450,Afu3g01600,Afu3g02010,Afu3g02450,Afu3g03350,Afu3g03600,Afu3g12120,Afu3g12910,Afu3g13610,Afu3g13620,Afu3g13700,Afu3g14690,Afu3g14710,Afu3g14740,Afu3g14750,Afu4g00225,Afu4g09980,Afu4g14770,Afu4g14780,Afu4g14790,Afu4g14800,Afu4g14810,Afu4g14820,Afu4g14830,Afu…	18.1	2.22	2.64	3.89301e-11	2.82628e-08	6.99573e-08
GO:0019748	secondary metabolic process	421	75	Afu1g04350,Afu1g11010,Afu2g01290,Afu2g01300,Afu2g01310,Afu2g01410,Afu2g05700,Afu2g17540,Afu2g17550,Afu2g17560,Afu2g17580,Afu2g17600,Afu2g18040,Afu3g01450,Afu3g01600,Afu3g02010,Afu3g02450,Afu3g03350,Afu3g03600,Afu3g12120,Afu3g12910,Afu3g13610,Afu3g13620,Afu3g13700,Afu3g14690,Afu3g14710,Afu3g14740,Afu3g14750,Afu4g00225,Afu4g09980,Afu4g14770,Afu4g14780,Afu4g14790,Afu4g14800,Afu4g14810,Afu4g14820,Afu…	17.8	2.18	2.59	4.71833e-11	2.82628e-08	8.47884e-08
GO:0042181	ketone biosynthetic process	87	28	Afu1g11010,Afu1g11300,Afu2g01290,Afu2g04380,Afu2g11400,Afu2g17560,Afu2g17580,Afu2g17600,Afu2g18040,Afu3g09540,Afu4g00225,Afu4g14770,Afu4g14780,Afu4g14790,Afu4g14800,Afu4g14810,Afu4g14820,Afu4g14830,Afu4g14840,Afu4g14850,Afu6g03300,Afu6g12060,Afu6g12070,Afu7g00160,Afu7g00170,Afu8g00250,Afu8g00370,Afu8g00620,	32.2	3.94	5.5	1.00787e-10	4.52788e-08	1.81115e-07
GO:1900810	helvolic acid metabolic process	9	9	Afu4g14770,Afu4g14780,Afu4g14790,Afu4g14800,Afu4g14810,Afu4g14820,Afu4g14830,Afu4g14840,Afu4g14850,	100	12.25	inf	1.53961e-10	4.61113e-08	2.76668e-07
GO:1900812	helvolic acid biosynthetic process	9	9	Afu4g14770,Afu4g14780,Afu4g14790,Afu4g14800,Afu4g14810,Afu4g14820,Afu4g14830,Afu4g14840,Afu4g14850,	100	12.25	inf	1.53961e-10	4.61113e-08	2.76668e-07
GO:0055114	obsolete oxidation-reduction process	645	96	Afu1g04150,Afu1g05460,Afu1g06800,Afu1g09750,Afu1g11020,Afu1g11030,Afu1g11370,Afu1g11570,Afu1g12210,Afu1g14380,Afu1g14400,Afu1g14570,Afu1g15670,Afu1g16270,Afu1g17180,Afu2g01180,Afu2g01290,Afu2g01770,Afu2g02810,Afu2g04320,Afu2g05220,Afu2g07920,Afu2g09400,Afu2g14430,Afu2g14440,Afu2g14470,Afu2g14480,Afu2g14840,Afu2g15020,Afu2g17460,Afu2g17490,Afu2g17540,Afu3g00800,Afu3g02010,Afu3g02360,Afu3g02770,Afu…	14.9	1.82	2.1	2.56847e-09	6.59363e-07	4.61554e-06
GO:0006260	DNA replication	106	29	Afu1g03410,Afu1g03920,Afu1g04900,Afu1g07320,Afu2g02660,Afu2g04960,Afu2g09060,Afu2g10730,Afu2g12940,Afu2g16710,Afu3g06060,Afu3g09050,Afu3g09100,Afu3g09560,Afu3g09850,Afu3g10280,Afu3g14010,Afu4g04390,Afu4g06690,Afu4g06970,Afu4g07230,Afu4g12210,Afu5g02520,Afu5g10890,Afu5g13020,Afu6g02060,Afu6g11130,Afu6g13080,Afu7g04310,	27.4	3.35	4.36	3.4208e-09	7.68397e-07	6.14717e-06
GO:1900772	fumitremorgin B biosynthetic process	9	8	Afu8g00170,Afu8g00190,Afu8g00200,Afu8g00210,Afu8g00220,Afu8g00230,Afu8g00240,Afu8g00250,	88.9	10.89	90.93	1.59057e-08	2.85825e-06	2.85825e-05
GO:1900770	fumitremorgin B metabolic process	9	8	Afu8g00170,Afu8g00190,Afu8g00200,Afu8g00210,Afu8g00220,Afu8g00230,Afu8g00240,Afu8g00250,	88.9	10.89	90.93	1.59057e-08	2.85825e-06	2.85825e-05
GO:0006261	DNA-dependent DNA replication	91	25	Afu1g03410,Afu1g03920,Afu1g04900,Afu1g07320,Afu2g02660,Afu2g09060,Afu2g10730,Afu2g12940,Afu3g06060,Afu3g09050,Afu3g09100,Afu3g09560,Afu3g09850,Afu3g10280,Afu3g14010,Afu4g04390,Afu4g06970,Afu4g07230,Afu4g12210,Afu5g02520,Afu5g10890,Afu5g13020,Afu6g02060,Afu6g13080,Afu7g04310,	27.5	3.37	4.37	3.77862e-08	6.17289e-06	6.79018e-05
GO:0009820	alkaloid metabolic process	36	15	Afu2g18040,Afu4g14840,Afu6g12050,Afu6g12060,Afu6g12070,Afu7g00170,Afu8g00170,Afu8g00190,Afu8g00200,Afu8g00210,Afu8g00220,Afu8g00230,Afu8g00240,Afu8g00250,Afu8g00620,	41.7	5.11	8.17	4.54667e-08	6.80864e-06	8.17037e-05
GO:1902969	mitotic DNA replication	32	14	Afu1g03920,Afu1g04900,Afu1g07320,Afu2g02660,Afu2g09060,Afu2g10730,Afu3g06060,Afu3g09050,Afu3g09100,Afu3g09560,Afu3g14010,Afu4g06970,Afu4g12210,Afu5g10890,	43.8	5.36	8.89	6.08706e-08	8.41419e-06	0.000109385
GO:1900620	acetate ester biosynthetic process	28	13	Afu2g18040,Afu4g14770,Afu4g14780,Afu4g14790,Afu4g14800,Afu4g14810,Afu4g14820,Afu4g14830,Afu4g14840,Afu4g14850,Afu6g12050,Afu7g00160,Afu7g00170,	46.4	5.69	9.9	7.62842e-08	9.13884e-06	0.000137083
GO:1900619	acetate ester metabolic process	28	13	Afu2g18040,Afu4g14770,Afu4g14780,Afu4g14790,Afu4g14800,Afu4g14810,Afu4g14820,Afu4g14830,Afu4g14840,Afu4g14850,Afu6g12050,Afu7g00160,Afu7g00170,	46.4	5.69	9.9	7.62842e-08	9.13884e-06	0.000137083
GO:0120255	olefinic compound biosynthetic process	13	9	Afu4g14770,Afu4g14780,Afu4g14790,Afu4g14800,Afu4g14810,Afu4g14820,Afu4g14830,Afu4g14840,Afu4g14850,	69.2	8.48	25.6	8.14271e-08	9.14528e-06	0.000146324
GO:0006310	DNA recombination	99	25	Afu1g02000,Afu1g03920,Afu1g13010,Afu1g15120,Afu2g03910,Afu2g04960,Afu2g09060,Afu2g10730,Afu2g12940,Afu3g05575,Afu3g09050,Afu3g09100,Afu3g09560,Afu3g09850,Afu3g14010,Afu4g04390,Afu4g06970,Afu4g07230,Afu5g02520,Afu5g04070,Afu5g10890,Afu6g10670,Afu6g11130,Afu6g13080,Afu6g13690,	25.3	3.09	3.89	2.28225e-07	2.27681e-05	0.00041012
GO:0044786	cell cycle DNA replication	40	15	Afu1g03920,Afu1g04900,Afu1g07320,Afu2g02660,Afu2g09060,Afu2g10730,Afu3g06060,Afu3g09050,Afu3g09100,Afu3g09560,Afu3g14010,Afu4g06970,Afu4g12210,Afu5g02520,Afu5g10890,	37.5	4.6	6.86	2.40731e-07	2.27681e-05	0.000432594
GO:0033260	nuclear DNA replication	40	15	Afu1g03920,Afu1g04900,Afu1g07320,Afu2g02660,Afu2g09060,Afu2g10730,Afu3g06060,Afu3g09050,Afu3g09100,Afu3g09560,Afu3g14010,Afu4g06970,Afu4g12210,Afu5g02520,Afu5g10890,	37.5	4.6	6.86	2.40731e-07	2.27681e-05	0.000432594
GO:0035834	indole alkaloid metabolic process	32	13	Afu2g18040,Afu4g14840,Afu6g12050,Afu6g12060,Afu6g12070,Afu8g00170,Afu8g00190,Afu8g00200,Afu8g00210,Afu8g00220,Afu8g00230,Afu8g00240,Afu8g00250,	40.6	4.98	7.81	5.19898e-07	4.44884e-05	0.000934257
GO:0035835	indole alkaloid biosynthetic process	32	13	Afu2g18040,Afu4g14840,Afu6g12050,Afu6g12060,Afu6g12070,Afu8g00170,Afu8g00190,Afu8g00200,Afu8g00210,Afu8g00220,Afu8g00230,Afu8g00240,Afu8g00250,	40.6	4.98	7.81	5.19898e-07	4.44884e-05	0.000934257
GO:0120254	olefinic compound metabolic process	16	9	Afu4g14770,Afu4g14780,Afu4g14790,Afu4g14800,Afu4g14810,Afu4g14820,Afu4g14830,Afu4g14840,Afu4g14850,	56.3	6.89	14.62	1.03977e-06	8.49303e-05	0.00186847
GO:0009821	alkaloid biosynthetic process	34	13	Afu2g18040,Afu4g14840,Afu6g12050,Afu6g12060,Afu6g12070,Afu8g00170,Afu8g00190,Afu8g00200,Afu8g00210,Afu8g00220,Afu8g00230,Afu8g00240,Afu8g00250,	38.2	4.69	7.07	1.19061e-06	9.30228e-05	0.00213952
GO:0006270	DNA replication initiation	25	11	Afu1g03920,Afu2g09060,Afu2g10730,Afu3g09100,Afu3g09560,Afu3g10280,Afu3g14010,Afu5g02520,Afu5g10890,Afu5g13020,Afu7g04310,	44	5.39	8.95	1.53255e-06	0.00011475	0.002754
GO:0046189	phenol-containing compound biosynthetic process	50	15	Afu1g11010,Afu2g01290,Afu2g17540,Afu2g17550,Afu2g17560,Afu2g17580,Afu2g17600,Afu2g18040,Afu4g00225,Afu6g12060,Afu7g00160,Afu7g00170,Afu8g00250,Afu8g00370,Afu8g00620,	30	3.68	4.9	6.20459e-06	0.000445986	0.0111496
GO:0022616	DNA strand elongation	25	10	Afu1g03920,Afu1g04900,Afu1g07320,Afu2g09060,Afu2g10730,Afu3g09050,Afu3g09560,Afu3g14010,Afu4g12210,Afu5g10890,	40	4.9	7.59	1.3032e-05	0.00090071	0.0234185
GO:1901378	organic heteropentacyclic compound biosynthetic process	60	16	Afu1g11010,Afu2g01290,Afu2g17560,Afu3g02010,Afu3g12120,Afu4g09980,Afu7g00160,Afu8g00170,Afu8g00190,Afu8g00200,Afu8g00210,Afu8g00220,Afu8g00230,Afu8g00240,Afu8g00250,Afu8g00370,	26.7	3.27	4.16	1.62872e-05	0.00104529	0.0292681
GO:0018958	phenol-containing compound metabolic process	60	16	Afu1g11010,Afu2g01290,Afu2g17540,Afu2g17550,Afu2g17560,Afu2g17580,Afu2g17600,Afu2g18040,Afu4g00225,Afu4g10940,Afu6g12060,Afu7g00160,Afu7g00170,Afu8g00250,Afu8g00370,Afu8g00620,	26.7	3.27	4.16	1.62872e-05	0.00104529	0.0292681
GO:1901503	ether biosynthetic process	21	9	Afu8g00200,Afu8g00230,Afu8g00370,Afu8g00400,Afu8g00410,Afu8g00420,Afu8g00490,Afu8g00500,Afu8g00510,	42.9	5.25	8.53	1.83664e-05	0.00113808	0.0330044
GO:1901376	organic heteropentacyclic compound metabolic process	62	16	Afu1g11010,Afu2g01290,Afu2g17560,Afu3g02010,Afu3g12120,Afu4g09980,Afu7g00160,Afu8g00170,Afu8g00190,Afu8g00200,Afu8g00210,Afu8g00220,Afu8g00230,Afu8g00240,Afu8g00250,Afu8g00370,	25.8	3.16	3.97	2.54856e-05	0.00152659	0.0457977
GO:0006259	DNA metabolic process	309	46	Afu1g02000,Afu1g03410,Afu1g03920,Afu1g04900,Afu1g07320,Afu1g13010,Afu1g15120,Afu2g02660,Afu2g03910,Afu2g04960,Afu2g09060,Afu2g10730,Afu2g11070,Afu2g12940,Afu2g13650,Afu2g13740,Afu2g16710,Afu3g05575,Afu3g06060,Afu3g09050,Afu3g09100,Afu3g09560,Afu3g09850,Afu3g10280,Afu3g14010,Afu4g04390,Afu4g06690,Afu4g06970,Afu4g07230,Afu4g08830,Afu4g12210,Afu5g02520,Afu5g02570,Afu5g04070,Afu5g10890,Afu5g11280,Afu…	14.9	1.82	2.03	4.35046e-05	0.00246945	0.0781778
GO:0006271	DNA strand elongation involved in DNA replication	23	9	Afu1g03920,Afu1g04900,Afu1g07320,Afu2g09060,Afu2g10730,Afu3g09560,Afu3g14010,Afu4g12210,Afu5g10890,	39.1	4.8	7.31	4.39746e-05	0.00246945	0.0790223
GO:0006302	double-strand break repair	81	18	Afu1g03920,Afu1g15120,Afu2g03910,Afu2g04960,Afu2g09060,Afu2g11070,Afu2g12940,Afu2g13650,Afu3g09050,Afu3g09100,Afu3g09560,Afu3g14010,Afu4g06970,Afu4g07230,Afu4g12210,Afu5g02520,Afu5g10890,Afu6g02900,	22.2	2.72	3.27	7.10605e-05	0.00386957	0.127696
GO:1902084	fumagillin metabolic process	15	7	Afu8g00370,Afu8g00400,Afu8g00410,Afu8g00420,Afu8g00490,Afu8g00500,Afu8g00510,	46.7	5.72	9.93	8.43078e-05	0.00420836	0.151501
GO:2001307	xanthone-containing compound biosynthetic process	15	7	Afu1g11010,Afu2g17560,Afu2g17580,Afu2g18040,Afu7g00170,Afu8g00250,Afu8g00620,	46.7	5.72	9.93	8.43078e-05	0.00420836	0.151501
GO:1902086	fumagillin biosynthetic process	15	7	Afu8g00370,Afu8g00400,Afu8g00410,Afu8g00420,Afu8g00490,Afu8g00500,Afu8g00510,	46.7	5.72	9.93	8.43078e-05	0.00420836	0.151501
GO:0035825	homologous recombination	37	11	Afu1g02000,Afu1g15120,Afu2g10730,Afu3g05575,Afu3g09560,Afu3g09850,Afu4g04390,Afu5g04070,Afu6g10670,Afu6g13080,Afu6g13690,	29.7	3.64	4.81	0.000118218	0.00574155	0.212437
GO:0018904	ether metabolic process	26	9	Afu8g00200,Afu8g00230,Afu8g00370,Afu8g00400,Afu8g00410,Afu8g00420,Afu8g00490,Afu8g00500,Afu8g00510,	34.6	4.24	6.01	0.00013444	0.00626095	0.241588
GO:0097176	epoxide metabolic process	16	7	Afu8g00370,Afu8g00400,Afu8g00410,Afu8g00420,Afu8g00490,Afu8g00500,Afu8g00510,	43.8	5.36	8.82	0.000139365	0.00626095	0.250438
GO:2001305	xanthone-containing compound metabolic process	16	7	Afu1g11010,Afu2g17560,Afu2g17580,Afu2g18040,Afu7g00170,Afu8g00250,Afu8g00620,	43.8	5.36	8.82	0.000139365	0.00626095	0.250438
GO:0000727	double-strand break repair via break-induced replication	12	6	Afu1g03920,Afu2g09060,Afu3g09100,Afu3g14010,Afu5g02520,Afu5g10890,	50	6.13	11.33	0.000174411	0.00764429	0.313416
GO:0051097	negative regulation of helicase activity	5	4	Afu1g03920,Afu2g09060,Afu3g14010,Afu5g02520,	80	9.8	45.24	0.000205891	0.00880919	0.369986
GO:0044283	small molecule biosynthetic process	407	54	Afu1g06470,Afu1g11010,Afu1g11300,Afu1g11600,Afu1g14570,Afu2g01290,Afu2g04380,Afu2g11260,Afu2g11400,Afu2g14290,Afu2g17560,Afu2g17580,Afu2g17600,Afu2g18040,Afu3g06530,Afu3g09540,Afu3g09890,Afu3g12120,Afu3g14690,Afu3g15090,Afu4g00225,Afu4g07710,Afu4g08760,Afu4g09840,Afu4g11240,Afu4g14770,Afu4g14780,Afu4g14790,Afu4g14800,Afu4g14810,Afu4g14820,Afu4g14830,Afu4g14840,Afu4g14850,Afu5g14260,Afu6g03300,Afu…	13.3	1.63	1.77	0.000227079	0.0094898	0.408062
GO:0016053	organic acid biosynthetic process	240	36	Afu1g06470,Afu1g11010,Afu1g14570,Afu2g01290,Afu2g11260,Afu2g14290,Afu2g17560,Afu2g17580,Afu3g06530,Afu3g09890,Afu3g12120,Afu3g14690,Afu4g00225,Afu4g08760,Afu4g09840,Afu4g11240,Afu4g14770,Afu4g14780,Afu4g14790,Afu4g14800,Afu4g14810,Afu4g14820,Afu4g14830,Afu4g14840,Afu4g14850,Afu6g12060,Afu6g13590,Afu7g00160,Afu7g01000,Afu8g00370,Afu8g00400,Afu8g00410,Afu8g00420,Afu8g00490,Afu8g00500,Afu8g00510,	15	1.84	2.03	0.00024899	0.010169	0.447435
GO:0006268	DNA unwinding involved in DNA replication	9	5	Afu2g09060,Afu3g14010,Afu4g07230,Afu5g10890,Afu6g13080,	55.6	6.81	14.15	0.000340954	0.0136154	0.612695
GO:1901615	organic hydroxy compound metabolic process	240	35	Afu1g06470,Afu1g11010,Afu1g11020,Afu1g11030,Afu1g11600,Afu1g15100,Afu1g16270,Afu2g01290,Afu2g17540,Afu2g17550,Afu2g17560,Afu2g17580,Afu2g17600,Afu2g18040,Afu4g00225,Afu4g10940,Afu4g14770,Afu4g14840,Afu5g14260,Afu6g08470,Afu6g12060,Afu6g12070,Afu6g13470,Afu7g00160,Afu7g00170,Afu7g01000,Afu7g01010,Afu7g02550,Afu7g03680,Afu7g04380,Afu8g00200,Afu8g00230,Afu8g00250,Afu8g00370,Afu8g00620,	14.6	1.79	1.96	0.000517459	0.0200563	0.929874
GO:0019751	polyol metabolic process	57	13	Afu1g06470,Afu1g11020,Afu1g11030,Afu1g11600,Afu1g16270,Afu2g01290,Afu6g08470,Afu6g12070,Afu7g02550,Afu7g03680,Afu8g00200,Afu8g00230,Afu8g00370,	22.8	2.79	3.36	0.000539931	0.0200563	0.970256
GO:0032780	negative regulation of ATP-dependent activity	6	4	Afu1g03920,Afu2g09060,Afu3g14010,Afu5g02520,	66.7	8.17	22.62	0.000577647	0.0200563	1
GO:0006062	sorbitol catabolic process	6	4	Afu1g11020,Afu1g11030,Afu1g16270,Afu7g02550,	66.7	8.17	22.62	0.000577647	0.0200563	1
GO:0006060	sorbitol metabolic process	6	4	Afu1g11020,Afu1g11030,Afu1g16270,Afu7g02550,	66.7	8.17	22.62	0.000577647	0.0200563	1
GO:1902315	nuclear cell cycle DNA replication initiation	10	5	Afu1g03920,Afu2g09060,Afu2g10730,Afu3g09560,Afu3g14010,	50	6.13	11.32	0.000636177	0.0200563	1
GO:1902292	cell cycle DNA replication initiation	10	5	Afu1g03920,Afu2g09060,Afu2g10730,Afu3g09560,Afu3g14010,	50	6.13	11.32	0.000636177	0.0200563	1
GO:0036388	pre-replicative complex assembly	10	5	Afu1g03920,Afu2g09060,Afu3g14010,Afu5g02520,Afu5g10890,	50	6.13	11.32	0.000636177	0.0200563	1
GO:1902975	mitotic DNA replication initiation	10	5	Afu1g03920,Afu2g09060,Afu2g10730,Afu3g09560,Afu3g14010,	50	6.13	11.32	0.000636177	0.0200563	1
GO:0006267	pre-replicative complex assembly involved in nuclear cell cycle DNA replication	10	5	Afu1g03920,Afu2g09060,Afu3g14010,Afu5g02520,Afu5g10890,	50	6.13	11.32	0.000636177	0.0200563	1
GO:1902299	pre-replicative complex assembly involved in cell cycle DNA replication	10	5	Afu1g03920,Afu2g09060,Afu3g14010,Afu5g02520,Afu5g10890,	50	6.13	11.32	0.000636177	0.0200563	1
GO:0042438	melanin biosynthetic process	10	5	Afu2g17540,Afu2g17550,Afu2g17560,Afu2g17580,Afu2g17600,	50	6.13	11.32	0.000636177	0.0200563	1
GO:0006281	DNA repair	216	32	Afu1g02000,Afu1g03920,Afu1g04900,Afu1g07320,Afu1g15120,Afu2g02660,Afu2g03910,Afu2g04960,Afu2g09060,Afu2g10730,Afu2g11070,Afu2g12940,Afu2g13650,Afu3g06060,Afu3g09050,Afu3g09100,Afu3g09560,Afu3g09850,Afu3g14010,Afu4g04390,Afu4g06970,Afu4g07230,Afu4g12210,Afu5g02520,Afu5g02570,Afu5g10890,Afu5g11280,Afu6g02060,Afu6g02900,Afu6g06820,Afu6g11130,Afu7g01270,	14.8	1.82	2	0.000672376	0.0208321	1
GO:1900793	shamixanthone biosynthetic process	11	5	Afu2g18040,Afu7g00160,Afu7g00170,Afu8g00250,Afu8g00620,	45.5	5.57	9.43	0.00108827	0.0320595	1
GO:0006582	melanin metabolic process	11	5	Afu2g17540,Afu2g17550,Afu2g17560,Afu2g17580,Afu2g17600,	45.5	5.57	9.43	0.00108827	0.0320595	1
GO:1900791	shamixanthone metabolic process	11	5	Afu2g18040,Afu7g00160,Afu7g00170,Afu8g00250,Afu8g00620,	45.5	5.57	9.43	0.00108827	0.0320595	1
GO:0045005	DNA-dependent DNA replication maintenance of fidelity	34	9	Afu2g09060,Afu2g12940,Afu3g09050,Afu3g09560,Afu3g09850,Afu4g04390,Afu4g06970,Afu4g12210,Afu6g02060,	26.5	3.24	4.09	0.00124677	0.0353996	1
GO:0019407	hexitol catabolic process	7	4	Afu1g11020,Afu1g11030,Afu1g16270,Afu7g02550,	57.1	7	15.08	0.00126075	0.0353996	1
GO:0051095	regulation of helicase activity	7	4	Afu1g03920,Afu2g09060,Afu3g14010,Afu5g02520,	57.1	7	15.08	0.00126075	0.0353996	1
GO:0044281	small molecule metabolic process	950	103	Afu1g01160,Afu1g06470,Afu1g09750,Afu1g11010,Afu1g11020,Afu1g11030,Afu1g11300,Afu1g11600,Afu1g12400,Afu1g14570,Afu1g16270,Afu2g00410,Afu2g01290,Afu2g04240,Afu2g04380,Afu2g08050,Afu2g11260,Afu2g11400,Afu2g14290,Afu2g14610,Afu2g17560,Afu2g17580,Afu2g17600,Afu2g18040,Afu3g00790,Afu3g01450,Afu3g03350,Afu3g03600,Afu3g06530,Afu3g09190,Afu3g09540,Afu3g09890,Afu3g11340,Afu3g12120,Afu3g14690,Afu3g15090,Afu…	10.8	1.33	1.42	0.00131501	0.0360517	1
GO:0046164	alcohol catabolic process	28	8	Afu1g11020,Afu1g11030,Afu1g11600,Afu1g16270,Afu6g08470,Afu7g01010,Afu7g02550,Afu7g03680,	28.6	3.5	4.54	0.00135039	0.0360517	1
GO:0042537	benzene-containing compound metabolic process	48	11	Afu1g11010,Afu1g12400,Afu2g01290,Afu2g17560,Afu2g17580,Afu4g09830,Afu4g09840,Afu4g10940,Afu6g12060,Afu7g00160,Afu8g00370,	22.9	2.81	3.38	0.00136423	0.0360517	1
GO:0000724	double-strand break repair via homologous recombination	48	11	Afu1g03920,Afu1g15120,Afu2g03910,Afu2g09060,Afu2g12940,Afu3g09100,Afu3g14010,Afu4g06970,Afu4g07230,Afu5g02520,Afu5g10890,	22.9	2.81	3.38	0.00136423	0.0360517	1
GO:0032508	DNA duplex unwinding	17	6	Afu1g15120,Afu2g09060,Afu3g14010,Afu4g07230,Afu5g10890,Afu6g13080,	35.3	4.33	6.18	0.00163739	0.0426433	1
GO:1900815	monodictyphenone biosynthetic process	23	7	Afu1g11010,Afu2g01290,Afu2g17560,Afu2g17580,Afu6g12060,Afu7g00160,Afu8g00370,	30.4	3.73	4.96	0.00179977	0.045552	1
GO:1900813	monodictyphenone metabolic process	23	7	Afu1g11010,Afu2g01290,Afu2g17560,Afu2g17580,Afu6g12060,Afu7g00160,Afu8g00370,	30.4	3.73	4.96	0.00179977	0.045552	1
GO:0032392	DNA geometric change	18	6	Afu1g15120,Afu2g09060,Afu3g14010,Afu4g07230,Afu5g10890,Afu6g13080,	33.3	4.08	5.66	0.00228844	0.0539108	1
GO:0000725	recombinational repair	51	11	Afu1g03920,Afu1g15120,Afu2g03910,Afu2g09060,Afu2g12940,Afu3g09100,Afu3g14010,Afu4g06970,Afu4g07230,Afu5g02520,Afu5g10890,	21.6	2.64	3.12	0.00229663	0.0539108	1
GO:0006059	hexitol metabolic process	8	4	Afu1g11020,Afu1g11030,Afu1g16270,Afu7g02550,	50	6.13	11.31	0.00235905	0.0539108	1
GO:0006273	lagging strand elongation	8	4	Afu1g04900,Afu1g07320,Afu2g10730,Afu4g12210,	50	6.13	11.31	0.00235905	0.0539108	1
GO:0043462	regulation of ATP-dependent activity	8	4	Afu1g03920,Afu2g09060,Afu3g14010,Afu5g02520,	50	6.13	11.31	0.00235905	0.0539108	1
GO:0046514	ceramide catabolic process	8	4	Afu1g06470,Afu4g13800,Afu5g13830,Afu8g07120,	50	6.13	11.31	0.00235905	0.0539108	1
GO:0046174	polyol catabolic process	24	7	Afu1g11020,Afu1g11030,Afu1g11600,Afu1g16270,Afu6g08470,Afu7g02550,Afu7g03680,	29.2	3.57	4.67	0.00236448	0.0539108	1
GO:1901616	organic hydroxy compound catabolic process	37	9	Afu1g11020,Afu1g11030,Afu1g11600,Afu1g16270,Afu4g10940,Afu6g08470,Afu7g01010,Afu7g02550,Afu7g03680,	24.3	2.98	3.65	0.00237003	0.0539108	1
GO:0042732	D-xylose metabolic process	13	5	Afu1g09750,Afu3g09190,Afu4g08230,Afu5g09840,Afu7g02550,	38.5	4.71	7.07	0.00264067	0.0585838	1
GO:0019405	alditol catabolic process	13	5	Afu1g11020,Afu1g11030,Afu1g16270,Afu6g08470,Afu7g02550,	38.5	4.71	7.07	0.00264067	0.0585838	1
GO:0006301	postreplication repair	25	7	Afu1g04900,Afu2g02660,Afu2g03910,Afu2g04960,Afu3g09560,Afu3g09850,Afu7g01270,	28	3.43	4.41	0.00305638	0.0669793	1
GO:1901617	organic hydroxy compound biosynthetic process	164	24	Afu1g06470,Afu1g11010,Afu1g11600,Afu2g01290,Afu2g17540,Afu2g17550,Afu2g17560,Afu2g17580,Afu2g17600,Afu2g18040,Afu4g00225,Afu4g14770,Afu4g14840,Afu5g14260,Afu6g12060,Afu6g12070,Afu7g00160,Afu7g00170,Afu7g01010,Afu8g00200,Afu8g00230,Afu8g00250,Afu8g00370,Afu8g00620,	14.6	1.79	1.96	0.0035485	0.0768272	1
GO:0006312	mitotic recombination	20	6	Afu1g13010,Afu2g10730,Afu3g09050,Afu3g09850,Afu4g04390,Afu4g06970,	30	3.68	4.85	0.00414966	0.0887731	1
GO:0006066	alcohol metabolic process	148	22	Afu1g06470,Afu1g11020,Afu1g11030,Afu1g11600,Afu1g16270,Afu2g01290,Afu4g14770,Afu4g14840,Afu5g14260,Afu6g08470,Afu6g12070,Afu6g13470,Afu7g00160,Afu7g00170,Afu7g01000,Afu7g01010,Afu7g02550,Afu7g03680,Afu7g04380,Afu8g00200,Afu8g00230,Afu8g00370,	14.9	1.82	1.99	0.00422845	0.0893944	1
GO:0006082	organic acid metabolic process	550	62	Afu1g06470,Afu1g11010,Afu1g12400,Afu1g14570,Afu2g00410,Afu2g01290,Afu2g04240,Afu2g11260,Afu2g14290,Afu2g14610,Afu2g17560,Afu2g17580,Afu3g00790,Afu3g01450,Afu3g03350,Afu3g06530,Afu3g09890,Afu3g12120,Afu3g14690,Afu4g00225,Afu4g03610,Afu4g03722,Afu4g03930,Afu4g07710,Afu4g08760,Afu4g09830,Afu4g09840,Afu4g10940,Afu4g11240,Afu4g14770,Afu4g14780,Afu4g14790,Afu4g14800,Afu4g14810,Afu4g14820,Afu4g14830,Afu…	11.3	1.38	1.47	0.00522651	0.10921	1
GO:0035822	gene conversion	10	4	Afu2g10730,Afu3g09560,Afu3g09850,Afu4g04390,	40	4.9	7.54	0.00619843	0.118344	1
GO:1902181	verruculogen biosynthetic process	2	2	Afu8g00200,Afu8g00230,	100	12.25	inf	0.00665152	0.118344	1
GO:1900803	brevianamide F metabolic process	2	2	Afu8g00170,Afu8g00210,	100	12.25	inf	0.00665152	0.118344	1
GO:1905462	regulation of DNA duplex unwinding	2	2	Afu2g09060,Afu3g14010,	100	12.25	inf	0.00665152	0.118344	1
GO:1905775	negative regulation of DNA helicase activity	2	2	Afu2g09060,Afu3g14010,	100	12.25	inf	0.00665152	0.118344	1
GO:0051160	L-xylitol catabolic process	2	2	Afu1g16270,Afu7g02550,	100	12.25	inf	0.00665152	0.118344	1
GO:1902179	verruculogen metabolic process	2	2	Afu8g00200,Afu8g00230,	100	12.25	inf	0.00665152	0.118344	1
GO:1905774	regulation of DNA helicase activity	2	2	Afu2g09060,Afu3g14010,	100	12.25	inf	0.00665152	0.118344	1
GO:1905463	negative regulation of DNA duplex unwinding	2	2	Afu2g09060,Afu3g14010,	100	12.25	inf	0.00665152	0.118344	1
GO:0019402	galactitol metabolic process	2	2	Afu1g11020,Afu1g16270,	100	12.25	inf	0.00665152	0.118344	1
GO:0019499	cyanide metabolic process	2	2	Afu2g17500,Afu8g01780,	100	12.25	inf	0.00665152	0.118344	1
GO:0019500	cyanide catabolic process	2	2	Afu2g17500,Afu8g01780,	100	12.25	inf	0.00665152	0.118344	1
GO:0051164	L-xylitol metabolic process	2	2	Afu1g16270,Afu7g02550,	100	12.25	inf	0.00665152	0.118344	1
GO:0031860	telomeric 3' overhang formation	2	2	Afu3g09050,Afu4g12210,	100	12.25	inf	0.00665152	0.118344	1
GO:0019697	L-xylitol catabolic process to xylulose 5-phosphate	2	2	Afu1g16270,Afu7g02550,	100	12.25	inf	0.00665152	0.118344	1
GO:0034311	diol metabolic process	22	6	Afu1g06470,Afu2g01290,Afu6g12070,Afu8g00200,Afu8g00230,Afu8g00370,	27.3	3.34	4.24	0.00694118	0.1211	1
GO:0034312	diol biosynthetic process	22	6	Afu1g06470,Afu2g01290,Afu6g12070,Afu8g00200,Afu8g00230,Afu8g00370,	27.3	3.34	4.24	0.00694118	0.1211	1
GO:0031297	replication fork processing	16	5	Afu2g12940,Afu3g09050,Afu4g04390,Afu4g06970,Afu4g12210,	31.3	3.83	5.14	0.00729459	0.126042	1
GO:0046479	glycosphingolipid catabolic process	6	3	Afu4g13800,Afu5g13830,Afu8g07120,	50	6.13	11.29	0.00897496	0.147621	1
GO:1900781	fumiquinazoline C biosynthetic process	6	3	Afu6g12050,Afu6g12060,Afu6g12070,	50	6.13	11.29	0.00897496	0.147621	1
GO:0019377	glycolipid catabolic process	6	3	Afu4g13800,Afu5g13830,Afu8g07120,	50	6.13	11.29	0.00897496	0.147621	1
GO:0006279	premeiotic DNA replication	6	3	Afu2g09060,Afu2g10730,Afu3g09560,	50	6.13	11.29	0.00897496	0.147621	1
GO:1900779	fumiquinazoline C metabolic process	6	3	Afu6g12050,Afu6g12060,Afu6g12070,	50	6.13	11.29	0.00897496	0.147621	1
GO:0030149	sphingolipid catabolic process	11	4	Afu1g06470,Afu4g13800,Afu5g13830,Afu8g07120,	36.4	4.46	6.46	0.00911852	0.147621	1
GO:0046466	membrane lipid catabolic process	11	4	Afu1g06470,Afu4g13800,Afu5g13830,Afu8g07120,	36.4	4.46	6.46	0.00911852	0.147621	1
GO:1902644	tertiary alcohol metabolic process	17	5	Afu2g01290,Afu6g12070,Afu7g00160,Afu7g00170,Afu8g00370,	29.4	3.6	4.71	0.00965176	0.153489	1
GO:1902645	tertiary alcohol biosynthetic process	17	5	Afu2g01290,Afu6g12070,Afu7g00160,Afu7g00170,Afu8g00370,	29.4	3.6	4.71	0.00965176	0.153489	1
GO:0006974	cellular response to DNA damage stimulus	256	32	Afu1g02000,Afu1g03920,Afu1g04900,Afu1g07320,Afu1g15120,Afu2g02660,Afu2g03910,Afu2g04960,Afu2g09060,Afu2g10730,Afu2g11070,Afu2g12940,Afu2g13650,Afu3g06060,Afu3g09050,Afu3g09100,Afu3g09560,Afu3g09850,Afu3g14010,Afu4g04390,Afu4g06970,Afu4g07230,Afu4g12210,Afu5g02520,Afu5g02570,Afu5g10890,Afu5g11280,Afu6g02060,Afu6g02900,Afu6g06820,Afu6g11130,Afu7g01270,	12.5	1.53	1.63	0.00990854	0.15619	1
GO:0030638	polyketide metabolic process	24	6	Afu2g01290,Afu2g17550,Afu6g12070,Afu7g00160,Afu7g00170,Afu8g00370,	25	3.06	3.77	0.0108862	0.16871	1
GO:0046173	polyol biosynthetic process	31	7	Afu1g06470,Afu1g11600,Afu2g01290,Afu6g12070,Afu8g00200,Afu8g00230,Afu8g00370,	22.6	2.77	3.3	0.0108906	0.16871	1
GO:0008202	steroid metabolic process	88	14	Afu1g15100,Afu4g14770,Afu4g14780,Afu4g14790,Afu4g14800,Afu4g14810,Afu4g14820,Afu4g14830,Afu4g14840,Afu4g14850,Afu5g14260,Afu6g08140,Afu6g13940,Afu7g00260,	15.9	1.95	2.15	0.0114338	0.175611	1
GO:0019400	alditol metabolic process	18	5	Afu1g11020,Afu1g11030,Afu1g16270,Afu6g08470,Afu7g02550,	27.8	3.4	4.35	0.0124838	0.188163	1
GO:1900557	emericellamide biosynthetic process	12	4	Afu2g01290,Afu4g14840,Afu8g00170,Afu8g00370,	33.3	4.08	5.65	0.0128073	0.188163	1
GO:0050761	depsipeptide metabolic process	12	4	Afu2g01290,Afu4g14840,Afu8g00170,Afu8g00370,	33.3	4.08	5.65	0.0128073	0.188163	1
GO:0050763	depsipeptide biosynthetic process	12	4	Afu2g01290,Afu4g14840,Afu8g00170,Afu8g00370,	33.3	4.08	5.65	0.0128073	0.188163	1
GO:1900555	emericellamide metabolic process	12	4	Afu2g01290,Afu4g14840,Afu8g00170,Afu8g00370,	33.3	4.08	5.65	0.0128073	0.188163	1
GO:0007131	reciprocal meiotic recombination	32	7	Afu1g02000,Afu1g15120,Afu3g05575,Afu5g04070,Afu6g10670,Afu6g13080,Afu6g13690,	21.9	2.68	3.17	0.012984	0.188163	1
GO:0140527	reciprocal homologous recombination	32	7	Afu1g02000,Afu1g15120,Afu3g05575,Afu5g04070,Afu6g10670,Afu6g13080,Afu6g13690,	21.9	2.68	3.17	0.012984	0.188163	1
GO:0043474	pigment metabolic process involved in pigmentation	7	3	Afu2g17540,Afu2g17550,Afu2g17600,	42.9	5.25	8.47	0.0147606	0.200946	1
GO:0016233	telomere capping	7	3	Afu3g09050,Afu4g12210,Afu5g13020,	42.9	5.25	8.47	0.0147606	0.200946	1
GO:0043324	pigment metabolic process involved in developmental pigmentation	7	3	Afu2g17540,Afu2g17550,Afu2g17600,	42.9	5.25	8.47	0.0147606	0.200946	1
GO:0048066	developmental pigmentation	7	3	Afu2g17540,Afu2g17550,Afu2g17600,	42.9	5.25	8.47	0.0147606	0.200946	1
GO:0007534	gene conversion at mating-type locus	7	3	Afu2g10730,Afu3g09850,Afu4g04390,	42.9	5.25	8.47	0.0147606	0.200946	1
GO:0043473	pigmentation	7	3	Afu2g17540,Afu2g17550,Afu2g17600,	42.9	5.25	8.47	0.0147606	0.200946	1
GO:1900773	fumiquinazoline metabolic process	7	3	Afu6g12050,Afu6g12060,Afu6g12070,	42.9	5.25	8.47	0.0147606	0.200946	1
GO:1900775	fumiquinazoline biosynthetic process	7	3	Afu6g12050,Afu6g12060,Afu6g12070,	42.9	5.25	8.47	0.0147606	0.200946	1
GO:0009435	NAD biosynthetic process	19	5	Afu3g03600,Afu4g09830,Afu4g09840,Afu5g03350,Afu7g01880,	26.3	3.22	4.04	0.0158292	0.213873	1
GO:0046394	carboxylic acid biosynthetic process	196	25	Afu1g06470,Afu1g14570,Afu2g01290,Afu2g11260,Afu2g14290,Afu3g06530,Afu3g09890,Afu3g12120,Afu3g14690,Afu4g08760,Afu4g09840,Afu4g11240,Afu4g14770,Afu4g14780,Afu4g14790,Afu4g14800,Afu4g14810,Afu4g14820,Afu4g14830,Afu4g14840,Afu4g14850,Afu6g13590,Afu7g00160,Afu7g01000,Afu8g00370,	12.8	1.56	1.67	0.0166596	0.223412	1
GO:0006694	steroid biosynthetic process	66	11	Afu4g14770,Afu4g14780,Afu4g14790,Afu4g14800,Afu4g14810,Afu4g14820,Afu4g14830,Afu4g14840,Afu4g14850,Afu5g14260,Afu7g00260,	16.7	2.04	2.27	0.0169798	0.223988	1
GO:0007531	mating type determination	13	4	Afu2g10730,Afu3g09850,Afu4g04390,Afu4g06970,	30.8	3.77	5.02	0.0173257	0.223988	1
GO:0045165	cell fate commitment	13	4	Afu2g10730,Afu3g09850,Afu4g04390,Afu4g06970,	30.8	3.77	5.02	0.0173257	0.223988	1
GO:0007530	sex determination	13	4	Afu2g10730,Afu3g09850,Afu4g04390,Afu4g06970,	30.8	3.77	5.02	0.0173257	0.223988	1
GO:0007533	mating type switching	13	4	Afu2g10730,Afu3g09850,Afu4g04390,Afu4g06970,	30.8	3.77	5.02	0.0173257	0.223988	1
GO:0006235	dTTP biosynthetic process	3	2	Afu4g04270,Afu4g06690,	66.7	8.17	22.56	0.0188715	0.22608	1
GO:0009212	pyrimidine deoxyribonucleoside triphosphate biosynthetic process	3	2	Afu4g04270,Afu4g06690,	66.7	8.17	22.56	0.0188715	0.22608	1
GO:1900776	fumiquinazoline A metabolic process	3	2	Afu6g12050,Afu6g12060,	66.7	8.17	22.56	0.0188715	0.22608	1
GO:1901159	xylulose 5-phosphate biosynthetic process	3	2	Afu1g16270,Afu7g02550,	66.7	8.17	22.56	0.0188715	0.22608	1
GO:0019519	pentitol metabolic process	3	2	Afu1g16270,Afu7g02550,	66.7	8.17	22.56	0.0188715	0.22608	1
GO:0046075	dTTP metabolic process	3	2	Afu4g04270,Afu4g06690,	66.7	8.17	22.56	0.0188715	0.22608	1
GO:0019527	pentitol catabolic process	3	2	Afu1g16270,Afu7g02550,	66.7	8.17	22.56	0.0188715	0.22608	1
GO:0051167	xylulose 5-phosphate metabolic process	3	2	Afu1g16270,Afu7g02550,	66.7	8.17	22.56	0.0188715	0.22608	1
GO:1903461	Okazaki fragment processing involved in mitotic DNA replication	3	2	Afu1g07320,Afu4g12210,	66.7	8.17	22.56	0.0188715	0.22608	1
GO:1900778	fumiquinazoline A biosynthetic process	3	2	Afu6g12050,Afu6g12060,	66.7	8.17	22.56	0.0188715	0.22608	1
GO:0009202	deoxyribonucleoside triphosphate biosynthetic process	3	2	Afu4g04270,Afu4g06690,	66.7	8.17	22.56	0.0188715	0.22608	1
GO:0090329	regulation of DNA-dependent DNA replication	35	7	Afu1g04900,Afu2g09060,Afu3g09850,Afu4g04390,Afu4g08830,Afu5g02520,Afu7g04310,	20	2.45	2.83	0.0209763	0.249632	1
GO:1900790	pseurotin A biosynthetic process	8	3	Afu8g00420,Afu8g00540,Afu8g00560,	37.5	4.6	6.77	0.0222016	0.257395	1
GO:1900584	o-orsellinic acid biosynthetic process	8	3	Afu2g01290,Afu7g00160,Afu8g00370,	37.5	4.6	6.77	0.0222016	0.257395	1
GO:1900582	o-orsellinic acid metabolic process	8	3	Afu2g01290,Afu7g00160,Afu8g00370,	37.5	4.6	6.77	0.0222016	0.257395	1
GO:1900788	pseurotin A metabolic process	8	3	Afu8g00420,Afu8g00540,Afu8g00560,	37.5	4.6	6.77	0.0222016	0.257395	1
GO:0061982	meiosis I cell cycle process	62	10	Afu1g02000,Afu1g15120,Afu3g05575,Afu3g09050,Afu3g09850,Afu5g04070,Afu6g02900,Afu6g10670,Afu6g13080,Afu6g13690,	16.1	1.98	2.18	0.027455	0.316261	1
GO:0006275	regulation of DNA replication	37	7	Afu1g04900,Afu2g09060,Afu3g09850,Afu4g04390,Afu4g08830,Afu5g02520,Afu7g04310,	18.9	2.32	2.64	0.0278925	0.317233	1
GO:0016114	terpenoid biosynthetic process	37	7	Afu4g14770,Afu5g15060,Afu6g13920,Afu6g13945,Afu6g13950,Afu7g00260,Afu8g00510,	18.9	2.32	2.64	0.0278925	0.317233	1
GO:0019363	pyridine nucleotide biosynthetic process	22	5	Afu3g03600,Afu4g09830,Afu4g09840,Afu5g03350,Afu7g01880,	22.7	2.79	3.32	0.0292676	0.328711	1
GO:0019359	nicotinamide nucleotide biosynthetic process	22	5	Afu3g03600,Afu4g09830,Afu4g09840,Afu5g03350,Afu7g01880,	22.7	2.79	3.32	0.0292676	0.328711	1
GO:0007129	homologous chromosome pairing at meiosis	9	3	Afu5g04070,Afu6g02900,Afu6g13080,	33.3	4.08	5.64	0.0313156	0.348267	1
GO:1901362	organic cyclic compound biosynthetic process	768	77	Afu1g03410,Afu1g03800,Afu1g04900,Afu1g11010,Afu1g15850,Afu2g01290,Afu2g06130,Afu2g10730,Afu2g13740,Afu2g17540,Afu2g17550,Afu2g17560,Afu2g17580,Afu2g17600,Afu2g17895,Afu2g18040,Afu3g02010,Afu3g03600,Afu3g09560,Afu3g12120,Afu3g13120,Afu3g14690,Afu3g14750,Afu3g15090,Afu4g00225,Afu4g04270,Afu4g06690,Afu4g08410,Afu4g08760,Afu4g09830,Afu4g09840,Afu4g09980,Afu4g14770,Afu4g14780,Afu4g14790,Afu4g14800,Afu…	10	1.23	1.28	0.0313964	0.348267	1
GO:0071103	DNA conformation change	110	15	Afu1g07320,Afu1g15120,Afu2g02660,Afu2g09060,Afu3g09850,Afu3g11030,Afu3g14010,Afu4g07230,Afu4g13440,Afu5g02520,Afu5g10890,Afu6g13080,Afu6g13690,Afu7g01880,Afu8g04270,	13.6	1.67	1.79	0.033272	0.366242	1
GO:0008610	lipid biosynthetic process	250	29	Afu1g06470,Afu1g11600,Afu2g01290,Afu2g08050,Afu3g09890,Afu3g12120,Afu3g12330,Afu4g14150,Afu4g14770,Afu4g14780,Afu4g14790,Afu4g14800,Afu4g14810,Afu4g14820,Afu4g14830,Afu4g14840,Afu4g14850,Afu5g01810,Afu5g14260,Afu5g15060,Afu6g00260,Afu6g09770,Afu6g13920,Afu6g13945,Afu6g13950,Afu7g00260,Afu8g00170,Afu8g00370,Afu8g00510,	11.6	1.42	1.49	0.0337269	0.366242	1
GO:0008299	isoprenoid biosynthetic process	47	8	Afu4g14770,Afu5g15060,Afu6g09770,Afu6g13920,Afu6g13945,Afu6g13950,Afu7g00260,Afu8g00510,	17	2.09	2.32	0.03468	0.366242	1
GO:0030639	polyketide biosynthetic process	23	5	Afu2g01290,Afu6g12070,Afu7g00160,Afu7g00170,Afu8g00370,	21.7	2.66	3.14	0.0349653	0.366242	1
GO:0006265	DNA topological change	4	2	Afu2g02660,Afu6g13690,	50	6.13	11.28	0.0357089	0.366242	1
GO:0006272	leading strand elongation	4	2	Afu2g10730,Afu3g09560,	50	6.13	11.28	0.0357089	0.366242	1
GO:0016104	triterpenoid biosynthetic process	4	2	Afu4g14770,Afu7g00260,	50	6.13	11.28	0.0357089	0.366242	1
GO:0033567	DNA replication, Okazaki fragment processing	4	2	Afu1g07320,Afu4g12210,	50	6.13	11.28	0.0357089	0.366242	1
GO:0070790	phialide development	4	2	Afu1g04830,Afu1g09270,	50	6.13	11.28	0.0357089	0.366242	1
GO:0006722	triterpenoid metabolic process	4	2	Afu4g14770,Afu7g00260,	50	6.13	11.28	0.0357089	0.366242	1
GO:0000733	obsolete DNA strand renaturation	4	2	Afu3g09100,Afu4g12210,	50	6.13	11.28	0.0357089	0.366242	1
GO:0006269	DNA replication, synthesis of RNA primer	4	2	Afu1g03410,Afu2g10730,	50	6.13	11.28	0.0357089	0.366242	1
GO:0006721	terpenoid metabolic process	39	7	Afu4g14770,Afu5g15060,Afu6g13920,Afu6g13945,Afu6g13950,Afu7g00260,Afu8g00510,	17.9	2.2	2.47	0.0362093	0.366242	1
GO:2000104	negative regulation of DNA-dependent DNA replication	16	4	Afu2g09060,Afu3g09850,Afu4g04390,Afu4g08830,	25	3.06	3.77	0.0362777	0.366242	1
GO:0008156	negative regulation of DNA replication	16	4	Afu2g09060,Afu3g09850,Afu4g04390,Afu4g08830,	25	3.06	3.77	0.0362777	0.366242	1
GO:0009310	amine catabolic process	16	4	Afu1g12400,Afu2g01030,Afu4g09830,Afu4g09840,	25	3.06	3.77	0.0362777	0.366242	1
GO:0045461	sterigmatocystin biosynthetic process	48	8	Afu1g11010,Afu2g01290,Afu2g17560,Afu3g02010,Afu3g12120,Afu4g09980,Afu7g00160,Afu8g00370,	16.7	2.04	2.26	0.0387594	0.38911	1
GO:0005975	carbohydrate metabolic process	468	49	Afu1g05290,Afu1g06910,Afu1g09750,Afu1g11020,Afu1g11030,Afu1g11600,Afu1g12920,Afu1g14170,Afu1g15330,Afu1g16250,Afu1g16270,Afu2g01240,Afu2g11610,Afu2g14150,Afu2g14520,Afu3g00230,Afu3g07380,Afu3g09190,Afu3g11780,Afu3g13200,Afu4g00100,Afu4g07710,Afu4g08230,Afu4g08410,Afu4g09940,Afu4g10150,Afu4g13800,Afu5g01030,Afu5g03530,Afu5g06840,Afu5g09840,Afu5g13830,Afu5g13995,Afu5g14800,Afu6g00770,Afu6g08390,Afu…	10.5	1.28	1.34	0.0407427	0.406748	1
GO:0042430	indole-containing compound metabolic process	24	5	Afu1g12400,Afu4g09830,Afu4g09840,Afu8g00170,Afu8g00210,	20.8	2.55	2.97	0.0413019	0.410052	1
GO:0019441	tryptophan catabolic process to kynurenine	10	3	Afu1g12400,Afu4g09830,Afu4g09840,	30	3.68	4.84	0.0420801	0.415483	1
GO:0009063	cellular amino acid catabolic process	76	11	Afu1g12400,Afu2g04240,Afu3g00790,Afu3g01450,Afu4g03722,Afu4g09830,Afu4g09840,Afu6g08830,Afu7g01000,Afu7g01010,Afu8g06020,	14.5	1.77	1.92	0.043436	0.426528	1
GO:0019323	pentose catabolic process	17	4	Afu1g09750,Afu3g09190,Afu4g08230,Afu7g02550,	23.5	2.88	3.48	0.0444703	0.434311	1
GO:0045460	sterigmatocystin metabolic process	50	8	Afu1g11010,Afu2g01290,Afu2g17560,Afu3g02010,Afu3g12120,Afu4g09980,Afu7g00160,Afu8g00370,	16	1.96	2.16	0.0478516	0.464807	1

## Sheet: GOterms SIRTKO DOWN
GO terms analysis of down regulated genes (WT vs SIRTKO; p-value <-1 and > 1) performed on FUNGIDB.
ID	Name	Bgd count	Result count	Result gene list	Pct of bgd	Fold enrichment	Odds ratio	P-value	Benjamini	Bonferroni
GO:0055085	transmembrane transport	676	91	Afu1g00440,Afu1g03200,Afu1g05170,Afu1g05390,Afu1g10770,Afu1g11350,Afu1g11900,Afu1g13210,Afu1g13360,Afu1g13970,Afu2g00180,Afu2g03090,Afu2g04070,Afu2g05350,Afu2g05840,Afu2g08740,Afu2g09860,Afu2g12140,Afu2g13040,Afu2g14980,Afu2g15370,Afu2g16770,Afu2g16860,Afu2g17360,Afu3g01230,Afu3g01370,Afu3g02060,Afu3g03320,Afu3g03440,Afu3g08850,Afu3g12010,Afu3g12900,Afu3g14560,Afu3g14640,Afu4g00480,Afu4g04540,Afu…	13.5	1.72	1.95	1.14591e-07	0.000246255	0.000246255
GO:0098657	import into cell	48	14	Afu1g12020,Afu1g13210,Afu2g07680,Afu3g03440,Afu4g09040,Afu4g13540,Afu5g01160,Afu5g02790,Afu5g12530,Afu5g13850,Afu7g00950,Afu7g04290,Afu7g04570,Afu8g04630,	29.2	3.73	4.93	1.10358e-05	0.00905462	0.023716
GO:1905039	carboxylic acid transmembrane transport	56	15	Afu1g10770,Afu1g11900,Afu2g00180,Afu2g15370,Afu4g04540,Afu4g06780,Afu4g09040,Afu4g12340,Afu5g04260,Afu7g01090,Afu7g04290,Afu8g02200,Afu8g04630,Afu8g05070,Afu8g07200,	26.8	3.43	4.38	1.68536e-05	0.00905462	0.0362185
GO:1903825	organic acid transmembrane transport	56	15	Afu1g10770,Afu1g11900,Afu2g00180,Afu2g15370,Afu4g04540,Afu4g06780,Afu4g09040,Afu4g12340,Afu5g04260,Afu7g01090,Afu7g04290,Afu8g02200,Afu8g04630,Afu8g05070,Afu8g07200,	26.8	3.43	4.38	1.68536e-05	0.00905462	0.0362185
GO:0072348	sulfur compound transport	23	9	Afu1g13360,Afu2g03090,Afu2g14980,Afu3g14640,Afu4g09040,Afu5g02790,Afu5g07970,Afu5g13850,Afu7g01790,	39.1	5.01	7.66	3.11307e-05	0.01338	0.0668999
GO:0015849	organic acid transport	88	19	Afu1g10770,Afu1g11900,Afu2g00180,Afu2g15370,Afu3g14560,Afu4g04540,Afu4g06780,Afu4g09040,Afu4g12340,Afu5g04260,Afu5g07970,Afu7g01090,Afu7g04290,Afu8g00840,Afu8g02180,Afu8g02200,Afu8g04630,Afu8g05070,Afu8g07200,	21.6	2.76	3.31	3.79517e-05	0.013593	0.0815582
GO:0003333	amino acid transmembrane transport	41	12	Afu1g10770,Afu1g11900,Afu2g00180,Afu2g15370,Afu4g09040,Afu4g12340,Afu5g04260,Afu7g01090,Afu7g04290,Afu8g02200,Afu8g05070,Afu8g07200,	29.3	3.75	4.94	4.51208e-05	0.0138521	0.0969646
GO:0098739	import across plasma membrane	30	10	Afu1g13210,Afu4g09040,Afu4g13540,Afu5g01160,Afu5g02790,Afu5g13850,Afu7g00950,Afu7g04290,Afu7g04570,Afu8g04630,	33.3	4.27	5.96	5.68456e-05	0.0152701	0.122161
GO:0006865	amino acid transport	63	15	Afu1g10770,Afu1g11900,Afu2g00180,Afu2g15370,Afu3g14560,Afu4g09040,Afu4g12340,Afu5g04260,Afu7g01090,Afu7g04290,Afu8g00840,Afu8g02180,Afu8g02200,Afu8g05070,Afu8g07200,	23.8	3.05	3.74	7.55885e-05	0.0180488	0.16244
GO:0006673	inositol phosphoceramide metabolic process	8	5	Afu1g16850,Afu2g15580,Afu3g09960,Afu7g05230,Afu8g04560,	62.5	8	19.78	0.000131956	0.0283573	0.283573
GO:0006046	N-acetylglucosamine catabolic process	5	4	Afu1g00450,Afu1g00480,Afu8g04070,Afu8g04100,	80	10.24	47.43	0.00017359	0.0339132	0.373045
GO:0072531	pyrimidine-containing compound transmembrane transport	3	3	Afu1g13210,Afu2g14980,Afu5g02790,	100	12.8	inf	0.000475469	0.0785987	1
GO:0006043	glucosamine catabolic process	3	3	Afu1g00480,Afu8g04070,Afu8g04100,	100	12.8	inf	0.000475469	0.0785987	1
GO:0098656	anion transmembrane transport	60	13	Afu1g05390,Afu1g11350,Afu2g03090,Afu2g14980,Afu4g04540,Afu4g06780,Afu4g09040,Afu4g12340,Afu5g07970,Afu5g09940,Afu5g13850,Afu7g04290,Afu8g04630,	21.7	2.77	3.3	0.000603109	0.0925772	1
GO:0006044	N-acetylglucosamine metabolic process	7	4	Afu1g00450,Afu1g00480,Afu8g04070,Afu8g04100,	57.1	7.31	15.81	0.00106921	0.143608	1
GO:0061687	detoxification of inorganic compound	7	4	Afu2g03090,Afu3g12270,Afu5g07970,Afu7g00350,	57.1	7.31	15.81	0.00106921	0.143608	1
GO:0006979	response to oxidative stress	150	23	Afu1g05390,Afu2g05060,Afu2g07680,Afu3g01290,Afu3g07360,Afu3g08850,Afu3g10530,Afu3g12270,Afu3g12550,Afu3g13440,Afu3g14970,Afu4g00860,Afu4g09080,Afu4g09920,Afu5g09100,Afu5g09910,Afu5g15070,Afu6g02280,Afu6g06860,Afu6g12190,Afu6g13570,Afu7g06600,Afu8g06550,	15.3	1.96	2.17	0.00132561	0.167573	1
GO:0006820	anion transport	124	20	Afu1g05390,Afu1g11350,Afu1g13360,Afu2g03090,Afu2g09250,Afu2g12140,Afu2g14980,Afu2g16770,Afu3g14640,Afu4g04540,Afu4g06780,Afu4g09040,Afu4g12340,Afu5g07970,Afu5g09940,Afu5g13850,Afu5g15010,Afu7g01790,Afu7g04290,Afu8g04630,	16.1	2.06	2.3	0.00143121	0.170871	1
GO:0034599	cellular response to oxidative stress	125	20	Afu2g05060,Afu2g07680,Afu3g07360,Afu3g08850,Afu3g12270,Afu3g12550,Afu3g13440,Afu3g14970,Afu4g00860,Afu4g09080,Afu4g09920,Afu5g09100,Afu5g09910,Afu5g15070,Afu6g02280,Afu6g06860,Afu6g12190,Afu6g13570,Afu7g06600,Afu8g06550,	16	2.05	2.28	0.00158227	0.178964	1
GO:1901616	organic hydroxy compound catabolic process	37	9	Afu1g00510,Afu2g10230,Afu2g11020,Afu3g06820,Afu5g06240,Afu5g07600,Afu5g08900,Afu5g12690,Afu8g02000,	24.3	3.11	3.82	0.00175529	0.18326	1
GO:0006041	glucosamine metabolic process	4	3	Afu1g00480,Afu8g04070,Afu8g04100,	75	9.6	35.53	0.00179081	0.18326	1
GO:0035672	oligopeptide transmembrane transport	8	4	Afu2g03090,Afu5g07970,Afu5g13850,Afu7g01490,	50	6.4	11.85	0.00200646	0.195995	1
GO:0035443	tripeptide transmembrane transport	5	3	Afu2g03090,Afu5g07970,Afu5g13850,	60	7.68	17.76	0.00421665	0.323628	1
GO:0009254	peptidoglycan turnover	5	3	Afu4g13770,Afu4g14600,Afu8g04060,	60	7.68	17.76	0.00421665	0.323628	1
GO:0015851	nucleobase transport	5	3	Afu1g13210,Afu2g09860,Afu5g09750,	60	7.68	17.76	0.00421665	0.323628	1
GO:0034635	glutathione transport	5	3	Afu2g03090,Afu5g07970,Afu5g13850,	60	7.68	17.76	0.00421665	0.323628	1
GO:0000316	sulfite transport	5	3	Afu1g13360,Afu3g14640,Afu7g01790,	60	7.68	17.76	0.00421665	0.323628	1
GO:0034775	glutathione transmembrane transport	5	3	Afu2g03090,Afu5g07970,Afu5g13850,	60	7.68	17.76	0.00421665	0.323628	1
GO:0062197	cellular response to chemical stress	155	22	Afu2g05060,Afu2g07680,Afu3g07360,Afu3g08850,Afu3g12270,Afu3g12550,Afu3g13440,Afu3g14970,Afu4g00860,Afu4g04710,Afu4g09080,Afu4g09920,Afu5g09100,Afu5g09910,Afu5g15070,Afu6g02280,Afu6g06860,Afu6g12190,Afu6g13570,Afu6g14210,Afu7g06600,Afu8g06550,	14.2	1.82	1.98	0.00444331	0.329264	1
GO:0046164	alcohol catabolic process	28	7	Afu2g10230,Afu2g11020,Afu5g06240,Afu5g07600,Afu5g08900,Afu5g12690,Afu8g02000,	25	3.2	3.96	0.00478691	0.342902	1
GO:0015888	thiamine transport	2	2	Afu2g14980,Afu5g02790,	100	12.8	inf	0.00609917	0.353211	1
GO:0032119	sequestering of zinc ion	2	2	Afu4g09560,Afu4g09580,	100	12.8	inf	0.00609917	0.353211	1
GO:0071934	thiamine transmembrane transport	2	2	Afu2g14980,Afu5g02790,	100	12.8	inf	0.00609917	0.353211	1
GO:0015855	pyrimidine nucleobase transport	2	2	Afu1g13210,Afu2g09860,	100	12.8	inf	0.00609917	0.353211	1
GO:1990619	histone H3-K9 deacetylation	2	2	Afu2g05900,Afu4g12120,	100	12.8	inf	0.00609917	0.353211	1
GO:1901615	organic hydroxy compound metabolic process	240	30	Afu1g00510,Afu1g03150,Afu1g17430,Afu2g04210,Afu2g07680,Afu2g10230,Afu2g11020,Afu3g00810,Afu3g00840,Afu3g06820,Afu3g10660,Afu3g12890,Afu4g03120,Afu4g06890,Afu4g07680,Afu4g09190,Afu4g11350,Afu5g06240,Afu5g07600,Afu5g07780,Afu5g08900,Afu5g10310,Afu5g12690,Afu6g00660,Afu6g05140,Afu6g13990,Afu7g00130,Afu8g02000,Afu8g02430,Afu8g02440,	12.5	1.6	1.71	0.00684948	0.353211	1
GO:0015711	organic anion transport	78	13	Afu1g05390,Afu2g03090,Afu2g09250,Afu2g14980,Afu2g16770,Afu4g04540,Afu4g06780,Afu4g09040,Afu4g12340,Afu5g07970,Afu5g13850,Afu7g04290,Afu8g04630,	16.7	2.13	2.38	0.00700574	0.353211	1
GO:0051788	response to misfolded protein	23	6	Afu4g04640,Afu5g07960,Afu6g04670,Afu6g04750,Afu6g14210,Afu7g01620,	26.1	3.34	4.19	0.00711048	0.353211	1
GO:0071218	cellular response to misfolded protein	23	6	Afu4g04640,Afu5g07960,Afu6g04670,Afu6g04750,Afu6g14210,Afu7g01620,	26.1	3.34	4.19	0.00711048	0.353211	1
GO:0070887	cellular response to chemical stimulus	485	53	Afu1g12930,Afu2g03090,Afu2g05060,Afu2g07680,Afu2g09860,Afu2g10230,Afu2g11020,Afu2g11180,Afu2g13060,Afu2g14250,Afu2g17360,Afu3g07360,Afu3g08850,Afu3g09960,Afu3g10660,Afu3g12270,Afu3g12550,Afu3g12900,Afu3g13440,Afu3g14970,Afu4g00860,Afu4g04640,Afu4g04710,Afu4g06890,Afu4g09080,Afu4g09920,Afu4g10210,Afu5g01160,Afu5g02700,Afu5g07780,Afu5g07960,Afu5g07970,Afu5g09100,Afu5g09910,Afu5g15070,Afu6g02280,Afu…	10.9	1.4	1.48	0.00750458	0.353211	1
GO:0042939	tripeptide transport	11	4	Afu2g03090,Afu5g07970,Afu5g13850,Afu7g01490,	36.4	4.65	6.77	0.00782258	0.353211	1
GO:1990170	stress response to cadmium ion	6	3	Afu2g03090,Afu5g07970,Afu7g00350,	50	6.4	11.84	0.00794484	0.353211	1
GO:0071585	detoxification of cadmium ion	6	3	Afu2g03090,Afu5g07970,Afu7g00350,	50	6.4	11.84	0.00794484	0.353211	1
GO:0051180	vitamin transport	6	3	Afu2g09250,Afu2g14980,Afu5g02790,	50	6.4	11.84	0.00794484	0.353211	1
GO:0032872	regulation of stress-activated MAPK cascade	6	3	Afu2g03810,Afu3g12550,Afu4g04710,	50	6.4	11.84	0.00794484	0.353211	1
GO:0098849	cellular detoxification of cadmium ion	6	3	Afu2g03090,Afu5g07970,Afu7g00350,	50	6.4	11.84	0.00794484	0.353211	1
GO:0070302	regulation of stress-activated protein kinase signaling cascade	6	3	Afu2g03810,Afu3g12550,Afu4g04710,	50	6.4	11.84	0.00794484	0.353211	1
GO:1901071	glucosamine-containing compound metabolic process	38	8	Afu1g00450,Afu1g00480,Afu5g00760,Afu5g03760,Afu8g04070,Afu8g04100,Afu8g05620,Afu8g05630,	21.1	2.69	3.17	0.00798805	0.353211	1
GO:0006857	oligopeptide transport	17	5	Afu2g03090,Afu5g07970,Afu5g13850,Afu7g01490,Afu8g02550,	29.4	3.76	4.94	0.00805367	0.353211	1
GO:0046174	polyol catabolic process	24	6	Afu2g10230,Afu2g11020,Afu5g07600,Afu5g08900,Afu5g12690,Afu8g02000,	25	3.2	3.96	0.00886698	0.3783	1
GO:0055114	obsolete oxidation-reduction process	645	67	Afu1g00470,Afu1g00500,Afu1g00510,Afu1g03150,Afu1g07480,Afu1g11390,Afu1g13320,Afu1g13630,Afu1g14340,Afu1g16850,Afu1g17040,Afu1g17430,Afu1g17660,Afu2g00230,Afu2g00720,Afu2g00750,Afu2g04060,Afu2g04290,Afu2g05060,Afu2g08250,Afu2g10230,Afu3g00840,Afu3g01290,Afu3g06040,Afu3g06820,Afu3g08850,Afu3g12270,Afu3g14440,Afu3g14490,Afu3g14590,Afu3g15050,Afu4g00610,Afu4g00940,Afu4g03120,Afu4g06620,Afu4g06890,Afu…	10.4	1.33	1.4	0.00906637	0.3783	1
GO:0006811	ion transport	287	34	Afu1g05390,Afu1g11350,Afu1g13360,Afu1g14340,Afu2g03090,Afu2g07680,Afu2g07880,Afu2g08740,Afu2g09250,Afu2g12140,Afu2g14980,Afu2g16770,Afu3g03440,Afu3g14640,Afu4g04540,Afu4g06780,Afu4g09040,Afu4g09360,Afu4g09560,Afu4g12340,Afu4g13540,Afu5g01630,Afu5g02790,Afu5g07970,Afu5g09940,Afu5g13850,Afu5g15010,Afu6g03690,Afu7g01790,Afu7g04290,Afu7g04570,Afu7g04970,Afu8g01890,Afu8g04630,	11.8	1.52	1.61	0.00942604	0.3783	1
GO:0006040	amino sugar metabolic process	47	9	Afu1g00450,Afu1g00480,Afu4g14600,Afu5g00760,Afu5g03760,Afu8g04070,Afu8g04100,Afu8g05620,Afu8g05630,	19.1	2.45	2.82	0.00953667	0.3783	1
GO:0042886	amide transport	32	7	Afu1g13210,Afu2g03090,Afu5g01630,Afu5g07970,Afu5g13850,Afu7g01490,Afu8g02550,	21.9	2.8	3.32	0.0103595	0.3783	1
GO:0044108	cellular alcohol biosynthetic process	40	8	Afu1g03150,Afu2g07680,Afu3g10660,Afu4g06890,Afu4g09190,Afu5g07780,Afu6g05140,Afu8g02440,	20	2.56	2.97	0.0109431	0.3783	1
GO:0006696	ergosterol biosynthetic process	40	8	Afu1g03150,Afu2g07680,Afu3g10660,Afu4g06890,Afu4g09190,Afu5g07780,Afu6g05140,Afu8g02440,	20	2.56	2.97	0.0109431	0.3783	1
GO:0016129	phytosteroid biosynthetic process	40	8	Afu1g03150,Afu2g07680,Afu3g10660,Afu4g06890,Afu4g09190,Afu5g07780,Afu6g05140,Afu8g02440,	20	2.56	2.97	0.0109431	0.3783	1
GO:0097384	cellular lipid biosynthetic process	40	8	Afu1g03150,Afu2g07680,Afu3g10660,Afu4g06890,Afu4g09190,Afu5g07780,Afu6g05140,Afu8g02440,	20	2.56	2.97	0.0109431	0.3783	1
GO:0034486	vacuolar transmembrane transport	12	4	Afu1g11900,Afu2g03090,Afu2g15370,Afu5g07970,	33.3	4.27	5.92	0.0110182	0.3783	1
GO:0006066	alcohol metabolic process	148	20	Afu1g03150,Afu2g07680,Afu2g10230,Afu2g11020,Afu3g00840,Afu3g10660,Afu4g06890,Afu4g09190,Afu4g11350,Afu5g06240,Afu5g07600,Afu5g07780,Afu5g08900,Afu5g12690,Afu6g05140,Afu6g13990,Afu7g00130,Afu8g02000,Afu8g02430,Afu8g02440,	13.5	1.73	1.87	0.0110583	0.3783	1
GO:0006089	lactate metabolic process	7	3	Afu1g00510,Afu3g06820,Afu4g03120,	42.9	5.48	8.88	0.0131016	0.3783	1
GO:0097501	stress response to metal ion	7	3	Afu2g03090,Afu5g07970,Afu7g00350,	42.9	5.48	8.88	0.0131016	0.3783	1
GO:0070932	histone H3 deacetylation	7	3	Afu2g03810,Afu2g05900,Afu4g12120,	42.9	5.48	8.88	0.0131016	0.3783	1
GO:0005978	glycogen biosynthetic process	7	3	Afu2g00710,Afu6g00550,Afu8g01730,	42.9	5.48	8.88	0.0131016	0.3783	1
GO:0030148	sphingolipid biosynthetic process	26	6	Afu1g16850,Afu3g09960,Afu4g12330,Afu5g02760,Afu7g05230,Afu8g04560,	23.1	2.95	3.56	0.0132723	0.3783	1
GO:1901700	response to oxygen-containing compound	76	12	Afu1g12930,Afu2g14250,Afu3g01290,Afu3g12270,Afu3g14970,Afu4g00860,Afu6g12190,Afu6g13570,Afu8g04060,Afu8g04100,Afu8g06550,Afu8g07200,	15.8	2.02	2.23	0.0142479	0.3783	1
GO:0008204	ergosterol metabolic process	42	8	Afu1g03150,Afu2g07680,Afu3g10660,Afu4g06890,Afu4g09190,Afu5g07780,Afu6g05140,Afu8g02440,	19	2.44	2.79	0.0146361	0.3783	1
GO:0016128	phytosteroid metabolic process	42	8	Afu1g03150,Afu2g07680,Afu3g10660,Afu4g06890,Afu4g09190,Afu5g07780,Afu6g05140,Afu8g02440,	19	2.44	2.79	0.0146361	0.3783	1
GO:0042744	hydrogen peroxide catabolic process	13	4	Afu3g12270,Afu3g14970,Afu6g02280,Afu6g13570,	30.8	3.94	5.27	0.0149473	0.3783	1
GO:0042743	hydrogen peroxide metabolic process	13	4	Afu3g12270,Afu3g14970,Afu6g02280,Afu6g13570,	30.8	3.94	5.27	0.0149473	0.3783	1
GO:0019405	alditol catabolic process	13	4	Afu2g11020,Afu5g08900,Afu5g12690,Afu8g02000,	30.8	3.94	5.27	0.0149473	0.3783	1
GO:0006515	protein quality control for misfolded or incompletely synthesized proteins	27	6	Afu4g04640,Afu5g07960,Afu6g04670,Afu6g04750,Afu6g14210,Afu7g01620,	22.2	2.84	3.39	0.015966	0.3783	1
GO:0097237	cellular response to toxic substance	20	5	Afu2g03090,Afu3g12270,Afu5g07970,Afu6g09740,Afu7g00350,	25	3.2	3.95	0.0166004	0.3783	1
GO:0044107	cellular alcohol metabolic process	43	8	Afu1g03150,Afu2g07680,Afu3g10660,Afu4g06890,Afu4g09190,Afu5g07780,Afu6g05140,Afu8g02440,	18.6	2.38	2.71	0.0167884	0.3783	1
GO:0071423	malate transmembrane transport	3	2	Afu4g04540,Afu8g04630,	66.7	8.53	23.65	0.0173466	0.3783	1
GO:1900409	positive regulation of cellular response to oxidative stress	3	2	Afu3g14970,Afu4g09080,	66.7	8.53	23.65	0.0173466	0.3783	1
GO:0097315	response to N-acetyl-D-glucosamine	3	2	Afu8g04060,Afu8g04100,	66.7	8.53	23.65	0.0173466	0.3783	1
GO:0072530	purine-containing compound transmembrane transport	3	2	Afu1g05390,Afu2g09860,	66.7	8.53	23.65	0.0173466	0.3783	1
GO:0106119	negative regulation of sterol biosynthetic process	3	2	Afu2g14250,Afu4g07680,	66.7	8.53	23.65	0.0173466	0.3783	1
GO:0015743	malate transport	3	2	Afu4g04540,Afu8g04630,	66.7	8.53	23.65	0.0173466	0.3783	1
GO:1901679	nucleotide transmembrane transport	3	2	Afu1g05390,Afu4g06780,	66.7	8.53	23.65	0.0173466	0.3783	1
GO:0045939	negative regulation of steroid metabolic process	3	2	Afu2g14250,Afu4g07680,	66.7	8.53	23.65	0.0173466	0.3783	1
GO:2001138	regulation of phospholipid transport	3	2	Afu2g01590,Afu4g03620,	66.7	8.53	23.65	0.0173466	0.3783	1
GO:0036246	phytochelatin 2 import into vacuole	3	2	Afu2g03090,Afu5g07970,	66.7	8.53	23.65	0.0173466	0.3783	1
GO:0071994	phytochelatin transmembrane transport	3	2	Afu2g03090,Afu5g07970,	66.7	8.53	23.65	0.0173466	0.3783	1
GO:0061091	regulation of phospholipid translocation	3	2	Afu2g01590,Afu4g03620,	66.7	8.53	23.65	0.0173466	0.3783	1
GO:0010894	negative regulation of steroid biosynthetic process	3	2	Afu2g14250,Afu4g07680,	66.7	8.53	23.65	0.0173466	0.3783	1
GO:0070304	positive regulation of stress-activated protein kinase signaling cascade	3	2	Afu2g03810,Afu3g12550,	66.7	8.53	23.65	0.0173466	0.3783	1
GO:0071996	glutathione transmembrane import into vacuole	3	2	Afu2g03090,Afu5g07970,	66.7	8.53	23.65	0.0173466	0.3783	1
GO:1902884	positive regulation of response to oxidative stress	3	2	Afu3g14970,Afu4g09080,	66.7	8.53	23.65	0.0173466	0.3783	1
GO:0071995	phytochelatin import into vacuole	3	2	Afu2g03090,Afu5g07970,	66.7	8.53	23.65	0.0173466	0.3783	1
GO:0006863	purine nucleobase transport	3	2	Afu2g09860,Afu5g09750,	66.7	8.53	23.65	0.0173466	0.3783	1
GO:0032368	regulation of lipid transport	3	2	Afu2g01590,Afu4g03620,	66.7	8.53	23.65	0.0173466	0.3783	1
GO:0071993	phytochelatin transport	3	2	Afu2g03090,Afu5g07970,	66.7	8.53	23.65	0.0173466	0.3783	1
GO:1905952	regulation of lipid localization	3	2	Afu2g01590,Afu4g03620,	66.7	8.53	23.65	0.0173466	0.3783	1
GO:0032874	positive regulation of stress-activated MAPK cascade	3	2	Afu2g03810,Afu3g12550,	66.7	8.53	23.65	0.0173466	0.3783	1
GO:0097316	cellular response to N-acetyl-D-glucosamine	3	2	Afu8g04060,Afu8g04100,	66.7	8.53	23.65	0.0173466	0.3783	1
GO:0010895	negative regulation of ergosterol biosynthetic process	3	2	Afu2g14250,Afu4g07680,	66.7	8.53	23.65	0.0173466	0.3783	1
GO:0044282	small molecule catabolic process	226	27	Afu1g00480,Afu1g00510,Afu1g00530,Afu1g02780,Afu1g06150,Afu1g14490,Afu1g14610,Afu2g02120,Afu2g04210,Afu2g10230,Afu2g11020,Afu3g06040,Afu3g06820,Afu3g07910,Afu4g14090,Afu4g14650,Afu5g06240,Afu5g07600,Afu5g08900,Afu5g12690,Afu6g04920,Afu6g07340,Afu6g14200,Afu7g01040,Afu7g02010,Afu8g02000,Afu8g02530,	11.9	1.53	1.62	0.0174275	0.3783	1
GO:1902653	secondary alcohol biosynthetic process	52	9	Afu1g03150,Afu2g07680,Afu3g00840,Afu3g10660,Afu4g06890,Afu4g09190,Afu5g07780,Afu6g05140,Afu8g02440,	17.3	2.21	2.49	0.0181874	0.390848	1
GO:0008202	steroid metabolic process	88	13	Afu1g03150,Afu1g11390,Afu2g04060,Afu2g04290,Afu2g07680,Afu3g00810,Afu3g10660,Afu4g06890,Afu4g07680,Afu4g09190,Afu5g07780,Afu6g05140,Afu8g02440,	14.8	1.89	2.06	0.0186397	0.396601	1
GO:0042908	xenobiotic transport	61	10	Afu1g11350,Afu2g05350,Afu2g05840,Afu2g16860,Afu4g00480,Afu4g09150,Afu5g01630,Afu5g02700,Afu5g09940,Afu7g00390,	16.4	2.1	2.33	0.0189032	0.398263	1
GO:0000270	peptidoglycan metabolic process	8	3	Afu4g13770,Afu4g14600,Afu8g04060,	37.5	4.8	7.1	0.0197586	0.408282	1
GO:0030007	cellular potassium ion homeostasis	8	3	Afu4g13540,Afu5g05960,Afu7g04570,	37.5	4.8	7.1	0.0197586	0.408282	1
GO:0016126	sterol biosynthetic process	53	9	Afu1g03150,Afu2g07680,Afu3g10660,Afu4g06890,Afu4g07680,Afu4g09190,Afu5g07780,Afu6g05140,Afu8g02440,	17	2.17	2.43	0.0204412	0.418364	1
GO:1900378	positive regulation of secondary metabolite biosynthetic process	37	7	Afu2g11180,Afu3g12890,Afu3g14920,Afu5g10310,Afu5g11190,Afu6g02690,Afu7g00130,	18.9	2.42	2.77	0.0225881	0.457942	1
GO:0009405	obsolete pathogenesis	190	23	Afu1g12930,Afu2g01590,Afu2g03810,Afu2g07680,Afu2g07770,Afu2g13260,Afu3g00650,Afu4g01070,Afu4g07040,Afu4g09080,Afu4g09320,Afu4g09560,Afu5g02700,Afu6g02690,Afu6g05140,Afu6g09730,Afu6g09740,Afu6g10240,Afu7g04800,Afu8g04070,Afu8g04100,Afu8g05630,Afu8g07080,	12.1	1.55	1.64	0.0233199	0.46836	1
GO:0042221	response to chemical	405	43	Afu1g12930,Afu1g14860,Afu2g03090,Afu2g05060,Afu2g07680,Afu2g11180,Afu2g13060,Afu2g14250,Afu3g01290,Afu3g07360,Afu3g08850,Afu3g12270,Afu3g12550,Afu3g13440,Afu3g14970,Afu4g00860,Afu4g04640,Afu4g04710,Afu4g09080,Afu4g09920,Afu4g10210,Afu5g04060,Afu5g07780,Afu5g07960,Afu5g07970,Afu5g09100,Afu5g09910,Afu5g15070,Afu6g02280,Afu6g04670,Afu6g04750,Afu6g06860,Afu6g09740,Afu6g12190,Afu6g13570,Afu6g14210,Afu…	10.6	1.36	1.43	0.0235842	0.469281	1
GO:0035601	protein deacylation	22	5	Afu2g03810,Afu2g05900,Afu4g12120,Afu5g04120,Afu6g09210,	22.7	2.91	3.49	0.0247756	0.484024	1
GO:0098732	macromolecule deacylation	22	5	Afu2g03810,Afu2g05900,Afu4g12120,Afu5g04120,Afu6g09210,	22.7	2.91	3.49	0.0247756	0.484024	1
GO:0055075	potassium ion homeostasis	9	3	Afu4g13540,Afu5g05960,Afu7g04570,	33.3	4.27	5.92	0.0279432	0.508884	1
GO:0051055	negative regulation of lipid biosynthetic process	9	3	Afu2g01590,Afu2g14250,Afu4g07680,	33.3	4.27	5.92	0.0279432	0.508884	1
GO:0015695	organic cation transport	9	3	Afu2g14980,Afu5g01630,Afu5g02790,	33.3	4.27	5.92	0.0279432	0.508884	1
GO:0016125	sterol metabolic process	65	10	Afu1g03150,Afu2g07680,Afu3g00810,Afu3g10660,Afu4g06890,Afu4g07680,Afu4g09190,Afu5g07780,Afu6g05140,Afu8g02440,	15.4	1.97	2.16	0.0283858	0.508884	1
GO:1901072	glucosamine-containing compound catabolic process	23	5	Afu1g00450,Afu1g00480,Afu5g03760,Afu8g04070,Afu8g04100,	21.7	2.78	3.29	0.0296825	0.508884	1
GO:0045454	cell redox homeostasis	31	6	Afu3g07360,Afu3g12270,Afu3g14970,Afu5g07970,Afu5g15070,Afu6g02280,	19.4	2.48	2.85	0.0304737	0.508884	1
GO:0006694	steroid biosynthetic process	66	10	Afu1g03150,Afu1g11390,Afu2g07680,Afu3g10660,Afu4g06890,Afu4g07680,Afu4g09190,Afu5g07780,Afu6g05140,Afu8g02440,	15.2	1.94	2.12	0.0312059	0.508884	1
GO:1902652	secondary alcohol metabolic process	57	9	Afu1g03150,Afu2g07680,Afu3g00840,Afu3g10660,Afu4g06890,Afu4g09190,Afu5g07780,Afu6g05140,Afu8g02440,	15.8	2.02	2.23	0.0314808	0.508884	1
GO:0089718	amino acid import across plasma membrane	4	2	Afu4g09040,Afu7g04290,	50	6.4	11.83	0.0329023	0.508884	1
GO:1900381	positive regulation of asperthecin biosynthetic process	4	2	Afu3g12890,Afu5g10310,	50	6.4	11.83	0.0329023	0.508884	1
GO:0010969	regulation of pheromone-dependent signal transduction involved in conjugation with cellular fusion	4	2	Afu2g03510,Afu2g11180,	50	6.4	11.83	0.0329023	0.508884	1
GO:0060240	negative regulation of signal transduction involved in conjugation with cellular fusion	4	2	Afu2g03510,Afu2g11180,	50	6.4	11.83	0.0329023	0.508884	1
GO:0060238	regulation of signal transduction involved in conjugation with cellular fusion	4	2	Afu2g03510,Afu2g11180,	50	6.4	11.83	0.0329023	0.508884	1
GO:0070898	RNA polymerase III preinitiation complex assembly	4	2	Afu3g10120,Afu3g11610,	50	6.4	11.83	0.0329023	0.508884	1
GO:0035461	vitamin transmembrane transport	4	2	Afu2g14980,Afu5g02790,	50	6.4	11.83	0.0329023	0.508884	1
GO:0090029	negative regulation of pheromone-dependent signal transduction involved in conjugation with cellular fusion	4	2	Afu2g03510,Afu2g11180,	50	6.4	11.83	0.0329023	0.508884	1
GO:1902931	negative regulation of alcohol biosynthetic process	4	2	Afu2g14250,Afu4g07680,	50	6.4	11.83	0.0329023	0.508884	1
GO:0006501	C-terminal protein lipidation	4	2	Afu5g08170,Afu6g09165,	50	6.4	11.83	0.0329023	0.508884	1
GO:0098704	carbohydrate import across plasma membrane	4	2	Afu5g01160,Afu7g00950,	50	6.4	11.83	0.0329023	0.508884	1
GO:0006855	xenobiotic transmembrane transport	58	9	Afu1g11350,Afu2g05350,Afu2g05840,Afu2g16860,Afu4g00480,Afu5g01630,Afu5g02700,Afu5g09940,Afu7g00390,	15.5	1.99	2.18	0.0347841	0.508884	1
GO:0034220	ion transmembrane transport	156	19	Afu1g05390,Afu1g11350,Afu2g03090,Afu2g08740,Afu2g14980,Afu4g04540,Afu4g06780,Afu4g09040,Afu4g09360,Afu4g09560,Afu4g12340,Afu4g13540,Afu5g02790,Afu5g07970,Afu5g09940,Afu5g13850,Afu7g04290,Afu7g04570,Afu8g04630,	12.2	1.56	1.65	0.0349069	0.508884	1
GO:0098754	detoxification	24	5	Afu2g03090,Afu2g11180,Afu3g12270,Afu5g07970,Afu7g00350,	20.8	2.67	3.12	0.0351603	0.508884	1
GO:0071396	cellular response to lipid	10	3	Afu2g14250,Afu4g00860,Afu6g12190,	30	3.84	5.07	0.0376465	0.508884	1
GO:0043090	amino acid import	10	3	Afu4g09040,Afu4g12340,Afu7g04290,	30	3.84	5.07	0.0376465	0.508884	1
GO:0072337	modified amino acid transport	10	3	Afu2g03090,Afu5g07970,Afu5g13850,	30	3.84	5.07	0.0376465	0.508884	1
GO:0071629	cytoplasm protein quality control by the ubiquitin-proteasome system	10	3	Afu6g04750,Afu6g14210,Afu7g01620,	30	3.84	5.07	0.0376465	0.508884	1
GO:0045833	negative regulation of lipid metabolic process	10	3	Afu2g01590,Afu2g14250,Afu4g07680,	30	3.84	5.07	0.0376465	0.508884	1
GO:0033993	response to lipid	10	3	Afu2g14250,Afu4g00860,Afu6g12190,	30	3.84	5.07	0.0376465	0.508884	1
GO:0140455	cytoplasm protein quality control	10	3	Afu6g04750,Afu6g14210,Afu7g01620,	30	3.84	5.07	0.0376465	0.508884	1
GO:0034305	regulation of asexual sporulation	59	9	Afu1g12930,Afu2g02530,Afu2g11180,Afu2g13260,Afu3g09640,Afu3g14920,Afu5g11190,Afu6g02690,Afu6g10240,	15.3	1.95	2.14	0.0383183	0.508884	1
GO:1903664	regulation of asexual reproduction	59	9	Afu1g12930,Afu2g02530,Afu2g11180,Afu2g13260,Afu3g09640,Afu3g14920,Afu5g11190,Afu6g02690,Afu6g10240,	15.3	1.95	2.14	0.0383183	0.508884	1
GO:0016575	histone deacetylation	17	4	Afu2g03810,Afu2g05900,Afu4g12120,Afu5g04120,	23.5	3.01	3.64	0.0387902	0.508884	1
GO:0006476	protein deacetylation	17	4	Afu2g03810,Afu2g05900,Afu4g12120,Afu5g04120,	23.5	3.01	3.64	0.0387902	0.508884	1
GO:0046349	amino sugar biosynthetic process	17	4	Afu1g00480,Afu5g00760,Afu8g05620,Afu8g05630,	23.5	3.01	3.64	0.0387902	0.508884	1
GO:0010033	response to organic substance	148	18	Afu1g12930,Afu1g14860,Afu2g11180,Afu2g14250,Afu4g00860,Afu4g04640,Afu4g10210,Afu5g04060,Afu5g07960,Afu6g04670,Afu6g04750,Afu6g12190,Afu6g14210,Afu7g01620,Afu8g04060,Afu8g04100,Afu8g06550,Afu8g07200,	12.2	1.56	1.65	0.0397752	0.508884	1
GO:0000302	response to reactive oxygen species	33	6	Afu3g01290,Afu3g12270,Afu3g14970,Afu4g00860,Afu6g12190,Afu6g13570,	18.2	2.33	2.63	0.0401889	0.508884	1
GO:0046348	amino sugar catabolic process	25	5	Afu1g00450,Afu1g00480,Afu5g03760,Afu8g04070,Afu8g04100,	20	2.56	2.96	0.0412221	0.508884	1
GO:1901701	cellular response to oxygen-containing compound	60	9	Afu1g12930,Afu2g14250,Afu3g12270,Afu3g14970,Afu4g00860,Afu6g12190,Afu8g04060,Afu8g04100,Afu8g06550,	15	1.92	2.09	0.0420892	0.508884	1
GO:0006022	aminoglycan metabolic process	42	7	Afu4g13770,Afu4g14600,Afu5g00760,Afu5g03760,Afu8g04060,Afu8g05620,Afu8g05630,	16.7	2.13	2.37	0.0423137	0.508884	1
GO:0015833	peptide transport	89	12	Afu1g10497,Afu1g12020,Afu2g03090,Afu5g01630,Afu5g07970,Afu5g08170,Afu5g12530,Afu5g13850,Afu6g09165,Afu6g12350,Afu7g01490,Afu8g02550,	13.5	1.73	1.85	0.0434808	0.508884	1
GO:0071310	cellular response to organic substance	109	14	Afu1g12930,Afu2g11180,Afu2g14250,Afu4g00860,Afu4g04640,Afu4g10210,Afu5g07960,Afu6g04670,Afu6g04750,Afu6g12190,Afu6g14210,Afu7g01620,Afu8g04060,Afu8g04100,	12.8	1.64	1.75	0.044065	0.508884	1
GO:0009636	response to toxic substance	34	6	Afu2g03090,Afu2g11180,Afu3g12270,Afu5g07970,Afu6g09740,Afu7g00350,	17.6	2.26	2.54	0.0457031	0.508884	1
GO:0019400	alditol metabolic process	18	4	Afu2g11020,Afu5g08900,Afu5g12690,Afu8g02000,	22.2	2.84	3.38	0.0468882	0.508884	1
GO:0010914	positive regulation of sterigmatocystin biosynthetic process	18	4	Afu2g11180,Afu3g12890,Afu5g10310,Afu6g02690,	22.2	2.84	3.38	0.0468882	0.508884	1
GO:1990748	cellular detoxification	18	4	Afu2g03090,Afu3g12270,Afu5g07970,Afu7g00350,	22.2	2.84	3.38	0.0468882	0.508884	1
GO:0072593	reactive oxygen species metabolic process	26	5	Afu3g12270,Afu3g14970,Afu4g04120,Afu6g02280,Afu6g13570,	19.2	2.46	2.82	0.0478768	0.508884	1
GO:0030203	glycosaminoglycan metabolic process	11	3	Afu4g13770,Afu4g14600,Afu8g04060,	27.3	3.49	4.44	0.0488304	0.508884	1
GO:0009068	aspartate family amino acid catabolic process	11	3	Afu1g02780,Afu1g06150,Afu5g06240,	27.3	3.49	4.44	0.0488304	0.508884	1
GO:0071276	cellular response to cadmium ion	11	3	Afu2g03090,Afu5g07970,Afu7g00350,	27.3	3.49	4.44	0.0488304	0.508884	1
GO:0043408	regulation of MAPK cascade	11	3	Afu2g03810,Afu3g12550,Afu4g04710,	27.3	3.49	4.44	0.0488304	0.508884	1

## Sheet: WT vs ΔsirE
Sup. Data 3. DEGs RNA-seq_AllGenes_FDR1e-2 (WT vs ΔsirE).
	logFC	logCPM	PValue	FDR
Afu7g04550	-4.56839	6.97036	1.05e-22	5.9e-20
Afu2g01590	-4.15736	5.99745	5.11e-27	5.18e-24
Afu7g04570	-3.76961	3.97458	1.6e-08	9.4e-07
Afu1g00440	-3.60523	1.39212	3.25e-22	1.5e-19
Afu3g03940	-3.31799	5.76009	1.07e-09	8.72e-08
Afu7g04560	-3.29704	2.82379	2.62e-19	8.03e-17
Afu4g00860	-3.1507	4.84894	1.89e-12	2.81e-10
Afu5g00740	-3.1344	-2.47859	0.00014801	0.00274094
Afu7g04520	-3.01281	6.87437	2.13e-15	4.15e-13
Afu4g00680	-2.83995	-0.115638	8.32e-07	3.11e-05
Afu5g00670	-2.8118	1.88781	1.29e-11	1.47e-09
Afu3g10760	-2.8025	4.56468	2.84e-20	9.93e-18
Afu7g04040	-2.79026	5.55531	3.43e-16	7.39e-14
Afu1g12020	-2.75425	6.5062	2.25e-12	3.3e-10
Afu8g04110	-2.75024	7.90841	1.63e-15	3.24e-13
Afu1g00450	-2.69174	4.34453	4.63e-10	4.05e-08
Afu1g00480	-2.67902	7.19493	1.82e-11	2.02e-09
Afu6g12140	-2.64381	-0.642489	0.00019558	0.00341587
Afu8g04070	-2.63967	6.88989	6.02e-12	7.44e-10
Afu8g07160	-2.63515	1.93016	1.98e-06	6.74e-05
Afu8g01910	-2.60766	7.67177	1.43e-06	5.01e-05
Afu7g06770	-2.58098	5.96888	1.64e-08	9.61e-07
Afu3g10750	-2.58039	7.98659	6.38e-12	7.78e-10
Afu4g09410	-2.482	0.815764	5.96e-08	3.06e-06
Afu8g04100	-2.48017	6.34185	7.93e-09	5.05e-07
Afu3g13810	-2.47994	4.98698	3.35e-07	1.4e-05
Afu1g03090	-2.45695	8.30526	3.8e-13	6.12e-11
Afu6g07190	-2.43522	6.30727	6.69e-08	3.37e-06
Afu4g14640	-2.40044	3.09247	8.04e-11	8.4e-09
Afu5g14640	-2.3987	0.537604	1.37e-05	0.00036576
Afu4g03730	-2.3842	7.60853	6.45e-12	7.78e-10
Afu3g02800	-2.37551	-0.459583	8.58e-05	0.00174546
Afu1g00500	-2.33367	8.43195	2.44e-12	3.53e-10
Afu3g03260	-2.31622	3.68237	1.62e-10	1.56e-08
Afu6g00510	-2.30883	7.60083	3.2e-08	1.73e-06
Afu7g01730	-2.27491	1.84212	5.42e-06	0.00015972
Afu6g03790	-2.27327	8.23476	0.00013141	0.00251162
Afu4g12590	-2.25191	5.48889	1.37e-10	1.37e-08
Afu1g10770	-2.23374	3.47219	2.68e-08	1.49e-06
Afu7g06950	-2.23249	1.01477	7.94e-05	0.00164852
Afu5g00730	-2.21516	1.67544	2.18e-09	1.61e-07
Afu8g05120	-2.19384	3.38599	1.37e-08	8.2e-07
Afu7g00390	-2.17405	5.68468	3.91e-10	3.48e-08
Afu6g14280	-2.14114	8.53071	2.79e-07	1.19e-05
Afu1g17550	-2.13017	5.2681	4.04e-12	5.25e-10
Afu4g00450	-2.12605	1.3916	4.24e-08	2.25e-06
Afu5g14320	-2.12595	5.9634	1.55e-09	1.21e-07
Afu4g10110	-2.11649	3.9401	1.53e-07	7.15e-06
Afu7g02010	-2.11489	5.6496	2.53e-09	1.85e-07
Afu2g08250	-2.112	4.47884	5.58e-09	3.7e-07
Afu5g02700	-2.11016	7.77558	1.09e-06	3.94e-05
Afu4g03580	-2.09996	1.82655	7e-06	0.00019973
Afu2g13615	-2.08675	4.36572	6.61e-10	5.54e-08
Afu4g03540	-2.08474	1.07257	9.7e-09	6.07e-07
Afu5g10040	-2.07094	1.62027	5.53e-06	0.00016141
Afu7g05490	-2.06583	10.828	3.67e-06	0.00011376
Afu6g14370	-2.03968	4.54862	2.08e-07	9.28e-06
Afu5g09580	-2.03225	2.65197	9.33e-06	0.0002605
Afu8g01390	-2.02897	2.46827	1.17e-11	1.36e-09
Afu1g13120	-1.95808	2.82288	2.96e-08	1.61e-06
Afu5g08490	-1.95256	3.0459	7.33e-07	2.78e-05
Afu6g14090	-1.95063	9.5972	3.64e-06	0.0001132
Afu8g05810	-1.94105	2.61297	0.00014127	0.0026452
Afu5g01160	-1.92659	2.77464	7.11e-08	3.55e-06
Afu8g05020	-1.91372	2.82892	5.04e-07	2.02e-05
Afu6g11000	-1.9115	-0.607893	2.27e-05	0.00056658
Afu7g05230	-1.88758	3.43128	5.6e-06	0.00016297
Afu3g13090	-1.87583	4.57408	4.39e-10	3.87e-08
Afu1g14500	-1.8682	5.05884	2.22e-05	0.00055804
Afu3g11550	-1.86217	7.61598	4.18e-05	0.0009591
Afu8g05780	-1.8501	1.64142	5.77e-09	3.79e-07
Afu1g06130	-1.84361	-0.309921	1.34e-05	0.00035987
Afu7g00930	-1.84125	0.412539	2.86e-06	9.21e-05
Afu3g12760	-1.82142	3.37601	1.07e-06	3.89e-05
Afu2g05350	-1.82014	6.77647	3.13e-06	9.96e-05
Afu2g04290	-1.81587	3.90144	3.52e-06	0.00011004
Afu3g02257	-1.81301	7.8542	2.42e-08	1.37e-06
Afu8g06590	-1.81285	0.929901	3.11e-05	0.00074277
Afu7g00720	-1.79549	6.72637	1.95e-08	1.13e-06
Afu5g02190	-1.79172	3.76479	1.51e-07	7.06e-06
Afu5g14000	-1.77835	8.90916	8.21e-06	0.00023179
Afu5g02970	-1.75546	4.26288	3.74e-07	1.54e-05
Afu3g00730	-1.74726	9.20154	6.95e-05	0.00148139
Afu4g03585	-1.73999	4.91677	4.51e-06	0.00013627
Afu5g04255	-1.73976	7.13897	1.47e-05	0.00038967
Afu3g00370	-1.73449	8.32105	1.62e-09	1.26e-07
Afu3g01230	-1.71856	0.994674	0.00055572	0.00808831
Afu4g10170	-1.70914	4.46461	4.36e-05	0.00099149
Afu2g05635	-1.70432	1.88783	0.00013534	0.00255366
Afu1g17070	-1.69559	5.97351	0.0001422	0.00264796
Afu6g11330	-1.69166	0.61754	2.47e-06	8.1e-05
Afu4g01060	-1.67849	3.7924	7.66e-06	0.0002173
Afu2g08090	-1.66483	5.92751	1.1e-05	0.00030201
Afu4g14220	-1.66	2.48205	5.84e-05	0.00127251
Afu6g07820	-1.65695	1.01986	6.11e-07	2.36e-05
Afu8g06554	-1.65339	9.92166	3.41e-07	1.42e-05
Afu6g13970	-1.65269	3.14596	1.78e-07	8.14e-06
Afu3g08880	-1.65241	2.67771	2.48e-06	8.1e-05
Afu2g11250	-1.64555	4.86067	0.00012921	0.00247899
Afu2g15430	-1.63103	10.0867	1.15e-06	4.15e-05
Afu8g06750	-1.62133	0.933006	4.32e-05	0.00098481
Afu5g15070	-1.61667	4.42551	2.72e-08	1.51e-06
Afu8g06360	-1.61099	4.88824	4.8e-05	0.00107606
Afu3g14950	-1.60285	0.882386	0.00036479	0.00567637
Afu5g06870	-1.59519	0.274935	0.00043316	0.00657856
Afu3g14665	-1.59287	9.48763	0.00015642	0.00286536
Afu3g10480	-1.58723	6.98524	1.23e-07	5.86e-06
Afu5g00500	-1.5796	-0.529975	0.00071362	0.00995727
Afu3g09990	-1.5771	9.05871	0.00024851	0.00412015
Afu4g09930	-1.5769	6.24597	3.01e-05	0.00072459
Afu3g13496	-1.57439	1.20568	0.00019225	0.00337724
Afu6g06640	-1.57307	8.09111	0.000161	0.00293325
Afu3g10150	-1.56573	2.8374	0.00050698	0.0075083
Afu5g02880	-1.56473	2.97501	3.79e-09	2.63e-07
Afu4g01120	-1.56349	2.00369	2.08e-06	6.99e-05
Afu1g10030	-1.56315	5.50122	1.41e-06	4.95e-05
Afu6g00560	-1.55768	3.66766	0.00011123	0.00219646
Afu3g12900	-1.55645	5.60651	2.75e-05	0.00066975
Afu7g00360	-1.55521	4.99129	0.000524	0.00772649
Afu2g00470	-1.54326	3.00548	4.12e-06	0.00012617
Afu2g00100	-1.53882	4.00822	4.26e-07	1.73e-05
Afu2g03510	-1.53727	4.06029	0.0002157	0.00369095
Afu5g00650	-1.52946	8.70428	1.69e-05	0.00044066
Afu1g13980	-1.52835	4.3503	2.1e-06	7.02e-05
Afu6g09505	-1.52283	8.28019	5.36e-05	0.00118488
Afu2g00180	-1.50462	9.77125	5.22e-05	0.00115684
Afu4g00290	-1.4897	2.63738	2.44e-06	8.04e-05
Afu4g03360	-1.48601	13.0108	1.25e-06	4.43e-05
Afu5g13250	-1.48282	3.44893	1.21e-05	0.00032689
Afu5g12590	-1.47765	5.51393	4.57e-05	0.00103426
Afu6g10240	-1.4738	4.58751	4.74e-06	0.00014245
Afu4g12760	-1.4719	3.03573	0.00015106	0.00278218
Afu5g11680	-1.46266	3.73731	1.82e-05	0.00046918
Afu5g01450	-1.45664	9.52104	8.14e-05	0.00167936
Afu1g03200	-1.44952	7.90958	3.13e-07	1.32e-05
Afu4g00630	-1.4381	2.41437	0.0003921	0.00600911
Afu2g15860	-1.43532	2.0016	6.13e-06	0.00017795
Afu3g07910	-1.43384	8.21921	0.00021105	0.00361753
Afu1g16630	-1.43327	2.61284	2.14e-06	7.12e-05
Afu2g02080	-1.42797	8.39961	5.88e-05	0.00127478
Afu1g00510	-1.42123	7.32075	2.75e-06	8.91e-05
Afu5g07540	-1.41445	3.82719	5.55e-07	2.21e-05
Afu7g02380	-1.41306	1.13002	9.62e-05	0.00193262
Afu8g00920	-1.40787	2.68415	0.00022466	0.00378803
Afu3g03900	-1.40755	0.946427	6.76e-05	0.00144744
Afu1g03352	-1.4006	5.52138	3.35e-05	0.00079333
Afu5g10920	-1.39644	5.15116	3.74e-06	0.00011557
Afu4g08970	-1.38257	7.27302	3.58e-06	0.00011159
Afu3g01560	-1.36579	3.13674	0.00057562	0.00831823
Afu8g01400	-1.36276	2.03084	1.13e-05	0.00030666
Afu6g13980	-1.35589	5.8615	0.00017784	0.0031772
Afu4g14260	-1.34848	3.72781	3.39e-05	0.00079788
Afu7g02220	-1.34738	7.86069	0.00069216	0.00972483
Afu4g09040	-1.345	5.58525	1.52e-05	0.00040169
Afu5g02310	-1.33935	5.59924	0.00011669	0.00226891
Afu2g07880	-1.32289	4.68679	4.68e-05	0.00105369
Afu3g11160	-1.31657	6.18708	7.18e-05	0.00152256
Afu1g09880	-1.31258	5.0502	0.00031647	0.00502483
Afu6g11560	-1.31241	2.90765	0.00027138	0.00445562
Afu2g01610	-1.31156	3.31035	4.66e-05	0.00105207
Afu6g10290	-1.31134	6.4566	0.00011337	0.00222558
Afu2g14980	-1.30925	5.86634	1.62e-05	0.00042525
Afu1g16190	-1.30557	11.082	7.54e-05	0.00158665
Afu8g04190	-1.30555	4.56645	2.24e-05	0.00056281
Afu4g09210	-1.29636	4.79782	1.68e-05	0.00043893
Afu8g01890	-1.29582	3.99012	0.0002037	0.00351532
Afu6g00440	-1.29518	2.23039	4.99e-05	0.00111445
Afu3g11170	-1.29505	6.19553	0.00034199	0.00537104
Afu5g01630	-1.29349	5.54754	6.54e-07	2.51e-05
Afu8g00840	-1.28548	8.24487	1.11e-05	0.00030376
Afu2g11020	-1.27929	8.81939	0.00056556	0.00819611
Afu2g16430	-1.27878	9.12006	0.00021005	0.00360643
Afu4g04170	-1.27746	4.93854	3.96e-05	0.00091905
Afu1g12250	-1.27466	12.7036	0.0001351	0.00255366
Afu2g03090	-1.2679	6.2914	0.00038957	0.00598905
Afu4g14090	-1.25378	8.31007	1.18e-05	0.00031872
Afu8g05710	-1.25154	2.89688	0.00031741	0.00503194
Afu8g00830	-1.25013	6.51267	3.36e-06	0.00010541
Afu4g00660	-1.24732	4.91316	0.00014326	0.00266275
Afu3g12890	-1.24038	5.94912	0.00014038	0.00263334
Afu5g03670	-1.23505	7.27614	6.74e-06	0.00019386
Afu2g11180	-1.22575	3.89101	0.00028339	0.00459322
Afu2g15830	-1.2203	4.64738	0.00033061	0.00520038
Afu8g04080	-1.21749	4.7406	7.15e-05	0.0015191
Afu3g07870	-1.21006	10.8076	2.74e-05	0.00066923
Afu2g16050	-1.20808	2.3838	2.79e-05	0.00067708
Afu3g07530	-1.20702	5.27438	2.46e-05	0.00060886
Afu4g04160	-1.20623	5.05879	0.00035092	0.00548589
Afu1g01600	-1.20554	4.54066	2.82e-05	0.0006819
Afu6g11290	-1.2048	2.95282	2.36e-05	0.00058768
Afu4g03840	-1.20309	1.75357	0.00021949	0.00372441
Afu6g05020	-1.19943	4.062	1.11e-05	0.00030431
Afu4g00320	-1.19803	2.96765	0.00028854	0.00466926
Afu5g09450	-1.18769	6.10216	2.34e-05	0.00058328
Afu7g06430	-1.18326	5.05707	1.66e-05	0.00043328
Afu7g04290	-1.17655	9.78172	1.09e-05	0.00029899
Afu5g12610	-1.17315	5.27969	2.01e-05	0.00050925
Afu1g16560	-1.17278	2.13985	0.00014864	0.00274277
Afu7g00470	-1.1671	3.17116	9.19e-05	0.00185804
Afu8g06550	-1.16701	6.87118	0.00027342	0.00446355
Afu2g02010	-1.16246	5.86492	2.79e-05	0.00067708
Afu5g08650	-1.16242	4.26766	0.00011073	0.0021908
Afu6g05010	-1.16061	4.14274	0.00045004	0.00678413
Afu3g09610	-1.15131	4.46251	6.93e-05	0.00148039
Afu7g05560	-1.14575	6.08114	0.00064242	0.00911444
Afu6g03180	-1.14367	4.10345	0.000298	0.00480685
Afu1g06140	-1.1341	1.10492	0.00022165	0.00375469
Afu2g11230	-1.11941	4.16978	3.15e-05	0.00075186
Afu5g08520	-1.10684	1.42984	0.00015894	0.00290124
Afu2g15800	-1.10592	10.0416	0.00019917	0.00345479
Afu5g09260	-1.1016	4.72572	0.00018325	0.00325101
Afu4g04560	-1.09966	2.43451	0.00013266	0.00252123
Afu3g04240	-1.09793	4.72412	1.85e-05	0.00047463
Afu2g02220	-1.09196	4.18238	9.76e-05	0.00195418
Afu5g08500	-1.08719	5.12808	7.67e-05	0.00160491
Afu5g12740	-1.08377	6.05337	8.16e-05	0.00167936
Afu1g13320	-1.08153	6.84953	0.00056728	0.00820936
Afu1g17040	-1.07556	9.20193	0.00017563	0.00315441
Afu3g13440	-1.07271	9.47018	0.00029533	0.00477139
Afu3g14920	-1.06962	6.82215	0.00013331	0.00252891
Afu6g14150	-1.06929	2.64206	8.6e-05	0.00174546
Afu4g02710	-1.0681	4.68289	0.00041796	0.00635726
Afu7g02460	-1.06643	7.57105	6.23e-05	0.00134675
Afu3g05870	-1.05613	5.23634	0.00021886	0.00371988
Afu1g13990	-1.05581	6.63791	0.00020543	0.00353314
Afu3g12530	-1.05398	5.77499	7.33e-05	0.00155086
Afu7g05580	-1.04893	7.42978	0.00046381	0.00698121
Afu1g13970	-1.04685	5.84382	0.0002499	0.00413635
Afu1g10012	-1.03791	4.22351	0.00019237	0.00337724
Afu4g10190	-1.02304	5.71641	0.00047565	0.00713821
Afu3g11120	-1.02221	5.27726	0.00060079	0.00859607
Afu2g01190	-1.02014	6.69909	0.00014865	0.00274277
Afu3g11730	-1.01552	5.59449	0.00013921	0.00261632
Afu3g05980	-1.00556	6.37167	0.00050419	0.0074779
Afu5g12150	-0.993999	7.51208	0.00025444	0.00420477
Afu7g05780	-0.978262	5.76621	0.00014713	0.00272972
Afu3g08450	-0.96496	9.94315	0.00052192	0.00770708
Afu3g04050	-0.948711	2.82412	0.00058653	0.00845164
Afu1g14490	-0.947331	4.56385	0.00049102	0.00730404
Afu2g02120	-0.943394	5.37523	0.00049677	0.00737865
Afu4g12440	-0.940816	4.24058	0.00058806	0.00846165
Afu3g06000	-0.927935	6.67442	0.00053691	0.0078711
Afu2g00850	-0.926472	3.93363	0.00048268	0.00721178
Afu3g12100	-0.919221	7.65003	0.0004901	0.00730099
Afu5g02760	-0.914532	6.47765	0.0003915	0.00600892
Afu8g04060	-0.907489	5.79172	0.00040815	0.0062362
Afu8g06140	-0.873396	5.1035	0.00059984	0.00859607
Afu2g03050	0.914526	3.7135	0.00043613	0.00661375
Afu4g12210	0.923309	3.63196	0.0003051	0.00488264
Afu3g01850	0.939366	4.02687	0.00026436	0.00434737
Afu3g00740	0.961046	2.69028	0.00044882	0.00677578
Afu2g04262	0.991526	4.80277	0.00058093	0.00838287
Afu2g09890	1.00147	5.20055	0.00017666	0.0031622
Afu1g12440	1.00457	3.25937	0.00027222	0.00446207
Afu3g09210	1.00458	2.95657	0.00018536	0.00327689
Afu7g01270	1.00608	2.29333	0.00036361	0.00566665
Afu2g14390	1.01361	6.12548	0.00024118	0.00401178
Afu3g10910	1.01496	5.29529	0.00012816	0.00246348
Afu3g03390	1.03255	3.34889	0.00053949	0.00789752
Afu3g01600	1.03355	2.90408	0.00026362	0.00434218
Afu2g01910	1.03664	3.17984	0.00035681	0.00556935
Afu1g07730	1.03803	4.22129	0.00048195	0.00721149
Afu3g08920	1.04187	3.00379	0.0002017	0.00349261
Afu2g13300	1.05228	4.20922	0.00025595	0.00422275
Afu2g00760	1.06121	5.20456	0.00059296	0.00852006
Afu5g13180	1.07152	2.93334	0.0003222	0.00509182
Afu3g06730	1.07854	6.16154	7.91e-05	0.00164486
Afu5g06840	1.07864	2.26728	0.00067542	0.00952923
Afu1g12130	1.09034	5.44175	0.00032094	0.00507985
Afu1g16690	1.09711	4.36041	3.31e-05	0.00078417
Afu4g07410	1.09734	2.11302	0.00027693	0.00450287
Afu4g08380	1.09864	5.32209	0.00027672	0.00450287
Afu6g04960	1.10778	1.65565	0.000114	0.0022337
Afu6g09353	1.11622	3.23477	7.85e-05	0.00163556
Afu3g09190	1.11689	1.85875	0.00047832	0.00716776
Afu2g14930	1.11962	2.23518	0.00030208	0.00485724
Afu7g03830	1.11993	4.91274	4.05e-05	0.00092966
Afu3g14330	1.12362	2.3008	0.00017668	0.0031622
Afu4g11250	1.12575	10.0718	0.00062121	0.00885068
Afu1g11370	1.13158	2.35013	0.00019857	0.00345023
Afu6g08460	1.1323	3.93102	2.52e-05	0.00062
Afu5g01405	1.14078	6.60355	0.00062014	0.00884794
Afu1g12540	1.15021	4.78883	3.47e-05	0.00081531
Afu4g08830	1.15121	3.00035	6.44e-05	0.00138596
Afu2g01030	1.15298	3.11541	0.00023353	0.0039038
Afu1g03410	1.16302	3.68187	5.11e-05	0.00113513
Afu5g02330	1.16872	10.1849	0.00020264	0.003503
Afu5g06230	1.1724	4.10026	5.7e-05	0.00125007
Afu1g13350	1.17496	6.08367	0.00054308	0.00792709
Afu2g04890	1.18376	1.93047	0.00023488	0.0039199
Afu5g03750	1.19265	7.16877	0.00022511	0.00378803
Afu4g04605	1.19413	2.24955	0.00067757	0.0095463
Afu1g00560	1.19708	5.22985	0.00011564	0.00225717
Afu6g13680	1.21968	3.09176	1.71e-05	0.00044347
Afu2g01230	1.22693	3.97163	0.00016926	0.00304548
Afu3g12720	1.22996	5.08482	1.71e-05	0.00044347
Afu5g09720	1.23062	3.65957	1.74e-05	0.00045025
Afu6g05090	1.23308	1.21907	0.00060756	0.00868062
Afu1g17630	1.23949	0.396602	0.00071728	0.00999454
Afu3g12580	1.23962	3.25732	1.6e-06	5.57e-05
Afu3g03350	1.24198	2.61446	0.00021614	0.00369222
Afu3g07150	1.24789	6.12445	6.16e-06	0.00017837
Afu5g04010	1.25242	3.65087	2.94e-05	0.00070895
Afu4g14850	1.25672	2.60814	0.00018106	0.00322912
Afu1g11050	1.25837	2.34198	2.63e-05	0.00064461
Afu8g06610	1.26132	2.28578	0.0003042	0.00487583
Afu7g02510	1.26238	4.81959	4.28e-05	0.00097832
Afu6g12190	1.26477	4.93473	0.00016618	0.00299541
Afu1g12560	1.26799	7.44033	0.00016471	0.00298042
Afu5g04070	1.27471	1.21137	0.00016476	0.00298042
Afu1g11570	1.27512	2.73519	9.95e-05	0.00198072
Afu6g05040	1.28081	4.31643	0.00013627	0.00256591
Afu3g09560	1.28718	3.20988	3.17e-06	0.00010022
Afu5g14290	1.29296	1.99575	6.38e-06	0.00018414
Afu5g12730	1.29312	5.6042	2.72e-06	8.85e-05
Afu2g13810	1.29509	4.04683	5.4e-06	0.00015972
Afu5g05580	1.29855	2.87803	0.00016203	0.0029415
Afu1g10590	1.30126	3.82407	8.28e-06	0.00023288
Afu7g03700	1.30309	3.23081	0.00034911	0.00546593
Afu1g15670	1.3034	4.18485	0.00022769	0.00381246
Afu2g17300	1.30406	3.46899	0.00016529	0.00298468
Afu3g00520	1.31013	4.63521	3.95e-05	0.00091866
Afu3g10175	1.31239	0.82093	0.0007119	0.00994703
Afu1g06260	1.31262	2.18682	3.88e-05	0.00090449
Afu2g09230	1.31346	3.88037	6.83e-06	0.00019539
Afu7g04330	1.31821	4.93999	1.3e-06	4.62e-05
Afu4g04270	1.31837	4.3843	0.00013166	0.00251162
Afu1g03730	1.31915	1.92914	8.29e-05	0.00170285
Afu4g10570	1.31979	2.67009	0.00023634	0.0039377
Afu5g10360	1.31995	1.28099	0.00021763	0.00370525
Afu2g17700	1.32038	0.607612	0.00018698	0.00329979
Afu3g09730	1.32218	3.49403	2.09e-06	7e-05
Afu2g15930	1.32364	3.58124	0.00036964	0.00573661
Afu1g02230	1.32663	1.39775	0.00038721	0.00597023
Afu6g04770	1.32864	3.83502	5.85e-05	0.00127251
Afu1g14380	1.33984	1.53865	7.55e-05	0.00158665
Afu2g09355	1.34029	4.94033	0.00070472	0.00986022
Afu7g02550	1.34175	4.28664	2.17e-06	7.19e-05
Afu1g07520	1.34418	5.86482	2.37e-07	1.04e-05
Afu5g06990	1.34865	0.809569	0.00052893	0.00777652
Afu2g08280	1.3561	6.08269	0.00055698	0.00809492
Afu2g05920	1.35683	2.78966	1.31e-05	0.00035226
Afu1g04350	1.37075	2.00801	1.62e-05	0.00042525
Afu5g06790	1.3714	1.24862	0.00014193	0.0026478
Afu4g12510	1.37164	3.40095	0.00027363	0.00446355
Afu2g10650	1.3735	2.3399	5.74e-05	0.00125498
Afu1g05860	1.3804	1.42658	0.00030976	0.00494939
Afu7g03710	1.38084	4.18479	8.2e-08	4.05e-06
Afu4g13050	1.38091	6.53864	9.4e-06	0.00026157
Afu1g11040	1.3854	1.65088	1.14e-05	0.00030976
Afu4g08600	1.38951	5.11886	0.00011874	0.00230009
Afu8g01970	1.391	2.81692	1.16e-06	4.15e-05
Afu3g01920	1.39265	2.70909	1.17e-06	4.18e-05
Afu1g16660	1.39948	5.05752	1.84e-06	6.33e-05
Afu6g11130	1.40062	6.26344	2.06e-05	0.00051793
Afu6g13760	1.4044	1.96153	0.00015895	0.00290124
Afu2g17895	1.40565	1.88804	0.00015147	0.00278472
Afu3g07550	1.40938	2.78481	5.62e-05	0.00123563
Afu1g03750	1.42203	2.77607	3.34e-07	1.4e-05
Afu7g06520	1.42455	0.954216	3.55e-05	0.00083334
Afu2g01180	1.42562	3.58167	0.00022481	0.00378803
Afu2g03690	1.43116	0.992772	8.51e-05	0.00173835
Afu1g00150	1.43963	6.1934	3.72e-07	1.54e-05
Afu4g09830	1.4406	1.42217	9.69e-05	0.00194447
Afu2g11030	1.44381	0.562949	3.29e-05	0.00078164
Afu4g03350	1.44596	2.21485	1.86e-05	0.00047693
Afu1g16760	1.4501	2.86037	0.0002223	0.0037594
Afu3g01420	1.45029	3.63585	0.00037292	0.00577627
Afu6g00690	1.45516	9.98832	0.00052125	0.00770708
Afu6g04270	1.45795	5.21457	5.24e-08	2.75e-06
Afu2g15140	1.45984	2.94876	4.72e-05	0.00105955
Afu1g12400	1.47535	1.70514	1.06e-06	3.85e-05
Afu1g02890	1.4775	6.88765	6.24e-05	0.00134675
Afu6g11740	1.48257	1.1981	9.92e-05	0.00197887
Afu2g08180	1.48401	0.894711	1.89e-05	0.00048189
Afu7g04470	1.48531	1.98836	9.64e-06	0.00026674
Afu6g06820	1.48641	2.60838	0.00019763	0.00343993
Afu3g15240	1.48923	1.67085	3.09e-05	0.00074044
Afu7g05850	1.48927	0.252259	0.00027354	0.00446355
Afu8g07330	1.48972	3.50661	0.00054235	0.00792709
Afu4g07850	1.50328	1.27239	1.82e-05	0.00046918
Afu6g09370	1.50339	5.15897	1.89e-07	8.51e-06
Afu2g14650	1.50451	1.15451	0.00011311	0.00222481
Afu2g14480	1.50643	0.204903	0.00015212	0.00279164
Afu6g13470	1.50671	0.587088	0.00047072	0.00707475
Afu2g08500	1.50738	0.476465	3.59e-05	0.00084031
Afu7g04930	1.51096	2.69013	0.00040777	0.0062362
Afu3g13130	1.51145	3.37943	0.00068198	0.00959503
Afu1g12210	1.5142	4.19227	1.54e-06	5.37e-05
Afu8g06010	1.52949	4.3234	8.54e-05	0.00173974
Afu6g09110	1.55279	4.00145	6.89e-09	4.44e-07
Afu6g13480	1.55505	2.59851	1.54e-08	9.14e-07
Afu2g05720	1.55914	5.91796	0.00032808	0.00516865
Afu8g06680	1.56397	0.414774	9.61e-05	0.00193262
Afu3g14740	1.57668	1.80138	3.26e-06	0.00010262
Afu5g12460	1.57712	2.20228	0.00011875	0.00230009
Afu1g12050	1.57904	0.604397	0.00011998	0.00231506
Afu4g13800	1.57982	0.730008	0.00019016	0.00335004
Afu2g05760	1.58281	2.69003	6.43e-07	2.48e-05
Afu2g15900	1.59674	1.23467	1.93e-05	0.00049034
Afu8g01810	1.59797	2.89672	3.12e-07	1.32e-05
Afu5g03780	1.5992	3.5315	4.15e-08	2.21e-06
Afu2g05115	1.60739	3.56631	0.00018245	0.00324249
Afu1g10120	1.60753	2.73754	4.05e-05	0.00092966
Afu4g14630	1.61139	2.12513	7.41e-07	2.79e-05
Afu5g03540	1.6146	2.97447	8.74e-05	0.00176999
Afu3g08960	1.61515	4.2706	3.14e-06	9.98e-05
Afu2g11370	1.61713	0.355575	0.00041074	0.00626627
Afu1g04900	1.62113	7.61958	2.6e-05	0.00063907
Afu3g00470	1.62518	1.12809	0.00010331	0.002048
Afu4g00280	1.63348	5.87878	7.36e-07	2.78e-05
Afu4g01300	1.63373	0.831984	5.43e-05	0.00119479
Afu1g06000	1.63596	4.35828	1.79e-07	8.18e-06
Afu2g16830	1.63851	3.47671	1.58e-05	0.0004166
Afu3g01520	1.63884	-0.239397	0.00067464	0.00952923
Afu6g11850	1.64422	10.388	1.3e-07	6.11e-06
Afu6g10430	1.64433	0.369747	0.00011979	0.00231506
Afu1g16270	1.64444	0.35873	0.00053331	0.00782956
Afu2g16710	1.64465	1.93864	0.00014162	0.00264694
Afu1g13410	1.64693	6.40327	6.78e-06	0.00019452
Afu1g01540	1.64897	3.12579	1.57e-07	7.28e-06
Afu5g01330	1.65757	1.40634	6.3e-05	0.00135808
Afu5g09790	1.6616	0.44395	0.00011633	0.00226629
Afu6g09660	1.6663	0.617689	5.26e-06	0.00015675
Afu1g10110	1.66644	2.45085	3.19e-06	0.00010062
Afu3g14580	1.67121	5.30651	9.13e-08	4.47e-06
Afu6g10580	1.68162	4.3759	4.91e-06	0.00014662
Afu4g13760	1.68162	4.43167	1.85e-09	1.42e-07
Afu5g10530	1.68811	-0.554906	0.00044418	0.00672005
Afu7g04680	1.69968	1.4509	3.66e-07	1.52e-05
Afu1g01770	1.6998	0.0222782	4.54e-05	0.00102964
Afu1g14130	1.70192	0.959526	8.01e-05	0.00165878
Afu8g00130	1.70258	1.85938	5.42e-06	0.00015972
Afu3g11720	1.70499	2.8917	1.65e-06	5.72e-05
Afu2g15920	1.70707	3.44176	0.00019516	0.00341448
Afu3g09690	1.70707	9.03342	3.06e-05	0.00073406
Afu5g07630	1.71032	3.22946	1.04e-06	3.79e-05
Afu2g14450	1.72098	4.5596	2.78e-08	1.53e-06
Afu2g13150	1.72312	3.28363	8.41e-09	5.29e-07
Afu8g06335	1.7258	3.38139	1.13e-08	6.92e-07
Afu1g06910	1.72649	0.321407	8.4e-05	0.00172188
Afu6g13590	1.72722	2.65059	5.01e-05	0.00111463
Afu5g09280	1.73008	-0.127391	6.73e-05	0.00144455
Afu2g00410	1.73205	1.45161	9.61e-07	3.55e-05
Afu6g11790	1.73434	1.75158	0.0001324	0.00252103
Afu1g15850	1.7344	3.42836	4.83e-05	0.00107909
Afu2g04240	1.73888	4.2462	4.87e-07	1.96e-05
Afu8g01510	1.74185	1.3708	0.0003014	0.00485405
Afu1g14430	1.74802	5.68008	7.43e-09	4.76e-07
Afu2g18040	1.75491	0.215544	5.5e-06	0.0001609
Afu4g01220	1.75584	5.25064	1.33e-09	1.05e-07
Afu2g15150	1.75858	0.109289	0.0003262	0.00514699
Afu7g02150	1.7599	0.634793	0.000303	0.00486432
Afu3g10540	1.76008	3.07009	2.17e-06	7.19e-05
Afu2g15130	1.76051	5.54092	1.11e-08	6.8e-07
Afu4g12020	1.76313	0.368335	4.01e-05	0.00092439
Afu3g01840	1.76731	5.0608	5.96e-10	5.07e-08
Afu8g01350	1.77016	1.55215	2.53e-08	1.43e-06
Afu3g12070	1.77309	1.26569	0.00038961	0.00598905
Afu2g05700	1.78573	1.98416	2.44e-07	1.05e-05
Afu1g03320	1.78693	2.07701	0.00063552	0.00904183
Afu6g11840	1.79219	4.83434	2.54e-09	1.85e-07
Afu8g05880	1.79276	1.59072	0.00019343	0.00339008
Afu7g05610	1.79351	1.09148	4.93e-07	1.98e-05
Afu4g07230	1.79542	4.1309	2.22e-11	2.42e-09
Afu7g08237	1.80014	1.97202	2.8e-06	9.06e-05
Afu4g07960	1.80823	1.67521	4.04e-07	1.66e-05
Afu1g09120	1.81376	2.87626	6.94e-07	2.65e-05
Afu4g03390	1.81468	5.63872	3.97e-09	2.72e-07
Afu3g00510	1.82172	3.38675	8.72e-07	3.23e-05
Afu4g09980	1.83346	3.54879	7.05e-08	3.53e-06
Afu7g05280	1.83801	1.86791	0.00016171	0.00294099
Afu1g01480	1.84007	0.309683	0.00031576	0.00502149
Afu5g01380	1.8413	1.98464	0.0004116	0.00626993
Afu5g10490	1.84355	4.30179	1.38e-08	8.23e-07
Afu3g14940	1.84438	4.98521	4.28e-08	2.26e-06
Afu1g04510	1.85174	3.85413	2.72e-05	0.00066502
Afu1g12100	1.85757	-0.384043	0.0001962	0.0034209
Afu8g00640	1.87293	-0.693213	0.00031475	0.00501319
Afu7g05060	1.87343	1.61286	3.86e-05	0.00090075
Afu1g16770	1.8741	0.569266	4.75e-06	0.00014245
Afu3g03380	1.89013	-0.836242	0.0002165	0.00369222
Afu1g10730	1.89929	0.36397	0.00054457	0.00793741
Afu7g06680	1.90004	2.44287	2.03e-06	6.87e-05
Afu6g03310	1.90064	-0.500335	7.02e-05	0.00149331
Afu2g04480	1.90348	5.13689	5.96e-07	2.33e-05
Afu7g06890	1.90452	0.246231	0.00011484	0.00224575
Afu4g03920	1.90797	-0.236597	0.00013537	0.00255366
Afu6g08140	1.91397	1.15608	2.44e-07	1.05e-05
Afu3g13750	1.91827	1.32097	3.13e-07	1.32e-05
Afu4g14740	1.92402	4.06684	5.41e-09	3.61e-07
Afu5g06880	1.9327	2.77454	4.3e-06	0.0001305
Afu7g08647	1.9383	3.59198	6.43e-09	4.18e-07
Afu2g06160	1.94125	4.36261	1.16e-06	4.15e-05
Afu3g03420	1.94389	1.35009	1.18e-05	0.00031872
Afu3g11490	1.95506	1.89581	7.6e-05	0.00159347
Afu2g02500	1.95695	5.40934	2.49e-05	0.00061413
Afu2g14440	1.95839	0.893589	6.37e-08	3.23e-06
Afu3g08490	1.95925	0.548407	0.0003815	0.00589108
Afu4g09230	1.95933	3.90963	5.3e-06	0.00015734
Afu3g14810	1.96156	-0.524639	4.37e-05	0.00099339
Afu3g12120	1.96387	3.34158	5.93e-08	3.06e-06
Afu6g00260	1.96573	2.87659	3e-09	2.16e-07
Afu6g03345	1.97188	0.931363	2.39e-05	0.00059298
Afu2g14661	1.98737	1.0039	8.14e-05	0.00167936
Afu3g03640	1.99216	6.36556	4.07e-07	1.66e-05
Afu4g01360	1.99266	0.366676	7.93e-07	2.97e-05
Afu5g03770	2.0067	2.16336	1.38e-06	4.87e-05
Afu7g00730	2.01443	3.39174	2.02e-09	1.52e-07
Afu8g05220	2.01671	2.50046	4.56e-09	3.08e-07
Afu6g00430	2.01888	8.90236	1.18e-10	1.21e-08
Afu6g11530	2.02254	3.49088	1.04e-07	5.02e-06
Afu8g00540	2.03302	1.80996	1.96e-06	6.67e-05
Afu3g15090	2.03338	2.25082	0.00052705	0.00776024
Afu6g03240	2.04107	2.94976	3.91e-09	2.7e-07
Afu4g01230	2.04228	6.15493	4.1e-13	6.49e-11
Afu5g02300	2.04701	5.20345	1.63e-09	1.26e-07
Afu3g00560	2.04814	2.68582	3.85e-06	0.00011864
Afu4g02830	2.0587	-0.0809701	0.00013005	0.00249031
Afu8g00410	2.05962	3.75747	5.48e-08	2.85e-06
Afu3g01030	2.06785	0.279857	8.04e-06	0.0002275
Afu5g04340	2.06991	1.73495	2.17e-07	9.66e-06
Afu1g12690	2.07358	1.24861	3.28e-09	2.31e-07
Afu8g00710	2.07567	2.29806	7.69e-05	0.00160539
Afu2g04380	2.08789	3.54392	1.79e-06	6.17e-05
Afu3g04010	2.09025	0.518297	0.00018528	0.00327689
Afu2g14430	2.10519	3.14881	2.42e-07	1.05e-05
Afu2g02370	2.1115	0.307518	6.02e-07	2.35e-05
Afu8g06050	2.11265	1.38055	1.02e-06	3.76e-05
Afu4g10850	2.11922	0.275892	9.59e-05	0.00193262
Afu3g00790	2.13001	-0.739989	0.00020512	0.00353314
Afu4g08690	2.13629	2.53359	1.86e-11	2.05e-09
Afu6g11810	2.14089	0.92807	0.00010015	0.0019893
Afu7g06580	2.1544	4.8295	9.07e-06	0.00025381
Afu3g03330	2.17016	4.57087	5.55e-10	4.76e-08
Afu3g12982	2.17152	1.85833	4.16e-09	2.83e-07
Afu8g07320	2.17361	3.61916	3.16e-09	2.24e-07
Afu2g16110	2.19864	-0.182983	3.87e-06	0.00011893
Afu2g16190	2.20659	2.30755	5.51e-07	2.2e-05
Afu7g06540	2.21749	-0.453462	1.09e-05	0.00029899
Afu2g17900	2.22157	4.34617	1.9e-09	1.44e-07
Afu3g02785	2.22841	1.43435	2e-10	1.89e-08
Afu5g01250	2.23084	1.92733	7.86e-08	3.9e-06
Afu1g10890	2.23414	-1.20501	0.00048519	0.00723854
Afu6g11820	2.24023	2.03111	2.26e-10	2.1e-08
Afu8g07120	2.24231	0.961757	3e-06	9.58e-05
Afu4g13060	2.24818	2.70476	6.33e-08	3.22e-06
Afu3g02450	2.25092	1.14742	1.29e-07	6.11e-06
Afu2g00870	2.2517	0.0592446	4.65e-06	0.00014031
Afu6g01830	2.27389	5.86987	1.22e-09	9.69e-08
Afu1g14800	2.28215	7.69993	9.65e-08	4.7e-06
Afu5g09290	2.28411	4.77363	1.59e-10	1.55e-08
Afu8g07210	2.29122	6.74701	7.02e-07	2.67e-05
Afu4g13830	2.29212	-1.04934	0.00070309	0.00985106
Afu3g03410	2.29905	3.03736	4.57e-12	5.83e-10
Afu3g15350	2.3069	-0.315157	5.4e-05	0.00119094
Afu6g00412	2.30972	3.87588	4.6e-12	5.83e-10
Afu3g07030	2.33356	3.57324	6.43e-14	1.1e-11
Afu2g07920	2.34078	0.141723	1.75e-07	8.05e-06
Afu8g00170	2.34217	2.37764	0.00022748	0.00381246
Afu4g06980	2.35412	0.635966	3.69e-10	3.31e-08
Afu5g09050	2.35597	0.420067	2.43e-06	8.03e-05
Afu4g07950	2.35886	3.54748	1.86e-12	2.81e-10
Afu3g14710	2.36188	4.71344	4.95e-15	9.11e-13
Afu4g01040	2.36993	2.11855	2.14e-10	2.01e-08
Afu5g02670	2.37289	2.46155	1.54e-11	1.74e-09
Afu3g07380	2.37434	0.656195	1.91e-05	0.00048705
Afu7g06140	2.37748	3.94915	1.19e-10	1.21e-08
Afu2g14655	2.37841	5.35322	1.97e-08	1.14e-06
Afu2g16580	2.37866	2.18096	2.57e-10	2.37e-08
Afu2g12690	2.40459	-1.26803	0.00011216	0.00221054
Afu2g14470	2.43828	3.42204	6.53e-10	5.51e-08
Afu2g00520	2.44057	0.791965	1.67e-10	1.6e-08
Afu1g11300	2.44087	-0.620775	5.79e-05	0.00126398
Afu7g01560	2.44173	-0.102343	1.74e-07	8.04e-06
Afu6g02480	2.44854	2.41329	3.63e-12	4.9e-10
Afu1g10870	2.45319	3.16752	2.86e-16	6.74e-14
Afu6g11600	2.45964	-1.6003	0.00060042	0.00859607
Afu3g01150	2.46148	6.96382	5.84e-16	1.23e-13
Afu2g12000	2.49873	4.87683	2.21e-07	9.78e-06
Afu5g03530	2.5094	1.83207	2.69e-13	4.46e-11
Afu6g03870	2.51737	1.95755	1.89e-07	8.51e-06
Afu6g08470	2.52183	7.37584	1.41e-10	1.4e-08
Afu3g12130	2.54289	1.27603	1.22e-07	5.86e-06
Afu5g03150	2.54591	-1.37616	0.00028086	0.00455945
Afu3g13610	2.54812	-1.14536	0.00067487	0.00952923
Afu5g00680	2.55212	3.47511	2.58e-17	6.54e-15
Afu4g08310	2.57129	4.14404	3.41e-08	1.84e-06
Afu8g01720	2.57346	-1.38612	7.41e-05	0.00156289
Afu2g11400	2.57755	0.292403	1.77e-06	6.11e-05
Afu1g09300	2.58192	3.51141	1.6e-10	1.55e-08
Afu7g00320	2.58319	1.72986	1.14e-09	9.15e-08
Afu2g14547	2.58366	-0.410025	2.01e-07	9e-06
Afu7g04020	2.58981	1.81224	3.93e-12	5.17e-10
Afu2g13265	2.59036	0.960011	2.86e-08	1.57e-06
Afu3g06940	2.60929	-0.0212923	1.8e-07	8.18e-06
Afu3g07560	2.60995	1.0211	5.38e-08	2.81e-06
Afu6g09640	2.62805	-1.30858	8.47e-05	0.00173256
Afu3g15040	2.64408	-1.16195	0.00022668	0.00380816
Afu8g00390	2.64441	1.41852	1.23e-07	5.86e-06
Afu8g00360	2.65296	2.67572	9.1e-08	4.47e-06
Afu3g14750	2.66181	-0.199667	0.00031318	0.00499604
Afu8g00160	2.66225	1.26078	9.63e-07	3.55e-05
Afu6g14140	2.66502	4.10449	3e-13	4.89e-11
Afu1g13680	2.66767	0.700166	2.63e-07	1.13e-05
Afu8g00190	2.67135	4.52214	4.69e-10	4.06e-08
Afu8g05520	2.68796	2.33442	2.29e-08	1.32e-06
Afu3g02770	2.70221	-0.417695	0.00024645	0.00409268
Afu7g00570	2.70526	-1.54957	0.00044447	0.00672005
Afu3g03220	2.72307	0.587552	3.54e-12	4.85e-10
Afu7g00170	2.72336	1.27164	3.08e-10	2.79e-08
Afu6g10670	2.73846	0.460146	8.66e-07	3.23e-05
Afu8g00370	2.74563	0.0156619	2.62e-08	1.47e-06
Afu1g03520	2.76086	-0.0752674	1.88e-06	6.43e-05
Afu7g00160	2.77466	-1.23354	2.02e-05	0.00050925
Afu2g10560	2.77559	3.70104	7.86e-18	2.04e-15
Afu5g00135	2.77614	1.33836	4.07e-08	2.18e-06
Afu5g14150	2.78614	-0.543952	1.19e-07	5.75e-06
Afu1g10160	2.78736	-1.15573	0.00055964	0.008122
Afu3g05575	2.81196	-0.146732	7.1e-06	0.00020203
Afu6g13920	2.83514	5.125	4.92e-17	1.19e-14
Afu3g13620	2.86725	4.03293	1.29e-20	4.85e-18
Afu8g00420	2.87764	2.7897	2.39e-11	2.58e-09
Afu4g01242	2.87778	7.06633	3.88e-12	5.17e-10
Afu4g01270	2.87779	0.653028	8.23e-09	5.21e-07
Afu3g01990	2.88157	2.30116	1.24e-11	1.43e-09
Afu5g13995	2.88343	-0.272244	1.38e-05	0.00036756
Afu6g08950	2.89027	1.17087	2.53e-12	3.61e-10
Afu5g03280	2.92266	3.99471	4.6e-14	8.18e-12
Afu2g01770	2.94245	-0.0204233	2.93e-06	9.43e-05
Afu4g01400	2.9516	-1.1785	0.00034746	0.00544856
Afu6g08500	2.9553	-0.0356243	2.33e-07	1.02e-05
Afu4g03450	2.97588	5.6065	4.64e-09	3.11e-07
Afu6g08480	2.98708	5.64069	1.05e-20	4.09e-18
Afu3g07730	2.99656	4.76368	1.89e-09	1.44e-07
Afu8g05890	3.0173	-0.488974	4.26e-06	0.0001295
Afu5g01410	3.01739	1.78902	2.96e-10	2.7e-08
Afu3g03310	3.0236	-0.310089	0.00012506	0.00240848
Afu6g12450	3.03878	7.12635	6.14e-09	4.01e-07
Afu6g14470	3.04478	5.54852	7.15e-16	1.48e-13
Afu7g00110	3.05341	-1.11238	6.06e-07	2.35e-05
Afu6g12150	3.09123	1.84995	3.25e-19	9.4e-17
Afu2g07610	3.10429	3.46593	7.45e-11	7.86e-09
Afu8g00560	3.10827	0.482126	5.91e-07	2.32e-05
Afu3g08150	3.14963	1.23709	1.79e-13	3.02e-11
Afu6g08490	3.16758	2.147	1.32e-15	2.68e-13
Afu6g12380	3.1754	-0.735216	5.74e-07	2.27e-05
Afu8g06060	3.18316	1.35187	9.7e-10	7.99e-08
Afu5g02820	3.19	4.0962	1.48e-12	2.31e-10
Afu8g00480	3.20404	2.74392	5.78e-07	2.28e-05
Afu7g00260	3.20558	-1.53107	3.36e-05	0.00079363
Afu3g03670	3.23959	2.50415	4.84e-15	9.08e-13
Afu2g17500	3.26798	2.22897	3.27e-16	7.21e-14
Afu7g05170	3.27246	-0.409448	1.01e-08	6.24e-07
Afu8g00400	3.27338	0.474706	1.09e-09	8.83e-08
Afu1g10140	3.31432	2.39895	3.33e-12	4.63e-10
Afu8g00200	3.31814	4.75754	3.14e-19	9.35e-17
Afu8g06070	3.32324	5.21137	9.17e-11	9.48e-09
Afu3g13290	3.35635	-0.579609	9.58e-06	0.00026594
Afu8g00520	3.37018	2.22905	1.36e-05	0.0003636
Afu8g00250	3.38928	3.54167	3.31e-11	3.53e-09
Afu8g00570	3.40276	-0.283284	5.46e-06	0.0001604
Afu3g03050	3.4138	2.76789	1.19e-08	7.21e-07
Afu6g09670	3.41553	-1.00735	2.06e-09	1.53e-07
Afu7g06690	3.43894	2.7523	1.38e-21	6.07e-19
Afu8g00240	3.51739	2.62871	5.31e-12	6.64e-10
Afu6g06690	3.52835	7.67938	7.02e-20	2.29e-17
Afu5g03650	3.55304	-0.741452	2.99e-06	9.58e-05
Afu3g01130	3.565	3.66254	3.09e-14	5.6e-12
Afu3g03930	3.6025	1.89279	3.42e-19	9.61e-17
Afu1g14170	3.61509	3.23823	2.37e-08	1.35e-06
Afu5g14600	3.73574	-0.945591	0.00064499	0.00913806
Afu7g06526	3.75539	1.72293	2.68e-17	6.62e-15
Afu6g02430	3.76057	-1.89199	0.00069433	0.0097418
Afu2g00500	3.78233	6.91531	1.16e-11	1.36e-09
Afu6g07260	3.84572	5.63036	6.98e-27	6.43e-24
Afu8g00490	3.85771	-1.84149	0.00018197	0.00323963
Afu6g00770	3.86637	3.3119	8.83e-10	7.33e-08
Afu8g00500	3.87035	-0.252225	3.09e-09	2.2e-07
Afu8g00580	3.89838	3.94799	3.99e-05	0.00092312
Afu2g09400	3.90028	0.945817	1.23e-08	7.42e-07
Afu4g13780	3.94462	3.47184	3.69e-15	7.05e-13
Afu3g03650	3.96349	4.19486	2.32e-22	1.17e-19
Afu8g00510	3.96678	1.60675	3.47e-09	2.42e-07
Afu8g00220	3.99219	4.79789	1.23e-25	9.62e-23
Afu4g09470	4.08304	1.21293	1.07e-11	1.27e-09
Afu8g00530	4.14408	2.0827	2.31e-07	1.02e-05
Afu1g17180	4.16065	1.46766	6.6e-18	1.76e-15
Afu5g14740	4.1786	7.5265	5.54e-25	4.01e-22
Afu6g13750	4.22295	4.51814	1.23e-22	6.55e-20
Afu7g06510	4.24893	4.20056	1.76e-37	5.95e-34
Afu1g10150	4.29342	4.17286	1.26e-23	7.97e-21
Afu7g00900	4.32001	-0.85248	2.36e-08	1.35e-06
Afu6g02990	4.3613	-1.68252	0.00064164	0.00911444
Afu6g00180	4.3984	5.8108	7.46e-26	6.29e-23
Afu2g14840	4.40061	-1.82481	0.00037938	0.0058674
Afu8g02250	4.40204	4.70562	9.17e-21	3.72e-18
Afu4g14790	4.42447	1.95782	1.83e-20	6.62e-18
Afu8g00380	4.4518	1.20868	4.3e-07	1.74e-05
Afu8g00550	4.56938	4.65555	6.05e-08	3.1e-06
Afu4g14830	4.5774	2.36836	9.72e-20	3.08e-17
Afu1g17250	4.64073	9.64407	3.03e-16	6.97e-14
Afu2g04533	4.66371	0.283342	3.22e-12	4.53e-10
Afu8g07265	4.6984	-2.45932	8.42e-06	0.00023637
Afu5g02630	4.73211	2.68334	2.74e-09	1.98e-07
Afu8g00430	4.79674	3.20503	2.08e-06	6.99e-05
Afu6g09770	4.91621	0.478596	1.8e-12	2.76e-10
Afu1g16670	5.03082	1.1417	6.65e-19	1.82e-16
Afu4g14770	5.09347	3.44025	3.28e-30	3.69e-27
Afu6g13740	5.24962	6.64027	2.78e-37	7.04e-34
Afu4g14820	5.33651	3.97744	1.41e-31	2.37e-28
Afu4g14840	5.51624	1.38653	2.68e-22	1.29e-19
Afu7g01170	5.60997	-2.0392	4.17e-06	0.00012733
Afu7tP(CGG)2	5.70405	-1.84789	0.00036979	0.00573661
Afu2g16570	5.72865	0.651742	3.23e-16	7.21e-14
Afu8g00210	5.76022	4.73258	2.05e-30	2.59e-27
Afu4g14780	6.114	3.08253	1.31e-30	1.9e-27
Afu4g14810	6.27908	4.51917	1.61e-39	8.15e-36
Afu8g00230	6.28052	6.32305	3.66e-23	2.18e-20
Afu8g02340	6.29364	-2.01229	9.87e-05	0.00197276
Afu8g07310	7.10911	-0.824099	9.94e-09	6.18e-07
Afu5g00100	7.38505	6.11598	5.94e-14	1.04e-11
Afu4g14800	7.75531	5.85416	1.04e-44	1.05e-40
Afu7g06523	8.8055	9.0977	8.15e-33	1.65e-29
Afu5g00130	10.2133	6.66897	8.01e-25	5.41e-22
Afu5g00110	10.4255	7.32375	4.01e-20	1.35e-17
Afu5g00120	11.4776	7.28006	7.72e-21	3.26e-18

## Sheet: GO terms ΔsirE_UP 
GO terms analysis of upregulated genes (WT vs ΔsirE; p-value <-1 and > 1) performed on FUNGIDB.
ID	Name	Bgd count	Result count	Result gene list	Pct of bgd	Fold enrichment	Odds ratio	P-value	Benjamini	Bonferroni
GO:0019748	secondary metabolic process	421	67	Afu1g04350,Afu2g05700,Afu2g05760,Afu2g18040,Afu3g01420,Afu3g01600,Afu3g02450,Afu3g03350,Afu3g03390,Afu3g03410,Afu3g03420,Afu3g12120,Afu3g13610,Afu3g13620,Afu3g14710,Afu3g14740,Afu3g14750,Afu4g09980,Afu4g14770,Afu4g14780,Afu4g14790,Afu4g14800,Afu4g14810,Afu4g14820,Afu4g14830,Afu4g14840,Afu4g14850,Afu5g00100,Afu5g00110,Afu5g00120,Afu5g00130,Afu5g00135,Afu5g12460,Afu5g12730,Afu6g09640,Afu6g09660,Afu…	15.9	3.31	4.2	9.99359e-19	1.12291e-15	1.30416e-15
GO:0044550	secondary metabolite biosynthetic process	403	65	Afu2g05700,Afu2g05760,Afu2g18040,Afu3g01420,Afu3g01600,Afu3g02450,Afu3g03350,Afu3g03390,Afu3g03410,Afu3g03420,Afu3g12120,Afu3g13610,Afu3g13620,Afu3g14710,Afu3g14740,Afu3g14750,Afu4g09980,Afu4g14770,Afu4g14780,Afu4g14790,Afu4g14800,Afu4g14810,Afu4g14820,Afu4g14830,Afu4g14840,Afu4g14850,Afu5g00100,Afu5g00110,Afu5g00120,Afu5g00130,Afu5g00135,Afu5g12730,Afu6g09640,Afu6g09660,Afu6g09670,Afu6g12190,Afu…	16.1	3.35	4.25	1.72093e-18	1.12291e-15	2.24582e-15
GO:1901503	ether biosynthetic process	21	14	Afu8g00200,Afu8g00230,Afu8g00370,Afu8g00380,Afu8g00390,Afu8g00400,Afu8g00410,Afu8g00420,Afu8g00430,Afu8g00480,Afu8g00490,Afu8g00500,Afu8g00510,Afu8g00520,	66.7	13.85	40.73	2.52971e-14	1.10042e-11	3.30127e-11
GO:1902084	fumagillin metabolic process	15	12	Afu8g00370,Afu8g00380,Afu8g00390,Afu8g00400,Afu8g00410,Afu8g00420,Afu8g00430,Afu8g00480,Afu8g00490,Afu8g00500,Afu8g00510,Afu8g00520,	80	16.62	81.15	5.38087e-14	1.40441e-11	7.02203e-11
GO:1902086	fumagillin biosynthetic process	15	12	Afu8g00370,Afu8g00380,Afu8g00390,Afu8g00400,Afu8g00410,Afu8g00420,Afu8g00430,Afu8g00480,Afu8g00490,Afu8g00500,Afu8g00510,Afu8g00520,	80	16.62	81.15	5.38087e-14	1.40441e-11	7.02203e-11
GO:0097176	epoxide metabolic process	16	12	Afu8g00370,Afu8g00380,Afu8g00390,Afu8g00400,Afu8g00410,Afu8g00420,Afu8g00430,Afu8g00480,Afu8g00490,Afu8g00500,Afu8g00510,Afu8g00520,	75	15.58	60.85	2.05909e-13	4.47852e-11	2.68711e-10
GO:1900812	helvolic acid biosynthetic process	9	9	Afu4g14770,Afu4g14780,Afu4g14790,Afu4g14800,Afu4g14810,Afu4g14820,Afu4g14830,Afu4g14840,Afu4g14850,	100	20.78	inf	1.28796e-12	2.10098e-10	1.68078e-09
GO:1900810	helvolic acid metabolic process	9	9	Afu4g14770,Afu4g14780,Afu4g14790,Afu4g14800,Afu4g14810,Afu4g14820,Afu4g14830,Afu4g14840,Afu4g14850,	100	20.78	inf	1.28796e-12	2.10098e-10	1.68078e-09
GO:0018904	ether metabolic process	26	14	Afu8g00200,Afu8g00230,Afu8g00370,Afu8g00380,Afu8g00390,Afu8g00400,Afu8g00410,Afu8g00420,Afu8g00430,Afu8g00480,Afu8g00490,Afu8g00500,Afu8g00510,Afu8g00520,	53.8	11.19	23.75	1.6812e-12	2.43774e-10	2.19397e-09
GO:1900770	fumitremorgin B metabolic process	9	8	Afu8g00170,Afu8g00190,Afu8g00200,Afu8g00210,Afu8g00220,Afu8g00230,Afu8g00240,Afu8g00250,	88.9	18.47	160.93	2.34491e-10	2.78192e-08	3.06011e-07
GO:1900772	fumitremorgin B biosynthetic process	9	8	Afu8g00170,Afu8g00190,Afu8g00200,Afu8g00210,Afu8g00220,Afu8g00230,Afu8g00240,Afu8g00250,	88.9	18.47	160.93	2.34491e-10	2.78192e-08	3.06011e-07
GO:0120255	olefinic compound biosynthetic process	13	9	Afu4g14770,Afu4g14780,Afu4g14790,Afu4g14800,Afu4g14810,Afu4g14820,Afu4g14830,Afu4g14840,Afu4g14850,	69.2	14.38	45.34	7.74016e-10	8.41742e-08	1.01009e-06
GO:1900620	acetate ester biosynthetic process	28	12	Afu2g18040,Afu4g14770,Afu4g14780,Afu4g14790,Afu4g14800,Afu4g14810,Afu4g14820,Afu4g14830,Afu4g14840,Afu4g14850,Afu7g00160,Afu7g00170,	42.9	8.9	15.19	2.02408e-09	1.88673e-07	2.64143e-06
GO:1900619	acetate ester metabolic process	28	12	Afu2g18040,Afu4g14770,Afu4g14780,Afu4g14790,Afu4g14800,Afu4g14810,Afu4g14820,Afu4g14830,Afu4g14840,Afu4g14850,Afu7g00160,Afu7g00170,	42.9	8.9	15.19	2.02408e-09	1.88673e-07	2.64143e-06
GO:1900790	pseurotin A biosynthetic process	8	7	Afu8g00420,Afu8g00530,Afu8g00540,Afu8g00550,Afu8g00560,Afu8g00570,Afu8g00580,	87.5	18.18	140.51	4.39545e-09	3.58504e-07	5.73606e-06
GO:1900788	pseurotin A metabolic process	8	7	Afu8g00420,Afu8g00530,Afu8g00540,Afu8g00550,Afu8g00560,Afu8g00570,Afu8g00580,	87.5	18.18	140.51	4.39545e-09	3.58504e-07	5.73606e-06
GO:0120254	olefinic compound metabolic process	16	9	Afu4g14770,Afu4g14780,Afu4g14790,Afu4g14800,Afu4g14810,Afu4g14820,Afu4g14830,Afu4g14840,Afu4g14850,	56.3	11.69	25.9	1.0873e-08	8.34665e-07	1.41893e-05
GO:0042180	cellular ketone metabolic process	104	19	Afu1g11300,Afu1g12400,Afu2g04380,Afu2g11400,Afu2g18040,Afu4g09830,Afu4g14770,Afu4g14780,Afu4g14790,Afu4g14800,Afu4g14810,Afu4g14820,Afu4g14830,Afu4g14840,Afu4g14850,Afu7g00160,Afu7g00170,Afu8g00250,Afu8g00370,	18.3	3.8	4.56	4.30934e-07	3.12427e-05	0.000562369
GO:0009820	alkaloid metabolic process	36	11	Afu2g18040,Afu4g14840,Afu7g00170,Afu8g00170,Afu8g00190,Afu8g00200,Afu8g00210,Afu8g00220,Afu8g00230,Afu8g00240,Afu8g00250,	30.6	6.35	8.89	5.74454e-07	3.94559e-05	0.000749662
GO:0042181	ketone biosynthetic process	87	17	Afu1g11300,Afu2g04380,Afu2g11400,Afu2g18040,Afu4g14770,Afu4g14780,Afu4g14790,Afu4g14800,Afu4g14810,Afu4g14820,Afu4g14830,Afu4g14840,Afu4g14850,Afu7g00160,Afu7g00170,Afu8g00250,Afu8g00370,	19.5	4.06	4.95	6.50309e-07	4.24327e-05	0.000848653
GO:0035834	indole alkaloid metabolic process	32	10	Afu2g18040,Afu4g14840,Afu8g00170,Afu8g00190,Afu8g00200,Afu8g00210,Afu8g00220,Afu8g00230,Afu8g00240,Afu8g00250,	31.3	6.49	9.16	1.50203e-06	8.90979e-05	0.00196015
GO:0035835	indole alkaloid biosynthetic process	32	10	Afu2g18040,Afu4g14840,Afu8g00170,Afu8g00190,Afu8g00200,Afu8g00210,Afu8g00220,Afu8g00230,Afu8g00240,Afu8g00250,	31.3	6.49	9.16	1.50203e-06	8.90979e-05	0.00196015
GO:0055114	obsolete oxidation-reduction process	645	58	Afu1g11370,Afu1g11570,Afu1g12210,Afu1g14380,Afu1g15670,Afu1g16270,Afu1g17180,Afu1g17630,Afu2g01180,Afu2g01770,Afu2g07920,Afu2g08280,Afu2g09400,Afu2g13810,Afu2g14430,Afu2g14440,Afu2g14470,Afu2g14480,Afu2g14840,Afu2g15930,Afu3g01920,Afu3g02770,Afu3g03930,Afu3g07150,Afu3g09190,Afu3g12120,Afu3g15040,Afu4g01040,Afu4g02830,Afu4g08600,Afu4g09470,Afu4g09980,Afu4g14630,Afu4g14780,Afu4g14790,Afu4g14810,Afu…	9	1.87	2.09	2.26645e-06	0.000128596	0.00295771
GO:0009821	alkaloid biosynthetic process	34	10	Afu2g18040,Afu4g14840,Afu8g00170,Afu8g00190,Afu8g00200,Afu8g00210,Afu8g00220,Afu8g00230,Afu8g00240,Afu8g00250,	29.4	6.11	8.4	2.79862e-06	0.000152175	0.0036522
GO:1901378	organic heteropentacyclic compound biosynthetic process	60	13	Afu3g12120,Afu4g09980,Afu6g12190,Afu7g00160,Afu8g00170,Afu8g00190,Afu8g00200,Afu8g00210,Afu8g00220,Afu8g00230,Afu8g00240,Afu8g00250,Afu8g00370,	21.7	4.5	5.6	4.08101e-06	0.000213029	0.00532572
GO:1901376	organic heteropentacyclic compound metabolic process	62	13	Afu3g12120,Afu4g09980,Afu6g12190,Afu7g00160,Afu8g00170,Afu8g00190,Afu8g00200,Afu8g00210,Afu8g00220,Afu8g00230,Afu8g00240,Afu8g00250,Afu8g00370,	21	4.36	5.37	6.00799e-06	0.000301555	0.00784042
GO:0006694	steroid biosynthetic process	66	13	Afu3g03410,Afu3g03420,Afu4g14770,Afu4g14780,Afu4g14790,Afu4g14800,Afu4g14810,Afu4g14820,Afu4g14830,Afu4g14840,Afu4g14850,Afu7g00260,Afu8g07210,	19.7	4.09	4.96	1.23963e-05	0.000599156	0.0161772
GO:0008202	steroid metabolic process	88	15	Afu3g03410,Afu3g03420,Afu4g14770,Afu4g14780,Afu4g14790,Afu4g14800,Afu4g14810,Afu4g14820,Afu4g14830,Afu4g14840,Afu4g14850,Afu5g00135,Afu6g08140,Afu7g00260,Afu8g07210,	17	3.54	4.16	1.70553e-05	0.000794898	0.0222571
GO:0044283	small molecule biosynthetic process	407	39	Afu1g11300,Afu2g04380,Afu2g05760,Afu2g11400,Afu2g14930,Afu2g15930,Afu2g18040,Afu3g03410,Afu3g03420,Afu3g12120,Afu3g15090,Afu4g14770,Afu4g14780,Afu4g14790,Afu4g14800,Afu4g14810,Afu4g14820,Afu4g14830,Afu4g14840,Afu4g14850,Afu6g13590,Afu7g00160,Afu7g00170,Afu8g00200,Afu8g00230,Afu8g00250,Afu8g00370,Afu8g00380,Afu8g00390,Afu8g00400,Afu8g00410,Afu8g00420,Afu8g00430,Afu8g00480,Afu8g00490,Afu8g00500,Afu…	9.6	1.99	2.19	2.83091e-05	0.00127391	0.0369434
GO:1901362	organic cyclic compound biosynthetic process	768	62	Afu1g02890,Afu1g03410,Afu1g04900,Afu1g15850,Afu2g17895,Afu2g18040,Afu3g03410,Afu3g03420,Afu3g09560,Afu3g12120,Afu3g14750,Afu3g15090,Afu4g04270,Afu4g09830,Afu4g09980,Afu4g14770,Afu4g14780,Afu4g14790,Afu4g14800,Afu4g14810,Afu4g14820,Afu4g14830,Afu4g14840,Afu4g14850,Afu5g12730,Afu5g14290,Afu6g09640,Afu6g09660,Afu6g09670,Afu6g12190,Afu7g00160,Afu7g00170,Afu7g00260,Afu7g01270,Afu8g00170,Afu8g00190,Afu…	8.1	1.68	1.85	3.13829e-05	0.00136516	0.0409547
GO:0016053	organic acid biosynthetic process	240	26	Afu2g05760,Afu2g14930,Afu3g12120,Afu4g14770,Afu4g14780,Afu4g14790,Afu4g14800,Afu4g14810,Afu4g14820,Afu4g14830,Afu4g14840,Afu4g14850,Afu6g13590,Afu7g00160,Afu8g00370,Afu8g00380,Afu8g00390,Afu8g00400,Afu8g00410,Afu8g00420,Afu8g00430,Afu8g00480,Afu8g00490,Afu8g00500,Afu8g00510,Afu8g00520,	10.8	2.25	2.48	8.74823e-05	0.00368272	0.114164
GO:0008610	lipid biosynthetic process	250	26	Afu2g05760,Afu3g03410,Afu3g03420,Afu3g12120,Afu4g14770,Afu4g14780,Afu4g14790,Afu4g14800,Afu4g14810,Afu4g14820,Afu4g14830,Afu4g14840,Afu4g14850,Afu5g12730,Afu6g00260,Afu6g09770,Afu6g13920,Afu7g00260,Afu7g03700,Afu8g00170,Afu8g00370,Afu8g00380,Afu8g00480,Afu8g00510,Afu8g00520,Afu8g07210,	10.4	2.16	2.37	0.00017104	0.00697524	0.223208
GO:0016114	terpenoid biosynthetic process	37	8	Afu4g14770,Afu6g13920,Afu7g00260,Afu8g00380,Afu8g00480,Afu8g00510,Afu8g00520,Afu8g07210,	21.6	4.49	5.53	0.000304431	0.0120389	0.397283
GO:0008299	isoprenoid biosynthetic process	47	9	Afu4g14770,Afu6g09770,Afu6g13920,Afu7g00260,Afu8g00380,Afu8g00480,Afu8g00510,Afu8g00520,Afu8g07210,	19.1	3.98	4.76	0.000340746	0.0130786	0.444673
GO:0006721	terpenoid metabolic process	39	8	Afu4g14770,Afu6g13920,Afu7g00260,Afu8g00380,Afu8g00480,Afu8g00510,Afu8g00520,Afu8g07210,	20.5	4.26	5.17	0.000445748	0.01662	0.581701
GO:0006720	isoprenoid metabolic process	54	9	Afu4g14770,Afu6g09770,Afu6g13920,Afu7g00260,Afu8g00380,Afu8g00480,Afu8g00510,Afu8g00520,Afu8g07210,	16.7	3.46	4.01	0.000986343	0.0357549	1
GO:0006629	lipid metabolic process	455	37	Afu2g05760,Afu3g03330,Afu3g03410,Afu3g03420,Afu3g12120,Afu4g13800,Afu4g14770,Afu4g14780,Afu4g14790,Afu4g14800,Afu4g14810,Afu4g14820,Afu4g14830,Afu4g14840,Afu4g14850,Afu5g00135,Afu5g12730,Afu5g14150,Afu6g00260,Afu6g08140,Afu6g08470,Afu6g09770,Afu6g13470,Afu6g13920,Afu7g00110,Afu7g00260,Afu7g03700,Afu8g00170,Afu8g00370,Afu8g00380,Afu8g00480,Afu8g00510,Afu8g00520,Afu8g06060,Afu8g06680,Afu8g07120,Afu…	8.1	1.69	1.81	0.0011718	0.0413296	1
GO:1900791	shamixanthone metabolic process	11	4	Afu2g18040,Afu7g00160,Afu7g00170,Afu8g00250,	36.4	7.56	11.39	0.00133363	0.0446254	1
GO:1900793	shamixanthone biosynthetic process	11	4	Afu2g18040,Afu7g00160,Afu7g00170,Afu8g00250,	36.4	7.56	11.39	0.00133363	0.0446254	1
GO:0018130	heterocycle biosynthetic process	676	50	Afu1g02890,Afu1g03410,Afu1g04900,Afu1g15850,Afu2g17895,Afu2g18040,Afu3g09560,Afu3g12120,Afu3g14750,Afu3g15090,Afu4g04270,Afu4g09830,Afu4g09980,Afu4g14840,Afu5g12730,Afu5g14290,Afu6g09640,Afu6g09660,Afu6g09670,Afu6g12190,Afu7g00160,Afu7g00170,Afu7g01270,Afu8g00170,Afu8g00190,Afu8g00200,Afu8g00210,Afu8g00220,Afu8g00230,Afu8g00240,Afu8g00250,Afu8g00370,Afu8g00380,Afu8g00390,Afu8g00400,Afu8g00410,Afu…	7.4	1.54	1.65	0.00143064	0.0466745	1
GO:0019184	nonribosomal peptide biosynthetic process	27	6	Afu3g03350,Afu3g03420,Afu5g12730,Afu6g09660,Afu8g00170,Afu8g00540,	22.2	4.62	5.71	0.00150079	0.0477692	1
GO:0006082	organic acid metabolic process	550	42	Afu1g12400,Afu2g00410,Afu2g04240,Afu2g05760,Afu2g08280,Afu2g14930,Afu3g00790,Afu3g03330,Afu3g03350,Afu3g03420,Afu3g12120,Afu4g09830,Afu4g14770,Afu4g14780,Afu4g14790,Afu4g14800,Afu4g14810,Afu4g14820,Afu4g14830,Afu4g14840,Afu4g14850,Afu5g12730,Afu5g13180,Afu6g09660,Afu6g13590,Afu7g00160,Afu7g06540,Afu8g00170,Afu8g00220,Afu8g00370,Afu8g00380,Afu8g00390,Afu8g00400,Afu8g00410,Afu8g00420,Afu8g00430,Afu…	7.6	1.59	1.7	0.00189731	0.052924	1
GO:1900555	emericellamide metabolic process	12	4	Afu4g14840,Afu5g12730,Afu8g00170,Afu8g00370,	33.3	6.93	9.96	0.00192491	0.052924	1
GO:1900557	emericellamide biosynthetic process	12	4	Afu4g14840,Afu5g12730,Afu8g00170,Afu8g00370,	33.3	6.93	9.96	0.00192491	0.052924	1
GO:0043041	amino acid activation for nonribosomal peptide biosynthetic process	12	4	Afu3g03350,Afu3g03420,Afu6g09660,Afu8g00170,	33.3	6.93	9.96	0.00192491	0.052924	1
GO:0050763	depsipeptide biosynthetic process	12	4	Afu4g14840,Afu5g12730,Afu8g00170,Afu8g00370,	33.3	6.93	9.96	0.00192491	0.052924	1
GO:0050761	depsipeptide metabolic process	12	4	Afu4g14840,Afu5g12730,Afu8g00170,Afu8g00370,	33.3	6.93	9.96	0.00192491	0.052924	1
GO:0006066	alcohol metabolic process	148	16	Afu1g16270,Afu2g15930,Afu3g03410,Afu3g03420,Afu4g14770,Afu4g14840,Afu5g00135,Afu6g08470,Afu6g13470,Afu7g00160,Afu7g00170,Afu7g02550,Afu8g00200,Afu8g00230,Afu8g00370,Afu8g07210,	10.8	2.25	2.45	0.00199166	0.052924	1
GO:0051164	L-xylitol metabolic process	2	2	Afu1g16270,Afu7g02550,	100	20.78	inf	0.00231162	0.052924	1
GO:0051160	L-xylitol catabolic process	2	2	Afu1g16270,Afu7g02550,	100	20.78	inf	0.00231162	0.052924	1
GO:1990591	asparagine transmembrane import into vacuole	2	2	Afu2g15140,Afu6g09110,	100	20.78	inf	0.00231162	0.052924	1
GO:1900803	brevianamide F metabolic process	2	2	Afu8g00170,Afu8g00210,	100	20.78	inf	0.00231162	0.052924	1
GO:1902181	verruculogen biosynthetic process	2	2	Afu8g00200,Afu8g00230,	100	20.78	inf	0.00231162	0.052924	1
GO:0010469	regulation of signaling receptor activity	2	2	Afu3g14330,Afu5g02330,	100	20.78	inf	0.00231162	0.052924	1
GO:1902179	verruculogen metabolic process	2	2	Afu8g00200,Afu8g00230,	100	20.78	inf	0.00231162	0.052924	1
GO:1903713	asparagine transmembrane transport	2	2	Afu2g15140,Afu6g09110,	100	20.78	inf	0.00231162	0.052924	1
GO:0019697	L-xylitol catabolic process to xylulose 5-phosphate	2	2	Afu1g16270,Afu7g02550,	100	20.78	inf	0.00231162	0.052924	1
GO:1903364	positive regulation of cellular protein catabolic process	13	4	Afu1g00150,Afu1g04900,Afu4g10570,Afu6g09370,	30.8	6.39	8.86	0.00267561	0.0602013	1
GO:0045732	positive regulation of protein catabolic process	15	4	Afu1g00150,Afu1g04900,Afu4g10570,Afu6g09370,	26.7	5.54	7.24	0.0047311	0.104645	1
GO:0044281	small molecule metabolic process	950	63	Afu1g00560,Afu1g02890,Afu1g11300,Afu1g12400,Afu1g16270,Afu2g00410,Afu2g04240,Afu2g04380,Afu2g05760,Afu2g08280,Afu2g11400,Afu2g14930,Afu2g15930,Afu2g18040,Afu3g00790,Afu3g03330,Afu3g03350,Afu3g03410,Afu3g03420,Afu3g09190,Afu3g12120,Afu3g15090,Afu4g04270,Afu4g09830,Afu4g14770,Afu4g14780,Afu4g14790,Afu4g14800,Afu4g14810,Afu4g14820,Afu4g14830,Afu4g14840,Afu4g14850,Afu5g00135,Afu5g12730,Afu5g13180,Afu…	6.6	1.38	1.47	0.00502942	0.10939	1
GO:0009176	pyrimidine deoxyribonucleoside monophosphate metabolic process	3	2	Afu1g02890,Afu4g04270,	66.7	13.85	39.72	0.00671326	0.123392	1
GO:0015803	branched-chain amino acid transport	3	2	Afu2g15140,Afu6g09110,	66.7	13.85	39.72	0.00671326	0.123392	1
GO:0009157	deoxyribonucleoside monophosphate biosynthetic process	3	2	Afu1g02890,Afu4g04270,	66.7	13.85	39.72	0.00671326	0.123392	1
GO:0019527	pentitol catabolic process	3	2	Afu1g16270,Afu7g02550,	66.7	13.85	39.72	0.00671326	0.123392	1
GO:0032975	amino acid transmembrane import into vacuole	3	2	Afu2g15140,Afu6g09110,	66.7	13.85	39.72	0.00671326	0.123392	1
GO:1901159	xylulose 5-phosphate biosynthetic process	3	2	Afu1g16270,Afu7g02550,	66.7	13.85	39.72	0.00671326	0.123392	1
GO:0009177	pyrimidine deoxyribonucleoside monophosphate biosynthetic process	3	2	Afu1g02890,Afu4g04270,	66.7	13.85	39.72	0.00671326	0.123392	1
GO:0019519	pentitol metabolic process	3	2	Afu1g16270,Afu7g02550,	66.7	13.85	39.72	0.00671326	0.123392	1
GO:0090517	L-lysine transmembrane import into vacuole	3	2	Afu2g15140,Afu6g09110,	66.7	13.85	39.72	0.00671326	0.123392	1
GO:0051167	xylulose 5-phosphate metabolic process	3	2	Afu1g16270,Afu7g02550,	66.7	13.85	39.72	0.00671326	0.123392	1
GO:0034490	basic amino acid transmembrane import into vacuole	3	2	Afu2g15140,Afu6g09110,	66.7	13.85	39.72	0.00671326	0.123392	1
GO:0046165	alcohol biosynthetic process	102	11	Afu2g15930,Afu3g03410,Afu3g03420,Afu4g14770,Afu4g14840,Afu7g00160,Afu7g00170,Afu8g00200,Afu8g00230,Afu8g00370,Afu8g07210,	10.8	2.24	2.42	0.00975699	0.176846	1
GO:1903362	regulation of cellular protein catabolic process	19	4	Afu1g00150,Afu1g04900,Afu4g10570,Afu6g09370,	21.1	4.37	5.31	0.0115344	0.200698	1
GO:1901334	lactone metabolic process	19	4	Afu4g14840,Afu5g12730,Afu8g00170,Afu8g00370,	21.1	4.37	5.31	0.0115344	0.200698	1
GO:1901336	lactone biosynthetic process	19	4	Afu4g14840,Afu5g12730,Afu8g00170,Afu8g00370,	21.1	4.37	5.31	0.0115344	0.200698	1
GO:0009162	deoxyribonucleoside monophosphate metabolic process	4	2	Afu1g02890,Afu4g04270,	50	10.39	19.86	0.0129992	0.212049	1
GO:0016104	triterpenoid biosynthetic process	4	2	Afu4g14770,Afu7g00260,	50	10.39	19.86	0.0129992	0.212049	1
GO:0006722	triterpenoid metabolic process	4	2	Afu4g14770,Afu7g00260,	50	10.39	19.86	0.0129992	0.212049	1
GO:0015819	lysine transport	4	2	Afu2g15140,Afu6g09110,	50	10.39	19.86	0.0129992	0.212049	1
GO:0045329	carnitine biosynthetic process	4	2	Afu2g14930,Afu4g08600,	50	10.39	19.86	0.0129992	0.212049	1
GO:0009403	toxin biosynthetic process	67	8	Afu3g12120,Afu4g09980,Afu6g09640,Afu6g09660,Afu6g09670,Afu6g12190,Afu7g00160,Afu8g00370,	11.9	2.48	2.71	0.0146178	0.235509	1
GO:0009404	toxin metabolic process	68	8	Afu3g12120,Afu4g09980,Afu6g09640,Afu6g09660,Afu6g09670,Afu6g12190,Afu7g00160,Afu8g00370,	11.8	2.44	2.67	0.015894	0.252948	1
GO:1901800	positive regulation of proteasomal protein catabolic process	12	3	Afu1g00150,Afu4g10570,Afu6g09370,	25	5.19	6.63	0.0176034	0.264051	1
GO:1903052	positive regulation of proteolysis involved in cellular protein catabolic process	12	3	Afu1g00150,Afu4g10570,Afu6g09370,	25	5.19	6.63	0.0176034	0.264051	1
GO:0032436	positive regulation of proteasomal ubiquitin-dependent protein catabolic process	12	3	Afu1g00150,Afu4g10570,Afu6g09370,	25	5.19	6.63	0.0176034	0.264051	1
GO:2000060	positive regulation of ubiquitin-dependent protein catabolic process	12	3	Afu1g00150,Afu4g10570,Afu6g09370,	25	5.19	6.63	0.0176034	0.264051	1
GO:0042276	error-prone translesion synthesis	12	3	Afu1g04900,Afu3g09560,Afu7g01270,	25	5.19	6.63	0.0176034	0.264051	1
GO:0019751	polyol metabolic process	57	7	Afu1g16270,Afu2g15930,Afu6g08470,Afu7g02550,Afu8g00200,Afu8g00230,Afu8g00370,	12.3	2.55	2.8	0.0188674	0.276651	1
GO:1902652	secondary alcohol metabolic process	57	7	Afu2g15930,Afu3g03410,Afu3g03420,Afu4g14770,Afu5g00135,Afu8g00370,Afu8g07210,	12.3	2.55	2.8	0.0188674	0.276651	1
GO:0034312	diol biosynthetic process	22	4	Afu2g15930,Afu8g00200,Afu8g00230,Afu8g00370,	18.2	3.78	4.42	0.0194304	0.278645	1
GO:0034311	diol metabolic process	22	4	Afu2g15930,Afu8g00200,Afu8g00230,Afu8g00370,	18.2	3.78	4.42	0.0194304	0.278645	1
GO:1902983	DNA strand elongation involved in mitotic DNA replication	5	2	Afu1g04900,Afu3g09560,	40	8.31	13.24	0.0209786	0.28818	1
GO:0009211	pyrimidine deoxyribonucleoside triphosphate metabolic process	5	2	Afu1g02890,Afu4g04270,	40	8.31	13.24	0.0209786	0.28818	1
GO:1902319	DNA strand elongation involved in nuclear cell cycle DNA replication	5	2	Afu1g04900,Afu3g09560,	40	8.31	13.24	0.0209786	0.28818	1
GO:1902296	DNA strand elongation involved in cell cycle DNA replication	5	2	Afu1g04900,Afu3g09560,	40	8.31	13.24	0.0209786	0.28818	1
GO:0019405	alditol catabolic process	13	3	Afu1g16270,Afu6g08470,Afu7g02550,	23.1	4.79	5.96	0.0220818	0.297079	1
GO:0009410	response to xenobiotic stimulus	13	3	Afu1g10870,Afu5g06790,Afu8g00220,	23.1	4.79	5.96	0.0220818	0.297079	1
GO:0042430	indole-containing compound metabolic process	24	4	Afu1g12400,Afu4g09830,Afu8g00170,Afu8g00210,	16.7	3.46	3.98	0.0261757	0.339496	1
GO:1902022	L-lysine transport	6	2	Afu2g15140,Afu6g09110,	33.3	6.93	9.93	0.0304746	0.339496	1
GO:0009263	deoxyribonucleotide biosynthetic process	6	2	Afu1g02890,Afu4g04270,	33.3	6.93	9.93	0.0304746	0.339496	1
GO:1902050	neosartoricin biosynthetic process	6	2	Afu7g00160,Afu7g00170,	33.3	6.93	9.93	0.0304746	0.339496	1
GO:0009200	deoxyribonucleoside triphosphate metabolic process	6	2	Afu1g02890,Afu4g04270,	33.3	6.93	9.93	0.0304746	0.339496	1
GO:0006062	sorbitol catabolic process	6	2	Afu1g16270,Afu7g02550,	33.3	6.93	9.93	0.0304746	0.339496	1
GO:0046385	deoxyribose phosphate biosynthetic process	6	2	Afu1g02890,Afu4g04270,	33.3	6.93	9.93	0.0304746	0.339496	1
GO:1900551	N',N'',N'''-triacetylfusarinine C biosynthetic process	6	2	Afu3g03410,Afu3g03420,	33.3	6.93	9.93	0.0304746	0.339496	1
GO:0006060	sorbitol metabolic process	6	2	Afu1g16270,Afu7g02550,	33.3	6.93	9.93	0.0304746	0.339496	1
GO:0019377	glycolipid catabolic process	6	2	Afu4g13800,Afu8g07120,	33.3	6.93	9.93	0.0304746	0.339496	1
GO:0009265	2'-deoxyribonucleotide biosynthetic process	6	2	Afu1g02890,Afu4g04270,	33.3	6.93	9.93	0.0304746	0.339496	1
GO:0009221	pyrimidine deoxyribonucleotide biosynthetic process	6	2	Afu1g02890,Afu4g04270,	33.3	6.93	9.93	0.0304746	0.339496	1
GO:1903401	L-lysine transmembrane transport	6	2	Afu2g15140,Afu6g09110,	33.3	6.93	9.93	0.0304746	0.339496	1
GO:0009219	pyrimidine deoxyribonucleotide metabolic process	6	2	Afu1g02890,Afu4g04270,	33.3	6.93	9.93	0.0304746	0.339496	1
GO:0046479	glycosphingolipid catabolic process	6	2	Afu4g13800,Afu8g07120,	33.3	6.93	9.93	0.0304746	0.339496	1
GO:0009437	carnitine metabolic process	6	2	Afu2g14930,Afu4g08600,	33.3	6.93	9.93	0.0304746	0.339496	1
GO:1902048	neosartoricin metabolic process	6	2	Afu7g00160,Afu7g00170,	33.3	6.93	9.93	0.0304746	0.339496	1
GO:0019985	translesion synthesis	15	3	Afu1g04900,Afu3g09560,Afu7g01270,	20	4.16	4.97	0.0327184	0.339496	1
GO:2001307	xanthone-containing compound biosynthetic process	15	3	Afu2g18040,Afu7g00170,Afu8g00250,	20	4.16	4.97	0.0327184	0.339496	1
GO:1902653	secondary alcohol biosynthetic process	52	6	Afu2g15930,Afu3g03410,Afu3g03420,Afu4g14770,Afu8g00370,Afu8g07210,	11.5	2.4	2.6	0.0376847	0.339496	1
GO:0042176	regulation of protein catabolic process	27	4	Afu1g00150,Afu1g04900,Afu4g10570,Afu6g09370,	14.8	3.08	3.46	0.0386313	0.339496	1
GO:0045862	positive regulation of proteolysis	16	3	Afu1g00150,Afu4g10570,Afu6g09370,	18.8	3.9	4.59	0.0388676	0.339496	1
GO:0032434	regulation of proteasomal ubiquitin-dependent protein catabolic process	16	3	Afu1g00150,Afu4g10570,Afu6g09370,	18.8	3.9	4.59	0.0388676	0.339496	1
GO:0009310	amine catabolic process	16	3	Afu1g12400,Afu2g01030,Afu4g09830,	18.8	3.9	4.59	0.0388676	0.339496	1
GO:2001305	xanthone-containing compound metabolic process	16	3	Afu2g18040,Afu7g00170,Afu8g00250,	18.8	3.9	4.59	0.0388676	0.339496	1
GO:0009058	biosynthetic process	1786	101	Afu1g02890,Afu1g03410,Afu1g04900,Afu1g11300,Afu1g12130,Afu1g15850,Afu1g16270,Afu1g16660,Afu2g00410,Afu2g04380,Afu2g05700,Afu2g05760,Afu2g11400,Afu2g14930,Afu2g15930,Afu2g16710,Afu2g17895,Afu2g18040,Afu3g01420,Afu3g01600,Afu3g02450,Afu3g03350,Afu3g03390,Afu3g03410,Afu3g03420,Afu3g09560,Afu3g12120,Afu3g13610,Afu3g13620,Afu3g14710,Afu3g14740,Afu3g14750,Afu3g15090,Afu4g04270,Afu4g07230,Afu4g08600,Afu…	5.7	1.18	1.24	0.039686	0.339496	1
GO:1901615	organic hydroxy compound metabolic process	240	18	Afu1g16270,Afu2g15930,Afu2g18040,Afu3g03410,Afu3g03420,Afu4g14770,Afu4g14840,Afu5g00135,Afu6g08470,Afu6g13470,Afu7g00160,Afu7g00170,Afu7g02550,Afu8g00200,Afu8g00230,Afu8g00250,Afu8g00370,Afu8g07210,	7.5	1.56	1.63	0.0411641	0.339496	1
GO:0019407	hexitol catabolic process	7	2	Afu1g16270,Afu7g02550,	28.6	5.94	7.94	0.0413234	0.339496	1
GO:1900549	N',N'',N'''-triacetylfusarinine C metabolic process	7	2	Afu3g03410,Afu3g03420,	28.6	5.94	7.94	0.0413234	0.339496	1
GO:0009394	2'-deoxyribonucleotide metabolic process	7	2	Afu1g02890,Afu4g04270,	28.6	5.94	7.94	0.0413234	0.339496	1
GO:0006805	xenobiotic metabolic process	7	2	Afu1g10870,Afu8g00220,	28.6	5.94	7.94	0.0413234	0.339496	1
GO:0045117	azole transmembrane transport	7	2	Afu2g15130,Afu2g15140,	28.6	5.94	7.94	0.0413234	0.339496	1
GO:1990822	basic amino acid transmembrane transport	7	2	Afu2g15140,Afu6g09110,	28.6	5.94	7.94	0.0413234	0.339496	1
GO:0045490	pectin catabolic process	28	4	Afu1g06910,Afu2g00760,Afu5g10530,Afu8g01970,	14.3	2.97	3.32	0.0434173	0.339496	1
GO:0045488	pectin metabolic process	28	4	Afu1g06910,Afu2g00760,Afu5g10530,Afu8g01970,	14.3	2.97	3.32	0.0434173	0.339496	1
GO:0010393	galacturonan metabolic process	28	4	Afu1g06910,Afu2g00760,Afu5g10530,Afu8g01970,	14.3	2.97	3.32	0.0434173	0.339496	1
GO:1902644	tertiary alcohol metabolic process	17	3	Afu7g00160,Afu7g00170,Afu8g00370,	17.6	3.67	4.26	0.0455587	0.339496	1
GO:2000058	regulation of ubiquitin-dependent protein catabolic process	17	3	Afu1g00150,Afu4g10570,Afu6g09370,	17.6	3.67	4.26	0.0455587	0.339496	1
GO:0061136	regulation of proteasomal protein catabolic process	17	3	Afu1g00150,Afu4g10570,Afu6g09370,	17.6	3.67	4.26	0.0455587	0.339496	1
GO:1902645	tertiary alcohol biosynthetic process	17	3	Afu7g00160,Afu7g00170,Afu8g00370,	17.6	3.67	4.26	0.0455587	0.339496	1
GO:0042738	exogenous drug catabolic process	1	1	Afu8g00220,	100	20.78	inf	0.0481278	0.339496	1
GO:1903785	L-valine transmembrane transport	1	1	Afu2g15140,	100	20.78	inf	0.0481278	0.339496	1
GO:0101018	negative regulation of mitotic DNA replication initiation from late origin	1	1	Afu4g08830,	100	20.78	inf	0.0481278	0.339496	1
GO:0042044	fluid transport	1	1	Afu4g03390,	100	20.78	inf	0.0481278	0.339496	1
GO:0031619	homologous chromosome orientation involved in meiotic metaphase I plate congression	1	1	Afu5g04070,	100	20.78	inf	0.0481278	0.339496	1
GO:0006680	glucosylceramide catabolic process	1	1	Afu8g07120,	100	20.78	inf	0.0481278	0.339496	1
GO:1900851	positive regulation of pseurotin A biosynthetic process	1	1	Afu8g00420,	100	20.78	inf	0.0481278	0.339496	1
GO:0006689	ganglioside catabolic process	1	1	Afu4g13800,	100	20.78	inf	0.0481278	0.339496	1
GO:0019569	L-arabinose catabolic process to xylulose 5-phosphate	1	1	Afu7g02550,	100	20.78	inf	0.0481278	0.339496	1
GO:0019746	hopanoid biosynthetic process	1	1	Afu7g00260,	100	20.78	inf	0.0481278	0.339496	1
GO:2000273	positive regulation of signaling receptor activity	1	1	Afu3g14330,	100	20.78	inf	0.0481278	0.339496	1
GO:1903460	mitotic DNA replication leading strand elongation	1	1	Afu3g09560,	100	20.78	inf	0.0481278	0.339496	1
GO:0010685	tetracyclic triterpenoid metabolic process	1	1	Afu4g14770,	100	20.78	inf	0.0481278	0.339496	1
GO:1900805	brevianamide F biosynthetic process	1	1	Afu8g00170,	100	20.78	inf	0.0481278	0.339496	1
GO:0042844	glycol metabolic process	1	1	Afu2g15930,	100	20.78	inf	0.0481278	0.339496	1
GO:0018890	cyanamide metabolic process	1	1	Afu1g10870,	100	20.78	inf	0.0481278	0.339496	1
GO:0046081	dUTP catabolic process	1	1	Afu1g02890,	100	20.78	inf	0.0481278	0.339496	1
GO:0001573	ganglioside metabolic process	1	1	Afu4g13800,	100	20.78	inf	0.0481278	0.339496	1
GO:0042845	glycol biosynthetic process	1	1	Afu2g15930,	100	20.78	inf	0.0481278	0.339496	1
GO:1903714	isoleucine transmembrane transport	1	1	Afu6g09110,	100	20.78	inf	0.0481278	0.339496	1
GO:0006833	water transport	1	1	Afu4g03390,	100	20.78	inf	0.0481278	0.339496	1
GO:0015818	isoleucine transport	1	1	Afu6g09110,	100	20.78	inf	0.0481278	0.339496	1
GO:0015829	valine transport	1	1	Afu2g15140,	100	20.78	inf	0.0481278	0.339496	1
GO:1900579	(17Z)-protosta-17(20),24-dien-3beta-ol metabolic process	1	1	Afu4g14770,	100	20.78	inf	0.0481278	0.339496	1
GO:0019553	glutamate catabolic process via L-citramalate	1	1	Afu3g00790,	100	20.78	inf	0.0481278	0.339496	1
GO:0019572	L-arabinose catabolic process	1	1	Afu7g02550,	100	20.78	inf	0.0481278	0.339496	1
GO:1900264	positive regulation of DNA-directed DNA polymerase activity	1	1	Afu1g04900,	100	20.78	inf	0.0481278	0.339496	1
GO:0034079	butanediol biosynthetic process	1	1	Afu2g15930,	100	20.78	inf	0.0481278	0.339496	1
GO:1900120	regulation of receptor binding	1	1	Afu5g02330,	100	20.78	inf	0.0481278	0.339496	1
GO:0101017	regulation of mitotic DNA replication initiation from late origin	1	1	Afu4g08830,	100	20.78	inf	0.0481278	0.339496	1
GO:1900581	(17Z)-protosta-17(20),24-dien-3beta-ol biosynthetic process	1	1	Afu4g14770,	100	20.78	inf	0.0481278	0.339496	1
GO:0009223	pyrimidine deoxyribonucleotide catabolic process	1	1	Afu1g02890,	100	20.78	inf	0.0481278	0.339496	1
GO:0043060	meiotic metaphase I plate congression	1	1	Afu5g04070,	100	20.78	inf	0.0481278	0.339496	1
GO:1900262	regulation of DNA-directed DNA polymerase activity	1	1	Afu1g04900,	100	20.78	inf	0.0481278	0.339496	1
GO:0070203	regulation of establishment of protein localization to telomere	1	1	Afu4g08830,	100	20.78	inf	0.0481278	0.339496	1
GO:0010686	tetracyclic triterpenoid biosynthetic process	1	1	Afu4g14770,	100	20.78	inf	0.0481278	0.339496	1
GO:0070202	regulation of establishment of protein localization to chromosome	1	1	Afu4g08830,	100	20.78	inf	0.0481278	0.339496	1
GO:0051311	meiotic metaphase plate congression	1	1	Afu5g04070,	100	20.78	inf	0.0481278	0.339496	1
GO:0046080	dUTP metabolic process	1	1	Afu1g02890,	100	20.78	inf	0.0481278	0.339496	1
GO:0019744	hopanoid metabolic process	1	1	Afu7g00260,	100	20.78	inf	0.0481278	0.339496	1
GO:0034077	butanediol metabolic process	1	1	Afu2g15930,	100	20.78	inf	0.0481278	0.339496	1
GO:0035624	receptor transactivation	1	1	Afu3g14330,	100	20.78	inf	0.0481278	0.339496	1
GO:0046215	siderophore catabolic process	1	1	Afu3g03390,	100	20.78	inf	0.0481278	0.339496	1
GO:0006244	pyrimidine nucleotide catabolic process	1	1	Afu1g02890,	100	20.78	inf	0.0481278	0.339496	1
GO:0050898	nitrile metabolic process	1	1	Afu1g10870,	100	20.78	inf	0.0481278	0.339496	1
GO:0060300	regulation of cytokine activity	1	1	Afu5g02330,	100	20.78	inf	0.0481278	0.339496	1
GO:0110101	L-valine transmembrane import into vacuole	1	1	Afu2g15140,	100	20.78	inf	0.0481278	0.339496	1
GO:1904814	regulation of protein localization to chromosome, telomeric region	1	1	Afu4g08830,	100	20.78	inf	0.0481278	0.339496	1
GO:0008204	ergosterol metabolic process	42	5	Afu3g03410,Afu3g03420,Afu4g14770,Afu5g00135,Afu8g07210,	11.9	2.47	2.69	0.0497242	0.347006	1
GO:0016128	phytosteroid metabolic process	42	5	Afu3g03410,Afu3g03420,Afu4g14770,Afu5g00135,Afu8g07210,	11.9	2.47	2.69	0.0497242	0.347006	1

## Sheet: GOterms ΔsirE_DOWN
GO terms analysis of downregulated genes (WT vs ΔsirE; p-value <-1 and > 1) performed on FUNGIDB.
ID	Name	Bgd count	Result count	Result gene list	Pct of bgd	Fold enrichment	Odds ratio	P-value	Benjamini	Bonferroni
GO:0006046	N-acetylglucosamine catabolic process	5	5	Afu1g00450,Afu1g00480,Afu8g04070,Afu8g04100,Afu8g05020,	100	42	inf	7.33695e-09	6.56657e-06	6.56657e-06
GO:0006044	N-acetylglucosamine metabolic process	7	5	Afu1g00450,Afu1g00480,Afu8g04070,Afu8g04100,Afu8g05020,	71.4	30	104.72	1.48149e-07	6.62967e-05	0.000132593
GO:0006043	glucosamine catabolic process	3	3	Afu1g00480,Afu8g04070,Afu8g04100,	100	42	inf	1.3329e-05	0.00397648	0.0119294
GO:0006041	glucosamine metabolic process	4	3	Afu1g00480,Afu8g04070,Afu8g04100,	75	31.5	124.58	5.23758e-05	0.0117191	0.0468763
GO:1901072	glucosamine-containing compound catabolic process	23	5	Afu1g00450,Afu1g00480,Afu8g04070,Afu8g04100,Afu8g05020,	21.7	9.13	11.62	0.000173689	0.0310904	0.155452
GO:0046348	amino sugar catabolic process	25	5	Afu1g00450,Afu1g00480,Afu8g04070,Afu8g04100,Afu8g05020,	20	8.4	10.45	0.000263791	0.0393489	0.236093
GO:0000160	phosphorelay signal transduction system	17	4	Afu3g12530,Afu4g00320,Afu4g00660,Afu6g10240,	23.5	9.88	12.82	0.000583948	0.0746619	0.522634
GO:0055085	transmembrane transport	676	30	Afu1g00440,Afu1g03200,Afu1g10770,Afu1g13970,Afu2g00180,Afu2g03090,Afu2g05350,Afu2g14980,Afu3g01230,Afu3g01560,Afu3g12900,Afu4g00680,Afu4g09040,Afu4g09210,Afu4g09410,Afu4g14260,Afu4g14640,Afu5g00500,Afu5g01160,Afu5g01630,Afu5g02700,Afu5g12740,Afu6g00440,Afu7g00390,Afu7g04290,Afu7g04570,Afu8g00840,Afu8g01890,Afu8g04110,Afu8g05710,	4.4	1.86	2.04	0.000674992	0.0755148	0.604118
GO:2001138	regulation of phospholipid transport	3	2	Afu2g01590,Afu6g06640,	66.7	28	82.7	0.00166693	0.10864	1
GO:0030259	lipid glycosylation	3	2	Afu2g02220,Afu8g06750,	66.7	28	82.7	0.00166693	0.10864	1
GO:0061091	regulation of phospholipid translocation	3	2	Afu2g01590,Afu6g06640,	66.7	28	82.7	0.00166693	0.10864	1
GO:0032368	regulation of lipid transport	3	2	Afu2g01590,Afu6g06640,	66.7	28	82.7	0.00166693	0.10864	1
GO:1905952	regulation of lipid localization	3	2	Afu2g01590,Afu6g06640,	66.7	28	82.7	0.00166693	0.10864	1
GO:0005975	carbohydrate metabolic process	468	22	Afu1g00450,Afu1g00480,Afu1g06130,Afu1g06140,Afu1g16190,Afu2g02220,Afu2g08250,Afu2g11020,Afu3g00370,Afu3g07870,Afu3g07910,Afu3g10760,Afu4g03585,Afu4g14090,Afu5g00670,Afu7g02380,Afu7g04040,Afu8g00920,Afu8g04070,Afu8g04100,Afu8g05020,Afu8g06750,	4.7	1.97	2.13	0.00176538	0.10864	1
GO:1901071	glucosamine-containing compound metabolic process	38	5	Afu1g00450,Afu1g00480,Afu8g04070,Afu8g04100,Afu8g05020,	13.2	5.53	6.33	0.00193776	0.10864	1
GO:0072348	sulfur compound transport	23	4	Afu2g03090,Afu2g14980,Afu4g09040,Afu4g09410,	17.4	7.3	8.76	0.00194217	0.10864	1
GO:0003333	amino acid transmembrane transport	41	5	Afu1g10770,Afu2g00180,Afu3g01560,Afu4g09040,Afu7g04290,	12.2	5.12	5.8	0.00273059	0.133496	1
GO:0060238	regulation of signal transduction involved in conjugation with cellular fusion	4	2	Afu2g03510,Afu2g11180,	50	21	41.34	0.00328148	0.133496	1
GO:0089718	amino acid import across plasma membrane	4	2	Afu4g09040,Afu7g04290,	50	21	41.34	0.00328148	0.133496	1
GO:0060240	negative regulation of signal transduction involved in conjugation with cellular fusion	4	2	Afu2g03510,Afu2g11180,	50	21	41.34	0.00328148	0.133496	1
GO:0010969	regulation of pheromone-dependent signal transduction involved in conjugation with cellular fusion	4	2	Afu2g03510,Afu2g11180,	50	21	41.34	0.00328148	0.133496	1
GO:0090029	negative regulation of pheromone-dependent signal transduction involved in conjugation with cellular fusion	4	2	Afu2g03510,Afu2g11180,	50	21	41.34	0.00328148	0.133496	1
GO:0006865	amino acid transport	63	6	Afu1g10770,Afu2g00180,Afu3g01560,Afu4g09040,Afu7g04290,Afu8g00840,	9.5	4	4.4	0.00374058	0.145557	1
GO:1901663	quinone biosynthetic process	45	5	Afu3g12890,Afu3g14920,Afu4g12760,Afu6g13980,Afu7g06950,	11.1	4.67	5.22	0.00412219	0.152545	1
GO:1901136	carbohydrate derivative catabolic process	65	6	Afu1g00450,Afu1g00480,Afu2g08250,Afu8g04070,Afu8g04100,Afu8g05020,	9.2	3.88	4.25	0.00437208	0.152545	1
GO:1901661	quinone metabolic process	46	5	Afu3g12890,Afu3g14920,Afu4g12760,Afu6g13980,Afu7g06950,	10.9	4.57	5.09	0.00453695	0.152545	1
GO:0006040	amino sugar metabolic process	47	5	Afu1g00450,Afu1g00480,Afu8g04070,Afu8g04100,Afu8g05020,	10.6	4.47	4.97	0.00498058	0.152545	1
GO:0098739	import across plasma membrane	30	4	Afu4g09040,Afu5g01160,Afu7g04290,Afu7g04570,	13.3	5.6	6.4	0.00527721	0.152545	1
GO:0006744	ubiquinone biosynthetic process	30	4	Afu3g14920,Afu4g12760,Afu6g13980,Afu7g06950,	13.3	5.6	6.4	0.00527721	0.152545	1
GO:0006743	ubiquinone metabolic process	30	4	Afu3g14920,Afu4g12760,Afu6g13980,Afu7g06950,	13.3	5.6	6.4	0.00527721	0.152545	1
GO:0090593	peptidyl-histidine autophosphorylation	5	2	Afu4g00320,Afu4g00660,	40	16.8	27.56	0.00538337	0.152545	1
GO:0098657	import into cell	48	5	Afu1g12020,Afu4g09040,Afu5g01160,Afu7g04290,Afu7g04570,	10.4	4.38	4.85	0.00545412	0.152545	1
GO:0106218	galactosaminogalactan biosynthetic process	6	2	Afu3g07870,Afu3g07910,	33.3	14	20.67	0.00794869	0.209238	1
GO:0015846	polyamine transport	6	2	Afu5g01630,Afu7g04290,	33.3	14	20.67	0.00794869	0.209238	1
GO:0046777	protein autophosphorylation	19	3	Afu3g12530,Afu4g00320,Afu4g00660,	15.8	6.63	7.77	0.00974009	0.249068	1
GO:1903825	organic acid transmembrane transport	56	5	Afu1g10770,Afu2g00180,Afu3g01560,Afu4g09040,Afu7g04290,	8.9	3.75	4.09	0.0104412	0.252563	1
GO:1905039	carboxylic acid transmembrane transport	56	5	Afu1g10770,Afu2g00180,Afu3g01560,Afu4g09040,Afu7g04290,	8.9	3.75	4.09	0.0104412	0.252563	1
GO:0033499	galactose catabolic process via UDP-galactose	7	2	Afu3g07910,Afu4g14090,	28.6	12	16.53	0.0109544	0.25769	1
GO:0008645	hexose transmembrane transport	57	5	Afu3g01230,Afu5g00500,Afu5g01160,Afu5g02700,Afu8g05710,	8.8	3.68	4.01	0.011229	0.25769	1
GO:0015749	monosaccharide transmembrane transport	58	5	Afu3g01230,Afu5g00500,Afu5g01160,Afu5g02700,Afu8g05710,	8.6	3.62	3.93	0.0120563	0.269761	1
GO:0034219	carbohydrate transmembrane transport	59	5	Afu3g01230,Afu5g00500,Afu5g01160,Afu5g02700,Afu8g05710,	8.5	3.56	3.86	0.0129242	0.282126	1
GO:0019318	hexose metabolic process	41	4	Afu2g11020,Afu3g07910,Afu4g14090,Afu7g04040,	9.8	4.1	4.49	0.0159183	0.291911	1
GO:0048017	inositol lipid-mediated signaling	9	2	Afu6g06640,Afu7g05580,	22.2	9.33	11.81	0.0181986	0.291911	1
GO:0015695	organic cation transport	9	2	Afu2g14980,Afu5g01630,	22.2	9.33	11.81	0.0181986	0.291911	1
GO:0015849	organic acid transport	88	6	Afu1g10770,Afu2g00180,Afu3g01560,Afu4g09040,Afu7g04290,Afu8g00840,	6.8	2.86	3.05	0.0183066	0.291911	1
GO:0043090	amino acid import	10	2	Afu4g09040,Afu7g04290,	20	8.4	10.33	0.022395	0.291911	1
GO:0061093	negative regulation of phospholipid translocation	1	1	Afu6g06640,	100	42	inf	0.0238095	0.291911	1
GO:0046499	S-adenosylmethioninamine metabolic process	1	1	Afu5g03670,	100	42	inf	0.0238095	0.291911	1
GO:0046166	glyceraldehyde-3-phosphate biosynthetic process	1	1	Afu2g11020,	100	42	inf	0.0238095	0.291911	1
GO:2000395	regulation of ubiquitin-dependent endocytosis	1	1	Afu1g12020,	100	42	inf	0.0238095	0.291911	1
GO:1903692	methionine import across plasma membrane	1	1	Afu4g09040,	100	42	inf	0.0238095	0.291911	1
GO:0055078	sodium ion homeostasis	1	1	Afu7g04570,	100	42	inf	0.0238095	0.291911	1
GO:0070141	response to UV-A	1	1	Afu1g01600,	100	42	inf	0.0238095	0.291911	1
GO:1901377	organic heteropentacyclic compound catabolic process	1	1	Afu2g11180,	100	42	inf	0.0238095	0.291911	1
GO:2001139	negative regulation of phospholipid transport	1	1	Afu6g06640,	100	42	inf	0.0238095	0.291911	1
GO:1905953	negative regulation of lipid localization	1	1	Afu6g06640,	100	42	inf	0.0238095	0.291911	1
GO:0097639	L-lysine import across plasma membrane	1	1	Afu7g04290,	100	42	inf	0.0238095	0.291911	1
GO:0045574	sterigmatocystin catabolic process	1	1	Afu2g11180,	100	42	inf	0.0238095	0.291911	1
GO:0000719	photoreactive repair	1	1	Afu1g01600,	100	42	inf	0.0238095	0.291911	1
GO:0032369	negative regulation of lipid transport	1	1	Afu6g06640,	100	42	inf	0.0238095	0.291911	1
GO:0006557	S-adenosylmethioninamine biosynthetic process	1	1	Afu5g03670,	100	42	inf	0.0238095	0.291911	1
GO:0006597	spermine biosynthetic process	1	1	Afu5g03670,	100	42	inf	0.0238095	0.291911	1
GO:0019682	glyceraldehyde-3-phosphate metabolic process	1	1	Afu2g11020,	100	42	inf	0.0238095	0.291911	1
GO:0030974	thiamine pyrophosphate transmembrane transport	1	1	Afu2g14980,	100	42	inf	0.0238095	0.291911	1
GO:0015764	N-acetylglucosamine transport	1	1	Afu8g04110,	100	42	inf	0.0238095	0.291911	1
GO:0006883	cellular sodium ion homeostasis	1	1	Afu7g04570,	100	42	inf	0.0238095	0.291911	1
GO:0001208	histone H2A-H2B dimer displacement	1	1	Afu4g03840,	100	42	inf	0.0238095	0.291911	1
GO:0036249	cadmium ion import into vacuole	1	1	Afu2g03090,	100	42	inf	0.0238095	0.291911	1
GO:2000397	positive regulation of ubiquitin-dependent endocytosis	1	1	Afu1g12020,	100	42	inf	0.0238095	0.291911	1
GO:0015821	methionine transport	1	1	Afu4g09040,	100	42	inf	0.0238095	0.291911	1
GO:0071492	cellular response to UV-A	1	1	Afu1g01600,	100	42	inf	0.0238095	0.291911	1
GO:0010767	regulation of transcription from RNA polymerase II promoter in response to UV-induced DNA damage	1	1	Afu4g03840,	100	42	inf	0.0238095	0.291911	1
GO:1990545	mitochondrial thiamine pyrophosphate transmembrane transport	1	1	Afu2g14980,	100	42	inf	0.0238095	0.291911	1
GO:0008643	carbohydrate transport	71	5	Afu3g01230,Afu5g00500,Afu5g01160,Afu5g02700,Afu8g05710,	7	2.96	3.15	0.0267711	0.317343	1
GO:0070871	cell wall organization involved in conjugation with cellular fusion	11	2	Afu1g03352,Afu8g06360,	18.2	7.64	9.18	0.0269476	0.317343	1
GO:1904541	fungal-type cell wall disassembly involved in conjugation with cellular fusion	11	2	Afu1g03352,Afu8g06360,	18.2	7.64	9.18	0.0269476	0.317343	1
GO:0006812	cation transport	181	9	Afu2g03090,Afu2g07880,Afu2g14980,Afu4g09040,Afu5g01630,Afu6g00440,Afu7g04290,Afu7g04570,Afu8g01890,	5	2.09	2.19	0.0290195	0.337304	1
GO:0071853	fungal-type cell wall disassembly	12	2	Afu1g03352,Afu8g06360,	16.7	7	8.26	0.031837	0.360685	1
GO:0044277	cell wall disassembly	12	2	Afu1g03352,Afu8g06360,	16.7	7	8.26	0.031837	0.360685	1
GO:0042180	cellular ketone metabolic process	104	6	Afu3g12890,Afu3g14920,Afu4g12760,Afu6g13980,Afu7g02010,Afu7g06950,	5.8	2.42	2.55	0.0376213	0.420889	1
GO:0046323	glucose import	55	4	Afu3g01230,Afu5g00500,Afu5g01160,Afu8g05710,	7.3	3.05	3.25	0.0415212	0.438685	1
GO:1904659	glucose transmembrane transport	55	4	Afu3g01230,Afu5g00500,Afu5g01160,Afu8g05710,	7.3	3.05	3.25	0.0415212	0.438685	1
GO:0019262	N-acetylneuraminate catabolic process	2	1	Afu1g00480,	50	21	41.17	0.0470545	0.438685	1
GO:0015888	thiamine transport	2	1	Afu2g14980,	50	21	41.17	0.0470545	0.438685	1
GO:0046398	UDP-glucuronate metabolic process	2	1	Afu8g00920,	50	21	41.17	0.0470545	0.438685	1
GO:0006065	UDP-glucuronate biosynthetic process	2	1	Afu8g00920,	50	21	41.17	0.0470545	0.438685	1
GO:0015848	spermidine transport	2	1	Afu5g01630,	50	21	41.17	0.0470545	0.438685	1
GO:0046168	glycerol-3-phosphate catabolic process	2	1	Afu2g08250,	50	21	41.17	0.0470545	0.438685	1
GO:0008215	spermine metabolic process	2	1	Afu5g03670,	50	21	41.17	0.0470545	0.438685	1
GO:0006054	N-acetylneuraminate metabolic process	2	1	Afu1g00480,	50	21	41.17	0.0470545	0.438685	1
GO:0009407	toxin catabolic process	2	1	Afu2g11180,	50	21	41.17	0.0470545	0.438685	1
GO:0071934	thiamine transmembrane transport	2	1	Afu2g14980,	50	21	41.17	0.0470545	0.438685	1
GO:0036376	sodium ion export across plasma membrane	2	1	Afu7g04570,	50	21	41.17	0.0470545	0.438685	1
GO:0097638	L-arginine import across plasma membrane	2	1	Afu7g04290,	50	21	41.17	0.0470545	0.438685	1
GO:0006104	succinyl-CoA metabolic process	2	1	Afu4g00290,	50	21	41.17	0.0470545	0.438685	1
GO:0001207	histone displacement	2	1	Afu4g03840,	50	21	41.17	0.0470545	0.438685	1
GO:0019388	galactose catabolic process	15	2	Afu3g07910,Afu4g14090,	13.3	5.6	6.35	0.0483454	0.446074	1
GO:0006855	xenobiotic transmembrane transport	58	4	Afu2g05350,Afu5g01630,Afu5g02700,Afu7g00390,	6.9	2.9	3.07	0.048921	0.446778	1

## Sheet: SIRTKO_genes related to virulen
SIRTKO DEGs involved in virulence (PMID: 32477406).
UP		log2Pvalue	DOWN		log2Pvalue
Afu4g14810	cyp5081D1	7.72517	Afu4g09560	zrfC	-2.27586
Afu4g14800	sdr1	8.70244	Afu6g10240	fos-1	-1.89577
Afu8g00220	ftmE	5.85528	Afu6g09740	gliT	-2.04018
Afu4g14780	cyp5081A1	7.44206	Afu3g12900	hasB	-2.15556
Afu4g14820	helD1	6.36047	Afu3g12890	hasA	-1.82829
Afu8g00210	ftmPT1	7.13988	Afu1g12250	rcfB	-1.7967
Afu4g14770	osc3	6.11355	Afu7g04800	gprC and gprD	-1.54615
Afu5g14740	fleA	5.53823	Afu5g03670	spe2	-1.27407
Afu8g00240	ftmG	6.41084	Afu2g13260	medA	-1.97451
Afu8g00230	ftmF	8.65443	Afu2g07770	rasB	-1.40932
Afu4g14790	cyp5081B1	5.58375	Afu2g05060	aox	-1.58891
Afu8g00200	ftmD	4.60792	Afu2g07680	sidA	-1.40481
Afu4g14830	cyp5081C1	5.80594	Afu4g06890	cyp51A	-1.38973
Afu8g00250	ftmPT2	6.3155	Afu8g05630	chsF	-1.12035
Afu4g14840	helD2	6.20689	Afu5g00760	chsC	-1.80356
Afu3g12120	ppoC	4.30401	Afu6g02690	mtfA	-1.64422
Afu2g17560	arp2	3.98296	Afu1g12930	gpaB	-1.03647
Afu8g00190	ftmC	3.70625	Afu5g09100	mpkC	-1.03446
Afu5g12960	atfB	2.24727
Afu2g17580	arp1	4.88608
Afu2g17550	ayg1	4.09702
Afu8g00420	fumR	2.90283
Afu3g03650	sidG	2.31802
Afu8g00170	ftmA	3.81749
Afu2g17600	pksP	2.56042
Afu3g09690	calA/cnaA	2.06933
Afu6g12050	nrps11	3.63357
Afu8g00510	fmaG	2.83522
Afu3g09850	mshA	1.52358
Afu3g12910	hasC	1.71103
Afu8g00370	fma-PKS	1.90729
Afu6g09640	gliI	2.37886
Afu4g14850	helE	1.20604

## Sheet: ΔsirE_genes related to virulenc
ΔsirE DEGs involved in virulence (PMID: 32477406).
UP		DOWN
Afu4g14800	sdr1	Afu6g10240	fos-1
Afu4g14810	cyp5081D1	Afu5g03670	spe2
Afu4g14820	helD1	Afu5g09580	rodA
Afu4g14780	cyp5081A1	Afu3g12900	hasB
Afu8g00210	ftmPT1	Afu1g12250	rcfB
Afu4g14770	osc3	Afu3g12890	hasA
Afu8g00220	ftmE
Afu5g14740	fleA
Afu8g00230	ftmF
Afu3g03650	sidG
Afu4g14840	helD2
Afu4g14790	cyp5081B1
Afu4g14830	cyp5081C1
Afu8g00200	ftmD
Afu8g00240	ftmG
Afu8g00420	fumR
Afu8g00250	ftmPT2
Afu8g00190	ftmC
Afu6g09670	gliC
Afu8g00510	fmaG
Afu8g00370	fma-PKS
Afu3g12120	ppoC
Afu8g00390	fmaD
Afu8g00380	fma-AT
Afu8g00480	fmaF
Afu5g12730	nrps8
Afu6g09660	gliP
Afu3g03420	sidD
Afu8g00520	fma-TC
Afu3g09690	calA/cnaA
Afu6g09640	gliI
Afu4g14850	helE
Afu8g00170	ftmA
Afu4g11250	cafA

## Sheet: SIRTko vs SirE
Sup. Data 3. DEGs RNA-seq_AllGenes_FDR1e-2 (SIRTKO vs ΔsirE).
	logFC	logCPM	PValue	FDR
Afu3g00520	10.3129	4.63521	1.74e-80	1.77e-76
Afu4g12120	7.74288	3.82358	2.72e-60	1.38e-56
Afu5g04120	8.60495	4.76949	2.12e-49	7.15e-46
Afu6g09210	11.1642	2.27825	1.83e-48	4.64e-45
Afu2g05900	4.91643	1.1859	6.46e-32	1.31e-28
Afu7g04540	-4.75043	1.2095	1.58e-24	2.66e-21
Afu8g02250	-3.70772	4.70562	2.26e-21	3.26e-18
Afu2g17560	-3.30021	3.21372	5.79e-19	7.33e-16
Afu1g01175	-5.46903	-0.453626	2.34e-18	2.64e-15
Afu3g03410	2.84919	3.03736	3.63e-17	3.68e-14
Afu3g01200	-3.77688	1.07893	1.19e-16	1.1e-13
Afu1g16960	-2.90709	3.53306	3.19e-16	2.69e-13
Afu2g00680	-4.14208	-0.342842	8.85e-16	6.9e-13
Afu2g14870	-3.20245	2.29914	1.19e-15	8.61e-13
Afu2g16860	3.14026	4.03694	7.72e-15	5.21e-12
Afu7g06510	2.27793	4.20056	1.68e-14	1.06e-11
Afu4g09470	-2.60896	1.21293	2.18e-14	1.3e-11
Afu8g04870	-1.99959	3.10992	3.96e-14	2.23e-11
Afu4g02710	2.41815	4.68289	4.19e-14	2.23e-11
Afu6g09600	-3.15961	1.39515	6.52e-14	3.3e-11
Afu6g12060	-3.1753	0.117045	2.68e-13	1.29e-10
Afu1g13560	-2.47408	3.59351	3.82e-13	1.7e-10
Afu8g00240	-2.89004	2.62871	3.86e-13	1.7e-10
Afu8g06610	2.62012	2.28578	8.91e-13	3.76e-10
Afu5g01250	3.0734	1.92733	9.84e-13	3.99e-10
Afu6g12190	2.48275	4.93473	1.1e-12	4.27e-10
Afu4g09580	2.23278	8.11059	1.31e-12	4.92e-10
Afu1g09750	-3.23688	2.68205	1.47e-12	5.29e-10
Afu7g06523	4.23773	9.0977	1.51e-12	5.29e-10
Afu5g10170	3.49419	2.30611	1.89e-12	6.39e-10
Afu1g05290	-3.11317	2.64998	2.92e-12	9.36e-10
Afu5g03540	-2.73105	2.97447	2.96e-12	9.36e-10
Afu4g12590	-2.46006	5.48889	3.27e-12	1.01e-09
Afu2g16580	-2.14967	2.18096	5.07e-12	1.51e-09
Afu2g11630	-5.46584	0.0608941	5.98e-12	1.73e-09
Afu4g00280	-2.28039	5.87878	6.93e-12	1.95e-09
Afu3g12120	-2.33978	3.34158	7.68e-12	2.1e-09
Afu6g11720	2.85536	3.04973	8.68e-12	2.31e-09
Afu6g13920	-2.15626	5.125	1.1e-11	2.85e-09
Afu1g03352	2.38273	5.52138	1.17e-11	2.97e-09
Afu6g14140	2.40849	4.10449	2.09e-11	5.17e-09
Afu8g00830	1.83046	6.51267	2.45e-11	5.91e-09
Afu4g09040	2.12596	5.58525	3.09e-11	7.28e-09
Afu1g14040	-3.26595	3.2868	4.19e-11	9.64e-09
Afu1g17250	-3.53125	9.64407	4.91e-11	1.1e-08
Afu8g00250	-2.92458	3.54167	9.75e-11	2.15e-08
Afu5g03840	-2.9135	-0.426045	1.37e-10	2.94e-08
Afu5g14320	2.26306	5.9634	2.32e-10	4.9e-08
Afu1g17380	-2.80157	1.65197	2.71e-10	5.6e-08
Afu7g06526	2.54093	1.72293	3.06e-10	6.2e-08
Afu1g03360	3.15642	4.86868	3.19e-10	6.34e-08
Afu4g00600	2.00977	7.56277	3.58e-10	6.97e-08
Afu2g14525	1.97063	3.52135	3.9e-10	7.45e-08
Afu8g05910	2.8769	1.4429	4.72e-10	8.85e-08
Afu5g00130	4.81205	6.66897	4.82e-10	8.88e-08
Afu3g03330	2.1542	4.57087	6.67e-10	1.21e-07
Afu6g09505	2.39279	8.28019	7.18e-10	1.28e-07
Afu6g00230	2.10741	3.66997	7.79e-10	1.36e-07
Afu2g13615	-2.06368	4.36572	9.35e-10	1.6e-07
Afu4g11110	-2.2656	2.36755	9.91e-10	1.67e-07
Afu3g12230	-3.17088	1.23558	1.22e-09	2.03e-07
Afu4g12140	-2.20301	2.12744	1.32e-09	2.16e-07
Afu6g12000	-2.37536	1.33081	2.18e-09	3.46e-07
Afu7g06770	-2.7532	5.96888	2.19e-09	3.46e-07
Afu3g03440	2.25272	5.17765	2.26e-09	3.52e-07
Afu8g01790	-1.84497	1.67081	2.57e-09	3.95e-07
Afu3g12130	-2.14782	1.27603	3.31e-09	5.01e-07
Afu2g17580	-3.82297	1.69438	3.37e-09	5.02e-07
Afu7g04520	-2.16596	6.87437	3.78e-09	5.55e-07
Afu5g08180	-1.93844	2.99993	4.93e-09	7.14e-07
Afu6g00770	-3.10565	3.3119	6.84e-09	9.76e-07
Afu8g04920	-2.57906	0.694755	7.23e-09	1.02e-06
Afu4g00710	2.15532	2.20175	9.01e-09	1.25e-06
Afu5g00135	2.86485	1.33836	1.01e-08	1.39e-06
Afu4g09980	-1.8473	3.54879	1.05e-08	1.42e-06
Afu4g00440	1.9041	4.24175	1.09e-08	1.45e-06
Afu5g03280	-2.00717	3.99471	1.11e-08	1.46e-06
Afu6g11110	-1.92536	2.06304	1.16e-08	1.5e-06
Afu2g00470	2.015	3.00548	1.25e-08	1.61e-06
Afu6g07850	-1.94512	2.49862	1.32e-08	1.67e-06
Afu6g00760	-2.60167	0.29109	1.52e-08	1.9e-06
Afu8g06830	2.25534	6.18461	1.69e-08	2.09e-06
Afu8g00220	-1.86251	4.79789	2.07e-08	2.53e-06
Afu3g00150	1.84743	6.64164	2.74e-08	3.29e-06
Afu5g07200	-1.98935	2.73027	2.76e-08	3.29e-06
Afu6g07260	-1.76913	5.63036	3e-08	3.53e-06
Afu5g15060	-1.6231	1.36606	3.27e-08	3.81e-06
Afu3g12010	1.59219	4.36877	3.34e-08	3.85e-06
Afu5g00290	1.63907	1.54631	3.4e-08	3.87e-06
Afu5g00110	4.87346	7.32375	3.8e-08	4.28e-06
Afu2g01400	1.5912	3.4121	3.86e-08	4.29e-06
Afu2g14780	-1.63175	1.70672	4.32e-08	4.76e-06
Afu1g04575	-1.58318	6.12598	4.89e-08	5.32e-06
Afu6g09030	-1.43696	3.57154	5.27e-08	5.67e-06
Afu7g06890	2.76305	0.246231	5.56e-08	5.92e-06
Afu3g12520	1.83157	9.41851	6.17e-08	6.51e-06
Afu6g09353	1.53595	3.23477	6.4e-08	6.68e-06
Afu3g10760	-1.58088	4.56468	6.59e-08	6.76e-06
Afu1g00350	1.83356	3.53178	6.61e-08	6.76e-06
Afu8g07090	1.86973	8.12601	7.16e-08	7.26e-06
Afu3g01030	2.49135	0.279857	7.48e-08	7.51e-06
Afu6g13950	-1.95	1.77482	7.75e-08	7.7e-06
Afu4g00740	-3.97064	-1.82646	8.09e-08	7.96e-06
Afu8g00100	-3.90407	0.119375	9.16e-08	8.92e-06
Afu8g05810	-2.77187	2.61297	1.02e-07	9.84e-06
Afu7g00390	1.84048	5.68468	1.15e-07	1.09e-05
Afu5g06880	-2.0731	2.77454	1.27e-07	1.2e-05
Afu3g01090	1.59404	3.92815	1.29e-07	1.21e-05
Afu5g09050	-1.78435	0.420067	1.42e-07	1.32e-05
Afu8g06070	2.59585	5.21137	1.64e-07	1.51e-05
Afu1g12560	1.78552	7.44033	1.68e-07	1.53e-05
Afu8g06620	2.33892	3.27928	1.75e-07	1.58e-05
Afu5g11280	-2.79821	-0.980001	1.82e-07	1.63e-05
Afu6g13930	1.8617	2.8514	1.88e-07	1.67e-05
Afu6g09710	2.06159	1.964	1.96e-07	1.73e-05
Afu2g04320	-1.73802	2.43632	2.04e-07	1.77e-05
Afu2g14540	1.66828	3.70294	2.04e-07	1.77e-05
Afu2g00750	1.51947	4.63421	2.14e-07	1.84e-05
Afu5g00120	4.68915	7.28006	2.23e-07	1.9e-05
Afu3g03930	-1.48336	1.89279	2.38e-07	2.01e-05
Afu4g09560	1.78112	8.0225	2.48e-07	2.08e-05
Afu2g00590	2.17221	7.36443	2.51e-07	2.08e-05
Afu4g06880	-2.79775	0.764421	2.52e-07	2.08e-05
Afu5g06230	-1.46773	4.10026	2.64e-07	2.15e-05
Afu2g13460	1.36918	4.51338	2.65e-07	2.15e-05
Afu8g00130	-1.68937	1.85938	2.76e-07	2.22e-05
Afu1g12440	-1.36267	3.25937	2.9e-07	2.31e-05
Afu3g00175	1.74894	2.86548	3.18e-07	2.52e-05
Afu2g00520	1.81243	0.791965	3.23e-07	2.54e-05
Afu7g02070	-1.34517	5.28667	3.7e-07	2.88e-05
Afu3g13130	-2.21131	3.37943	4.48e-07	3.46e-05
Afu2g11030	1.70896	0.562949	4.73e-07	3.63e-05
Afu7g01000	-2.35969	1.63823	4.91e-07	3.74e-05
Afu1g10030	1.64053	5.50122	5.11e-07	3.83e-05
Afu7g01040	2.05639	3.81938	5.11e-07	3.83e-05
Afu2g04060	1.88976	5.71058	5.17e-07	3.85e-05
Afu5g12960	-1.32502	3.02922	5.23e-07	3.87e-05
Afu3g02880	2.1206	5.07617	5.58e-07	4.1e-05
Afu1g10120	-1.83653	2.73754	5.62e-07	4.1e-05
Afu5g02490	-2.08496	2.39159	5.89e-07	4.26e-05
Afu5g15070	1.46666	4.42551	6.67e-07	4.79e-05
Afu7g04970	1.77867	2.76789	6.86e-07	4.89e-05
Afu8g02430	2.14336	2.77378	6.9e-07	4.89e-05
Afu6g12050	-3.78525	-1.12419	7.13e-07	5.02e-05
Afu4g00485	1.74681	3.67726	7.86e-07	5.49e-05
Afu8g00110	-3.55851	0.288643	8.34e-07	5.79e-05
Afu1g06000	1.53065	4.35828	8.81e-07	6.07e-05
Afu2g01770	-1.81923	-0.0204233	9.2e-07	6.3e-05
Afu3g14940	-1.61029	4.98521	9.71e-07	6.6e-05
Afu5g07980	-2.35081	1.09399	9.83e-07	6.64e-05
Afu5g07420	-1.54943	1.62764	9.93e-07	6.66e-05
Afu6g07090	-1.56273	1.78043	1.02e-06	6.77e-05
Afu5g10010	1.48656	9.9381	1.02e-06	6.77e-05
Afu3g01345	1.86061	4.49106	1.03e-06	6.77e-05
Afu4g00225	-2.66946	-0.741046	1.09e-06	7.11e-05
Afu5g12590	-1.77365	5.51393	1.19e-06	7.73e-05
Afu2g00967	-2.0138	1.34463	1.24e-06	8e-05
Afu8g06165	1.78554	7.60965	1.26e-06	8.08e-05
Afu3g00130	1.51231	5.02901	1.3e-06	8.24e-05
Afu2g17930	3.4066	2.43935	1.3e-06	8.24e-05
Afu7g00150	1.56275	3.94328	1.33e-06	8.36e-05
Afu8g05780	1.73073	1.64142	1.39e-06	8.7e-05
Afu3g03400	2.90299	1.98075	1.5e-06	9.3e-05
Afu6g14000	1.75946	4.1876	1.52e-06	9.36e-05
Afu2g09400	-2.26101	0.945817	1.61e-06	9.87e-05
Afu6g06470	1.73966	11.2226	1.73e-06	0.00010573
Afu6g13470	-1.62696	0.587088	1.77e-06	0.00010725
Afu5g03269	-1.53831	3.14958	1.84e-06	0.00011076
Afu4g08410	-2.54956	2.53448	1.85e-06	0.00011117
Afu2g17550	-2.51545	1.59276	2.05e-06	0.00012188
Afu1g17360	-1.3254	2.51627	2.09e-06	0.00012396
Afu7g01570	-1.67993	5.00371	2.17e-06	0.00012761
Afu6g12450	-2.39989	7.12635	2.18e-06	0.00012773
Afu1g17370	-2.72628	2.76942	2.25e-06	0.00013112
Afu6g12180	-2.02181	8.40728	2.47e-06	0.000143
Afu7g06600	2.27143	4.53278	2.5e-06	0.00014379
Afu2g14150	-1.63688	2.75018	2.58e-06	0.0001474
Afu6g13480	1.25586	2.59851	2.64e-06	0.00014964
Afu1g10110	-1.53958	2.45085	2.64e-06	0.00014964
Afu1g03195	1.48948	4.26921	2.84e-06	0.0001596
Afu8g07260	1.86781	2.91122	2.92e-06	0.00016335
Afu5g10270	1.79946	8.07973	3.12e-06	0.00017351
Afu5g06910	2.11137	6.60053	3.2e-06	0.00017687
Afu5g10420	-2.65734	-0.984304	3.32e-06	0.00018263
Afu1g09270	-1.71447	0.820355	3.34e-06	0.00018292
Afu8g02180	1.74254	3.20657	3.49e-06	0.00018985
Afu8g00230	-2.37249	6.32305	3.78e-06	0.00020503
Afu8g01980	-3.01981	-0.348347	3.96e-06	0.00021216
Afu1g16640	-1.512	1.33921	3.96e-06	0.00021216
Afu7g06160	1.77296	3.70603	4e-06	0.00021314
Afu6g12070	-4.19749	-0.0840928	4.03e-06	0.00021374
Afu7g01090	1.24651	5.55341	4.15e-06	0.00021889
Afu4g09170	1.33809	3.43995	4.29e-06	0.00022519
Afu5g01242	-4.04253	2.71701	4.52e-06	0.00023599
Afu7g00280	1.20631	4.49151	4.67e-06	0.00024252
Afu5g03930	-1.36052	2.55942	4.73e-06	0.00024438
Afu6g07190	2.03778	6.30727	4.98e-06	0.000256
Afu4g00490	1.41199	3.16773	5.01e-06	0.00025657
Afu1g00760	1.89687	5.35661	5.11e-06	0.00026029
Afu2g15950	2.03231	6.56853	5.14e-06	0.00026042
Afu8g05220	-1.4038	2.50046	5.39e-06	0.00027151
Afu3g02875	2.04559	2.06479	5.62e-06	0.0002811
Afu2g05720	1.99631	5.91796	5.63e-06	0.0002811
Afu8g07110	1.88827	5.23954	5.87e-06	0.0002917
Afu3g15170	-1.70855	0.422281	6.15e-06	0.00030394
Afu7g06690	-1.31297	2.7523	6.26e-06	0.00030772
Afu3g03650	1.64576	4.19486	6.29e-06	0.00030783
Afu7g00940	1.19685	3.36841	6.4e-06	0.00031159
Afu6g10580	-1.62038	4.3759	6.48e-06	0.00031256
Afu5tG(GCC)8	1.81569	0.813713	6.49e-06	0.00031256
Afu3g01600	-1.21787	2.90408	6.51e-06	0.00031256
Afu8g01530	-1.85709	2.12558	6.62e-06	0.00031578
Afu6g09730	1.22247	2.54685	6.64e-06	0.00031578
Afu4g00890	-1.78763	1.58443	6.84e-06	0.00032247
Afu8g00610	2.44057	2.28882	6.84e-06	0.00032247
Afu5g14850	-1.79292	3.22809	7.23e-06	0.00033929
Afu6g13940	-1.87932	-0.30366	7.53e-06	0.0003501
Afu5g09580	-2.04579	2.65197	7.53e-06	0.0003501
Afu5g13725	1.41812	3.62702	7.66e-06	0.00035435
Afu3g13620	1.28193	4.03293	7.71e-06	0.00035479
Afu5g10160	-1.91471	-0.741643	7.81e-06	0.00035687
Afu7g04290	1.19627	9.78172	7.82e-06	0.00035687
Afu8g07265	3.4388	-2.45932	7.86e-06	0.00035725
Afu6g00640	1.35924	6.67971	8.26e-06	0.0003737
Afu8g04560	1.36828	5.74695	8.44e-06	0.00037994
Afu2g09070	-1.41672	3.83806	8.57e-06	0.00038428
Afu3g10480	-1.32597	6.98524	8.63e-06	0.00038512
Afu2g00180	1.66123	9.77125	8.76e-06	0.00038905
Afu2g00390	2.22187	0.643108	8.9e-06	0.00039357
Afu1g12640	1.74843	7.6082	9.31e-06	0.00040998
Afu1g15180	1.30086	4.97509	9.85e-06	0.00043193
Afu1g13680	-1.69975	0.700166	1e-05	0.00043759
Afu8g07320	1.57591	3.61916	1.04e-05	0.00045004
Afu1g10140	-1.72355	2.39895	1.09e-05	0.00047138
Afu3g15050	1.38934	5.33019	1.1e-05	0.00047454
Afu2g00170	2.52146	-0.785666	1.13e-05	0.00048654
Afu7g06330	2.39304	-0.224016	1.14e-05	0.00048884
Afu3g01290	2.02144	6.48274	1.16e-05	0.00049161
Afu5g00330	1.33905	2.35146	1.2e-05	0.00050759
Afu3g00940	-1.66812	2.45734	1.2e-05	0.00050759
Afu2g10050	-2.24151	0.442635	1.24e-05	0.00051851
Afu2g15800	1.30544	10.0416	1.24e-05	0.00051851
Afu7g05550	-1.30982	3.1719	1.25e-05	0.00052274
Afu1g03200	1.23078	7.90958	1.29e-05	0.00053459
Afu6g03870	-1.83083	1.95755	1.32e-05	0.00054546
Afu6g03890	-1.30708	4.23075	1.42e-05	0.00058326
Afu2g05380	1.33036	5.82953	1.45e-05	0.00059613
Afu7g05030	1.27569	2.84261	1.48e-05	0.000603
Afu2g13480	1.48407	5.87189	1.55e-05	0.00062774
Afu3g01210	-1.94189	3.12309	1.55e-05	0.00062774
Afu6g13860	-1.49277	0.536226	1.56e-05	0.00062774
Afu7g06120	1.22557	7.44919	1.57e-05	0.00063164
Afu3g15110	1.74499	1.4318	1.68e-05	0.00067354
Afu4g13380	1.68043	10.8585	1.71e-05	0.00068324
Afu4g03170	1.43975	4.92629	1.76e-05	0.00069731
Afu5g06930	-2.15295	1.09991	1.77e-05	0.00069941
Afu5g14410	1.93223	3.42622	1.86e-05	0.00073124
Afu2g01190	1.1539	6.69909	1.95e-05	0.00076426
Afu4g07030	1.36587	9.83848	1.95e-05	0.00076426
Afu6g14130	1.33217	7.61881	1.97e-05	0.00076706
Afu2g15140	1.52498	2.94876	2e-05	0.00077808
Afu1g17130	1.24886	3.41534	2.06e-05	0.000798
Afu2g00480	3.02617	-1.55088	2.11e-05	0.00081413
Afu4g10080	-1.71847	0.884707	2.15e-05	0.00082634
Afu1g09300	-1.57968	3.51141	2.17e-05	0.00082818
Afu4g14180	1.30053	3.10871	2.27e-05	0.00086473
Afu3g01850	1.08883	4.02687	2.28e-05	0.00086473
Afu4g09370	1.31991	5.1656	2.56e-05	0.00096874
Afu4g09930	1.59154	6.24597	2.69e-05	0.00101378
Afu2g07680	1.45237	6.76683	2.73e-05	0.00102273
Afu2g00450	2.60966	1.5433	2.76e-05	0.00103324
Afu6g09500	2.45481	-0.777137	2.79e-05	0.00103849
Afu1g04150	-1.75139	6.57185	2.83e-05	0.00104846
Afu4g13770	1.60542	6.44063	2.84e-05	0.00104887
Afu8g01660	2.03843	2.27887	2.86e-05	0.00105181
Afu1g16660	1.21713	5.05752	2.95e-05	0.00108181
Afu3g03390	1.24176	3.34889	3.03e-05	0.00110795
Afu2g13930	1.86822	5.55166	3.16e-05	0.0011487
Afu2g01590	-1.45041	5.99745	3.17e-05	0.0011487
Afu3g03710	1.32886	2.05103	3.18e-05	0.0011487
Afu2g10375	1.32376	4.82918	3.33e-05	0.00119902
Afu4g14810	-1.44307	4.51917	3.38e-05	0.00121579
Afu1g04350	-1.19813	2.00801	3.43e-05	0.00122805
Afu5g14180	-1.6512	3.95905	3.54e-05	0.00126158
Afu4g12500	1.49063	8.4732	3.56e-05	0.00126161
Afu2g16570	-1.43906	0.651742	3.57e-05	0.00126161
Afu3g08850	1.5449	8.72595	3.59e-05	0.00126161
Afu3g02380	1.41865	9.93692	3.59e-05	0.00126161
Afu6g07055	-2.40199	-1.76615	3.6e-05	0.00126161
Afu7g05860	1.06612	5.54186	3.65e-05	0.00127588
Afu6g07700	1.10686	7.06404	3.68e-05	0.00128101
Afu8g04110	1.35971	7.90841	3.8e-05	0.00131808
Afu5g07540	-1.15419	3.82719	3.87e-05	0.001337
Afu7g02240	1.37481	2.82194	3.91e-05	0.00134726
Afu3g03640	1.59077	6.36556	4.15e-05	0.00142473
Afu4g03740	1.07717	5.03581	4.26e-05	0.00145867
Afu5g11110	1.66441	8.02455	4.32e-05	0.00147428
Afu2g07820	-1.7025	0.0321673	4.45e-05	0.00151347
Afu5g03770	-1.53039	2.16336	4.54e-05	0.00153931
Afu6g11700	2.97305	-1.40797	4.92e-05	0.00166009
Afu8g06640	2.05821	-0.325474	4.97e-05	0.00167094
Afu4g09255	1.35985	2.5139	4.98e-05	0.00167094
Afu4g00450	1.73184	1.3916	5.08e-05	0.00169719
Afu7g00130	2.46905	4.75547	5.1e-05	0.00169806
Afu2g05230	-1.52296	-0.434476	5.17e-05	0.00171733
Afu1g17430	1.68128	0.20122	5.36e-05	0.00177558
Afu6g09670	1.7326	-1.00735	5.45e-05	0.00179682
Afu1g10610	1.15334	11.0081	5.49e-05	0.00180462
Afu3g03720	1.17765	6.29979	5.78e-05	0.00189404
Afu1g14880	-1.21301	2.59527	5.83e-05	0.00190438
Afu5g12460	-1.51976	2.20228	5.96e-05	0.00194036
Afu8g01050	2.486	2.59992	6.03e-05	0.00195724
Afu5g15010	1.30023	3.35682	6.08e-05	0.00196687
Afu2g17160	-1.83402	-0.38243	6.36e-05	0.00205279
Afu5g14800	-1.37825	1.46528	6.39e-05	0.00205361
Afu3g01670	1.75136	3.53921	6.49e-05	0.00207898
Afu8g01485	1.4297	1.81888	6.51e-05	0.00207898
Afu1g01350	-1.44908	6.91907	6.53e-05	0.00207898
Afu4g06220	1.38541	7.49576	6.59e-05	0.00209119
Afu8g02530	1.63253	7.83994	6.74e-05	0.00213218
Afu5g03780	-1.09995	3.5315	6.77e-05	0.00213389
Afu5g02820	1.68064	4.0962	6.78e-05	0.00213389
Afu1g13860	-1.33115	1.5184	6.85e-05	0.002148
Afu5g14310	-1.78102	-0.76911	7.11e-05	0.00222385
Afu6g00510	-1.61861	7.60083	7.31e-05	0.00227262
Afu2g00230	1.54708	1.98223	7.31e-05	0.00227262
Afu5g13640	1.06146	4.99769	7.7e-05	0.00238479
Afu3g14540	1.46374	12.8981	7.8e-05	0.00240142
Afu3g12330	-1.21136	5.90063	7.8e-05	0.00240142
Afu8g05770	1.53516	1.63505	7.85e-05	0.00241014
Afu3g00170	1.40083	5.97688	7.9e-05	0.00241823
Afu1g17630	1.42575	0.396602	8.08e-05	0.00245914
Afu2g14980	1.19855	5.86634	8.08e-05	0.00245914
Afu1g01440	2.00894	0.429768	8.25e-05	0.00250089
Afu1g07330	-1.40452	0.251478	8.32e-05	0.00251499
Afu4g14730	1.55968	2.9847	8.7e-05	0.00262275
Afu8g01700	-1.47958	0.902872	9e-05	0.00270552
Afu1g00550	1.25791	3.5428	9.06e-05	0.00271578
Afu3g14120	1.15324	8.44673	9.11e-05	0.00272318
Afu1g04300	-1.54611	8.80497	9.21e-05	0.00274407
Afu4g09410	-1.77696	0.815764	9.35e-05	0.00277865
Afu5g09870	1.68437	1.73626	9.65e-05	0.00285896
Afu4g10850	-1.6333	0.275892	9.74e-05	0.00287781
Afu7g05900	1.40227	5.77893	9.81e-05	0.00288587
Afu8g04070	1.44048	6.88989	9.83e-05	0.00288587
Afu3g03470	2.04972	0.06764	0.00010006	0.00292949
Afu4g00400	1.82477	2.72705	0.00010121	0.00295473
Afu2g13660	-2.06781	-1.72356	0.00010551	0.00307132
Afu1g09120	-1.32461	2.87626	0.00010604	0.00307794
Afu1g13820	1.27349	3.79823	0.00010642	0.00308006
Afu5g05640	1.20587	6.10844	0.00010719	0.00309351
Afu5g00920	1.58059	4.53657	0.0001086	0.00312525
Afu3g08250	-1.0291	4.74563	0.00010903	0.0031288
Afu1g00480	1.48078	7.19493	0.00011382	0.00325703
Afu6g13945	-1.61098	1.74743	0.00011482	0.00326956
Afu7g05500	1.27527	7.08457	0.0001149	0.00326956
Afu7g06900	1.82385	1.9715	0.00011538	0.00327402
Afu5g13690	2.58869	0.54928	0.00011602	0.00328293
Afu8g00200	-1.28951	4.75754	0.00011843	0.00334182
Afu2g12000	1.80786	4.87683	0.00011938	0.00335924
Afu3g09510	1.38256	1.48929	0.00011997	0.00336641
Afu3g12910	-1.72942	1.14041	0.00012643	0.003538
Afu4g04120	1.00903	5.92819	0.00013032	0.0036367
Afu3g02050	1.36337	4.32902	0.00013086	0.00364189
Afu3g07030	1.12877	3.57324	0.00013245	0.00367597
Afu8g02450	1.12253	8.2639	0.00013324	0.00368788
Afu7g06260	1.19118	5.35474	0.00013417	0.00370337
Afu7g05570	1.12113	4.0497	0.00013648	0.00375683
Afu1g10730	-1.69571	0.36397	0.00013729	0.00376895
Afu5g09790	-1.28406	0.44395	0.00013973	0.00382562
Afu6g14410	1.13474	4.65414	0.00014174	0.00387004
Afu2g04480	1.42423	5.13689	0.00014697	0.00400203
Afu2g17895	-1.27589	1.88804	0.00015065	0.00408302
Afu5g14330	0.958893	4.84938	0.00015075	0.00408302
Afu4g00620	1.20315	2.24994	0.00015343	0.00414479
Afu3g14710	1.08961	4.71344	0.0001548	0.00416598
Afu5g00730	1.51067	1.67544	0.00015504	0.00416598
Afu5g09720	-1.04329	3.65957	0.00015715	0.00420919
Afu5g14740	-1.35954	7.5265	0.00015748	0.00420919
Afu8g06930	-1.4672	0.306901	0.0001586	0.00422783
Afu3g07340	-1.56959	0.986724	0.00016009	0.0042565
Afu7g03850	1.31171	5.51431	0.00016105	0.00427079
Afu4g09840	-1.052	1.64143	0.00016211	0.00428755
Afu5g09010	-1.09293	2.80268	0.00016343	0.00431129
Afu2g07770	1.21067	6.67479	0.00016448	0.00432768
Afu8g05020	-1.41807	2.82892	0.00016635	0.00436558
Afu4g00460	1.92576	5.86078	0.00016729	0.00437896
Afu8g01970	1.05249	2.81692	0.00016955	0.00442659
Afu1g16250	-1.27049	3.4904	0.00017618	0.00458792
Afu6g14480	-2.09543	-1.60189	0.00017742	0.00460842
Afu2g00760	1.1573	5.20456	0.00018075	0.00468296
Afu8g01045	1.61666	4.30206	0.00018449	0.00475971
Afu6g14370	-1.44245	4.54862	0.00018466	0.00475971
Afu6g06670	-1.39852	2.00277	0.00019255	0.00495062
Afu2g03190	-1.45613	3.90054	0.00019775	0.00507147
Afu7g05440	1.4126	7.51633	0.00019968	0.00510809
Afu5g14640	-2.01371	0.537604	0.00020094	0.00512738
Afu5g07880	-1.09897	2.32678	0.00020172	0.00513411
Afu8g01760	-1.38645	0.113104	0.00020337	0.00516316
Afu1g06640	-1.93439	-1.43481	0.0002083	0.00526333
Afu3g13120	-1.13924	2.67022	0.00020835	0.00526333
Afu5g09910	1.17016	9.70058	0.00021054	0.00530534
Afu2g10020	-1.67794	4.51624	0.00021209	0.00533127
Afu4g09210	1.1175	4.79782	0.00021912	0.00549426
Afu3g12170	1.04139	3.71456	0.00022304	0.00557873
Afu7g08500	1.27631	4.86562	0.00022675	0.0056576
Afu4g08260	1.22503	1.66321	0.00023042	0.00573513
Afu8g01265	1.63362	3.60782	0.00023228	0.00576717
Afu3g12270	1.20418	8.22124	0.00023496	0.00581953
Afu6g03780	-1.0824	3.60927	0.00024074	0.00594805
Afu4g14780	-1.32122	3.08253	0.0002478	0.00610762
Afu5g02990	0.99199	5.21365	0.00025483	0.00625277
Afu8g01480	1.56103	0.830594	0.00025493	0.00625277
Afu3g11560	-1.39304	1.0062	0.00025717	0.00629261
Afu6g00310	1.15838	3.47407	0.00026026	0.00634893
Afu1g01265	-1.83133	-1.36198	0.00026076	0.00634893
Afu2g15330	-1.88082	-1.02986	0.00026135	0.00634893
Afu8g01870	1.47561	3.9253	0.00026253	0.00636237
Afu7g06470	3.46668	-2.80957	0.00026459	0.00639694
Afu6g14050	1.41823	2.94234	0.00026668	0.00643211
Afu3g08880	-1.26518	2.67771	0.00026863	0.00646367
Afu4g01120	1.2617	2.00369	0.00026987	0.00647811
Afu8g06310	1.09589	4.50215	0.00027353	0.00655048
Afu5g08470	-1.15086	1.94146	0.00027682	0.00661355
Afu3g00440	2.30136	5.09318	0.00028745	0.00685149
Afu6g12780	1.6045	2.70802	0.00028818	0.00685277
Afu7g06390	0.983027	6.67012	0.00029234	0.00693542
Afu4g03770	1.19544	6.23824	0.00030075	0.00711818
Afu5g02570	-1.02079	4.0951	0.00030322	0.00713466
Afu3g03290	1.38882	7.70367	0.00030343	0.00713466
Afu2g17600	-1.73599	1.2376	0.00030356	0.00713466
Afu2g14490	0.927696	5.19287	0.0003051	0.00715432
Afu3g06570	-1.39192	0.198676	0.00030871	0.00722217
Afu8g06030	-2.39256	-2.09172	0.00032283	0.00753523
Afu5g13630	1.03726	4.42824	0.00032822	0.00764333
Afu2g00800	1.52727	1.44027	0.00032965	0.00765909
Afu3g03010	-1.90155	0.662034	0.00033246	0.00769558
Afu2g04380	-1.50189	3.54392	0.00033305	0.00769558
Afu5g01405	1.19647	6.60355	0.00033395	0.00769558
Afu3g07630	-1.27942	0.548246	0.00033426	0.00769558
Afu6g07400	-1.48854	5.26539	0.00033523	0.0077004
Afu7g06420	1.47521	7.70498	0.00033659	0.00770926
Afu4g03390	-1.0766	5.63872	0.00033783	0.00770926
Afu4g02830	-1.44547	-0.0809701	0.00033818	0.00770926
Afu2g01940	1.18462	5.99293	0.00033866	0.00770926
Afu2g04070	1.08582	3.65828	0.00034065	0.00773726
Afu3g03420	1.52505	1.35009	0.00034781	0.00788212
Afu7g01190	-2.05352	-1.3354	0.00035203	0.00794979
Afu7g00340	1.18787	5.56238	0.00035236	0.00794979
Afu8g02270	-2.94361	-2.39127	0.00035406	0.00797024
Afu7g05015	1.27692	5.0547	0.00035578	0.00798016
Afu5g01580	-1.23075	0.345281	0.00035675	0.00798016
Afu8g04510	1.61378	9.98119	0.00035686	0.00798016
Afu2g15340	-2.20809	-1.9423	0.00036787	0.00820829
Afu1g10150	-1.27803	4.17286	0.00037485	0.00834137
Afu2g18060	-2.82488	-1.99496	0.00037549	0.00834137
Afu3g01430	1.37123	8.33475	0.00037733	0.00836404
Afu2g03850	1.24708	7.33914	0.0003826	0.00846221
Afu6g13800	1.10727	6.55597	0.00038579	0.00850588
Afu2g07800	0.994969	11.2183	0.00038625	0.00850588
Afu5g01630	0.919505	5.54754	0.00039272	0.00861943
Afu2g10280	1.12228	6.18884	0.00039311	0.00861943
Afu6g13570	1.30058	3.36122	0.00039466	0.00862099
Afu7g04530	-1.13526	2.65069	0.00039488	0.00862099
Afu1g03180	1.42447	4.40331	0.0003987	0.00868564
Afu3g02190	-2.22357	2.32169	0.00040067	0.00870976
Afu8g06510	1.69949	4.1948	0.00040367	0.00875633
Afu1g14430	1.04798	5.68008	0.00040863	0.00883112
Afu1g10870	-0.941913	3.16752	0.00040886	0.00883112
Afu3g00720	-1.30714	4.90654	0.00041346	0.00891141
Afu8g07225	-2.1108	3.94116	0.00041634	0.00895434
Afu5g00300	1.20937	4.02599	0.00042376	0.00909469
Afu1g16220	0.93159	6.51205	0.00042742	0.00915387
Afu6g03375	2.43307	-1.90866	0.0004322	0.00922246
Afu3g08150	-1.10824	1.23709	0.00043244	0.00922246
Afu1g13300	1.18674	9.5591	0.00043856	0.00933332
Afu8g00210	-1.37792	4.73258	0.00044037	0.00935218
Afu3g00470	1.43313	1.12809	0.00044291	0.00938639
Afu4g13940	-1.20328	2.2683	0.00045886	0.00970398
Afu2g15360	1.20024	4.19553	0.00045989	0.00970563
Afu6g14470	-1.22361	5.54852	0.00046537	0.00980084
Afu5g09840	-1.37016	2.81979	0.0004672	0.00981893
Afu1g12350	1.2089	7.43428	0.00047019	0.00985377
Afu5g03350	-0.945535	3.37338	0.0004708	0.00985377
Afu4g13310	-0.986799	3.33133	0.00047601	0.00994218
Afu1g02320	-1.70161	-0.645425	0.00047911	0.00998639
