# Supplementary material for: Sirtuin E deacetylase is required for full virulence of Aspergillus fumigatus
Source: Commun Biol. 2024 Jun 8;7:704. doi: 10.1038/s42003-024-06383-3 (PMC11162503; doi:10.1038/s42003-024-06383-3)
Supplement: Supplementary file 6 — Supplementary Data 4 [file 42003_2024_6383_MOESM6_ESM.xlsx]

## Sheet: SIRTKO
Sup. Data 4. Annotation and identification of enriched pathways using the differentially expressed genes in SIRTKO compared to WT.
Term	Database	ID	Input	Total	P-Value	Corrected P-Value	Filter <0.05
Up regulated genes
DNA replication	KEGG PATHWAY	afm03030	14	33	1.14e-5	5.25e-4
Staurosporine biosynthesis	KEGG PATHWAY	afm00404	8	8	1.19e-5	5.25e-4
Metabolic pathways	KEGG PATHWAY	afm01100	119	1097	1.07e-2	2.72e-1
Homologous recombination	KEGG PATHWAY	afm03440	6	19	1.24e-2	2.72e-1
Sesquiterpenoid and triterpenoid biosynthesis	KEGG PATHWAY	afm00909	3	5	2.12e-2	3.45e-1
Mismatch repair	KEGG PATHWAY	afm03430	6	23	2.52e-2	3.45e-1
Biotin metabolism	KEGG PATHWAY	afm00780	4	11	2.75e-2	3.45e-1
Pentose and glucuronate interconversion	KEGG PATHWAY	afm00040	7	33	3.78e-2	3.87e-1
Propanoate metabolism	KEGG PATHWAY	afm00640	7	34	4.26e-2	3.87e-1
Tyrosine metabolism	KEGG PATHWAY	afm00350	8	42	4.40e-2	3.87e-1
Down regulated genes
Pyruvate metabolism	KEGG PATHWAY	afm00620	10	41	6.17e-3	4.45e-1
Amino sugar and nucleotide sugar metabolism	KEGG PATHWAY	afm00520	14	78	1.36e-2	4.45e-1
Steroid biosynthesis	KEGG PATHWAY	afm00100	7	27	1.59e-2	4.45e-1
Pentose phosphate pathway	KEGG PATHWAY	afm00030	6	26	3.80e-2	7.31e-1

## Sheet: ΔsirE
Sup. Data 4. Annotation and identification of enriched pathways using the differentially expressed genes in ∆sirE compared to WT.
#Term	Database	ID	Input	Total	P-Value	Corrected P-Value	Genes
Up regulated genes
Staurosporine biosynthesis	KEGG PATHWAY	afm00404	8	8	2.07e-7	1.29e-5	Detail
DNA replication	KEGG PATHWAY	afm03030	7	33	2.34e-3	7.27e-2	Detail
Sesquiterpenoid and triterpenoid biosynthesis	KEGG PATHWAY	afm00909	3	5	4.84e-3	1.00e-1	Detail
Biotin metabolism	KEGG PATHWAY	afm00780	3	11	2.55e-2	3.07e-1	Detail
Pentose and glucuronate interconversions	KEGG PATHWAY	afm00040	5	33	3.14e-2	3.07e-1	Detail
Mismatch repair	KEGG PATHWAY	afm03430	4	23	3.59e-2	3.07e-1	Detail
Fatty acid biosynthesis	KEGG PATHWAY	afm00061	3	13	3.66e-2	3.07e-1	Detail
C5-Branched dibasic acid metabolis m	KEGG PATHWAY	afm00660	2	5	3.96e-2	3.07e-1	Detail
Down regulated genes
Amino sugar and nucleotide sug...	KEGG PATHWAY	afm00520	11	78	1.16e-5	5.45e-4	Detail
Galactose metabolism	KEGG PATHWAY	afm00052	5	41	5.40e-3	1.27e-1	Detail
Glycosaminoglycan degradation	KEGG PATHWAY	afm00531	2	5	1.19e-2	1.86e-1	Detail
Pyruvate metabolism	KEGG PATHWAY	afm00620	4	41	2.49e-2	2.69e-1	Detail
Glycosphingolipid biosynthesis...	KEGG PATHWAY	afm00603	2	9	2.91e-2	2.69e-1	Detail
Pentose phosphate pathway	KEGG PATHWAY	afm00030	3	26	3.43e-2	2.69e-1	Detail
Taurine and hypotaurine metabo...	KEGG PATHWAY	afm00430	2	12	4.58e-2	2.77e-1	Detail
Glycerophospholipid metabolism	KEGG PATHWAY	afm00564	4	51	4.71e-2	2.77e-1	Detail
