# Supplementary material for: Sirtuin E deacetylase is required for full virulence of Aspergillus fumigatus
Source: Commun Biol. 2024 Jun 8;7:704. doi: 10.1038/s42003-024-06383-3 (PMC11162503; doi:10.1038/s42003-024-06383-3)
Supplement: Supplementary file 7 — Supplementary Data 5 [file 42003_2024_6383_MOESM7_ESM.xlsx]

## Sheet: Fig.1F
Deacetylase activity	Negative	Positive	AfHstA	AfSirA	AfSirB	AfSirC	AfSirD	AfSirE
Abz-G-P-acK-S-Q-EDDnp	113.59	4127.2	201.67	2521.6	2333.4	1009.2	74.383	129.83
	105.32	4477	193.56	2728.8	2309.9	1040.7	76.694	131.26
	120.45	4345.5	193.11	2649.7	2672.3	1018.4	73.119	116.08
			199.41	2385.5	2547.4	1011.4	100.84	109.24
			189.65	2333.1	2556.1	1106.4	108.07	115.21
			192.93	2417.1	2807.1	1064.5	112.14	108.91
				1802	2666.9	1082.9
				1716.9	2756.7	1075
				1939	2644.8	1043

## Sheet: Fig. 1G
Deacetylase activity	Negative	Positive	AfHstA	AfSirA	AfSirB	AfSirC	AfSirD	AfSirE
Abz-Y-Q-acK-S-T-Q-EDDnp	113.59	4127.2	143.08	2837.2	3533.1	179.53	142.02	3111.9
	105.32	4477	138.01	2755.6	3433.5	169.34	143.49	3036.7
	120.45	4345.5	133.98	2944.4	3398.8	172.35	144.39	3114.8
				2539	3300.6			3340.9
				2526.6	3310			3351.7
				2503	3356.8			3166.2
				2490.4	2659.6			2960.1
				2484.8	2593.4			2969.7
				2550.6	2787.3			2611.8

## Sheet: Fig. 2B
Relative diamenter (treated/untreated)	WT	ΔsirA	ΔsirB	ΔsirC	ΔsirD	ΔsirE	ΔhstA	SIRTKO
CR.1/ YAG media	0.684211	0.572165	0.626374	0.568966	0.583333	0.475862	0.556522	0.477273
CR.2/ YAG media	0.701754	0.541237	0.659341	0.534483	0.566667	0.434483	0.53913	0.522727
CR.3/ YAG media	0.701754	0.541237	0.626374	0.551724	0.6	0.496552	0.556522	0.454545
CR.1/ YAG media	0.638298	0.535135	0.61326	0.6	0.593583	0.41958	0.569038	0.518135
CR.2/ YAG media	0.638298	0.567568	0.61326	0.6	0.57754	0.440559	0.535565	0.559585
CR.3/ YAG media	0.606383	0.502703	0.596685	0.6	0.57754	0.482517	0.60251	0.53886
	0					0.503497		0.518135

## Sheet: Fig. 2C
Relative diamenter (treated/untreated)	WT	ΔsirA	ΔsirB	ΔsirC	ΔsirD	ΔsirE	ΔhstA	SIRTKO
CFW.1 / YAG media	0.508772	0.371134	0.494505	0.431034	0.45	0.372414	0.417391	0.522727
CFW.2 / YAG media	0.526316	0.386598	0.478022	0.431034	0.466667	0.310345	0.521739	0.454545
CFW.3 / YAG media	0.526316	0.402062	0.494505	0.431034	0.433333	0.331034	0.486957	0.477273
CFW.1 / YAG media	0.494681	0.437838	0.546961	0.516667	0.481283	0.41958	0.485356	0.435233
CFW.2 / YAG media	0.510638	0.389189	0.546961	0.433333	0.497326	0.20979	0.468619	0.373057
CFW.3 / YAG media	0.494681	0.405405	0.513812	0.433333	0.481283	0.125874	0.435146	0.352332
						0.230769	0.435146	0.393782

## Sheet: Fig. 2D
Relative diamenter (treated/untreated)	WT	ΔsirA	ΔsirB	ΔsirC	ΔsirD	ΔsirE	ΔhstA	SIRTKO
1 ug/mL.1	0.458333	0.379747	0.293023	0.38009	0.39726	0.205714	0.42654	0.2
1 ug/mL.2	0.458333	0.417722	0.446512	0.393665	0.452055	0.205714	0.454976	0.2
1 ug/mL.3	0.465278	0.379747	0.404651	0.40724	0.431507	0.205714	0.398104	0.216667

## Sheet: Fig. 2E
	wt.1	wt.2	wt.3	wt.4	∆AfSirA.1	∆AfSirA.2	∆AfSirA.3	∆AfSirA.4	∆AfSirB.1	∆AfSirB.2	∆AfSirB.3	∆AfSirB.4	∆AfSirC.1	∆AfSirC.2	∆AfSirC.3	∆AfSirC.4	∆AfSirD.1	∆AfSirD.2	∆AfSirD.3	∆AfSirD.4	∆AfSirE.1	∆AfSirE.2	∆AfSirE.3	∆AfSirE.4	∆AfHstA.1	∆AfHstA.2	∆AfHstA.3	∆AfHstA.4	SIRTko.1	SIRTko.2	SIRTko.3	SIRTko.4
Fucose	0.1128	0.1128	0.1119	0.1128	0.1204	0.1045	0.1054	0.1063	0.1067	0.1213	0.1081	0.1081	0.1113	0.1158	0.1112	0.1109	0.111	0.1106	0.1117	0.1107	0.1063	0.1085	0.1086	0.1084	0.109	0.1076	0.1069	0.1082	0.1068	0.111	0.1054	0.1054
Glucosamine	0.154	0.1724	0.1723	0.1782	0.1951	0.2014	0.1583	0.1981	0.18	0.2422	0.1735	0.1898	0.1788	0.1589	0.1766	0.1882	0.1878	0.1615	0.1582	0.1598	0.1554	0.17	0.1414	0.1543	0.1555	0.1092	0.1378	0.1244	0.1302	0.1625	0.1359	0.1359
Galactose	0.1613	0.1333	0.1356	0.16	0.1728	0.1781	0.138	0.1755	0.1657	0.191	0.1732	0.1682	0.0748	0.0637	0.0633	0.0808	0.1634	0.1481	0.1433	0.1313	0.172	0.1823	0.1463	0.1643	0.1494	0.134	0.1537	0.1183	0.1497	0.1462	0.1235	0.1235
Glucose	0.3465	0.3287	0.3477	0.3362	0.3321	0.3241	0.317	0.3307	0.3308	0.371	0.3194	0.3268	0.3734	0.3581	0.3387	0.349	0.3323	0.3156	0.329	0.3346	0.2988	0.3122	0.317	0.3215	0.3329	0.2728	0.3038	0.2804	0.3138	0.3282	0.299	0.299
Manose	0.058	0.0695	0.0733	0.0741	0.0849	0.0833	0.0702	0.0905	0.0691	0.1021	0.0732	0.0743	0.0701	0.0601	0.0864	0.0748	0.0774	0.0676	0.0627	0.0652	0.0096	0.0604	0.0497	0.0534	0.0575	0.0294	0.0592	0.0453	0.0542	0.0525	0.0628	0.0628
Relative to fucose	wt.1	wt.2	wt.3	wt.4	∆AfSirA.1	∆AfSirA.2	∆AfSirA.3	∆AfSirA.4	∆AfSirB.1	∆AfSirB.2	∆AfSirB.3	∆AfSirB.4	∆AfSirC.1	∆AfSirC.2	∆AfSirC.3	∆AfSirC.4	∆AfSirD.1	∆AfSirD.2	∆AfSirD.3	∆AfSirD.4	∆AfSirE.1	∆AfSirE.2	∆AfSirE.3	∆AfSirE.4	∆AfHstA.1	∆AfHstA.2	∆AfHstA.3	∆AfHstA.4	SIRTko.1	SIRTko.2	SIRTko.3	SIRTko.4
Glucosamine	1.36525	1.52837	1.53977	1.57979	1.62043	1.92727	1.5019	1.86359	1.68697	1.9967	1.605	1.75578	1.60647	1.37219	1.58813	1.69702	1.69189	1.46022	1.41629	1.44354	1.4619	1.56682	1.30203	1.42343	1.42661	1.01487	1.28906	1.14972	1.2191	1.46396	1.28937	1.28937
Galactose	1.42996	1.18174	1.2118	1.41844	1.43522	1.70431	1.3093	1.65099	1.55295	1.57461	1.60222	1.55597	0.672058	0.550086	0.569245	0.728584	1.47207	1.33906	1.2829	1.18609	1.61806	1.68018	1.34715	1.51568	1.37064	1.24535	1.43779	1.09335	1.40169	1.31712	1.17173	1.17173
Glucose	3.07181	2.91401	3.10724	2.9805	2.75831	3.10144	3.00759	3.11101	3.10028	3.05853	2.95467	3.02313	3.3549	3.0924	3.04586	3.14698	2.99369	2.85353	2.94539	3.02258	2.81091	2.87742	2.91897	2.96587	3.05413	2.53532	2.84191	2.5915	2.9382	2.95676	2.83681	2.83681
Manose	0.514184	0.616135	0.655049	0.656915	0.70515	0.797129	0.666034	0.851364	0.64761	0.841715	0.677151	0.687327	0.629829	0.518998	0.776978	0.674482	0.697297	0.611212	0.561325	0.588979	0.0903104	0.556682	0.457643	0.49262	0.527523	0.273234	0.553789	0.418669	0.507491	0.472973	0.595825	0.595825

## Sheet: Fig. 3A
	CTL PBS	Af1160+	AfSirA+	AfSirB+	AfSirC+	AfSirD+	AfSirE+	AfHstA+	AfSIRTko+
1
1
2
2
2
3			1	1	1
3			1
3			1
4		1	1	1	1	1		1
4			1	1	1	1		1
4			1	1	1			1
4			1	1				1
4			1	1				1
4				1
4				1
4				1
4				1
5		1	1	1	1	1		1
5		1	1	1	1	1		1
5		1	1	1	1	1		1
5		1	1	1	1	1
5		1	1	1	1	1
5			1	1	1	1
5			1		1	1
6	0		1	1	1	1
6	0		1		1	1
6	0		1		1	1
6	0				1	1
6	0					1
6	0					1
7	0	1	1	1	1	1		1	1
7	0	1	1	1	1	1		1	1
7	0		1	1	1			1
7	0		1
8	0	1	1	1	1	1	1	1	1
8	0	1	1	1	1	1	1	1
8	0	1	1	1	1	1	1	1
8	0	1	1	1	1	1	1	1
8	0	1	1	1		1	1	1
8	0	1				1	1
8	0	1				1
8	0					1
8	0	1				1
9	0	1	1	1	1		1	1
9	0	1	1	1	1		1	1
9	0		1		1		1	1
9	0				1		1	1
9	0				1		1
10	0	1		1	1	1	1	1	1
10	0	1		1	1	1	1	1	1
10	0	1		1	1		1	1	1
10	0	1					1	1
10	0	1						1
11	0	1				1	1	1
11	0	1					1	1
11	0	1					1	1
12	0	1				1	0	1	1
12	0	1					0		1
12	0						0		1
13	0	1					0	1	1
13	0	1					0		0
14	0						0		0
14	0						0		0

## Sheet: Fig. 3B
Time (days)	PBS	∆sirE:sirE	SIRTko	Sire H-Y	ΔsirE	WT
15	0
15	0
15	0
15	0
15	0
15	0
15	0
15	0
15	0
15	0
7		1
7		1
7		1
7		1
7		1
8		1
9		1
9		1
15		0
15		0
15			0
15			0
15			0
15			0
15			0
15			0
15			0
15			0
15			0
15			0
7				1
8				2
15				0
15				0
15				0
15				0
15				0
15				0
15				0
15				0
6					1
6					1
6					1
15					0
15					0
15					0
15					0
15					0
15					0
15					0
4						1
4						1
4						1
4						1
4						1
4						1
4						1
4						1
6						1
6						1

## Sheet: Fig. 3C
Day	PBS										WT										∆sirE::sirE										∆AfSirEH-Y										SIRTKO
0	100	100	100	100	100	100	100	100	100	100	100	100	100	100	100	100	100	100	100	100	100	100	100	100	100	100	100	100	100	100	100	100	100	100	100	100	100	100	100	100	100	100	100	100	100	100	100	100	100
1	101.676	102.632	102.5	99.5	102.051	100.556	102.614	91.6667	102.367	101.163	98.2759	99.0148	100	100	97.8947	100	95.7317	96.0784	94.8387	98.125	98.913	99.4898	100	99.4924	99.4792	100.543	100.508	98.9474	101.02	102.116	98.3784	99.4764	87.6289	99.4737	100	99.0099	96.0452	96.8254	96.2162	98.324	91.4573	100.5	101.042	101.554	98.8636	101.02	99.4872	100	103.175
2	105.028	105.789	105	95	103.59	101.111	101.961	97.0238	100.592	103.488	98.8506	93.5961	95.6098	96.7742	97.8947	90.1734	92.0732	94.1176	88.3871	92.5	96.1957	98.9796	100	98.9848	98.9583	101.63	101.015	97.3684	103.061	104.762	95.6757	101.571	100	102.632	87.963	67.8218	89.8305	77.7778	82.7027	84.9162	86.9347	101	96.875	102.073	96.5909	91.8367	87.6923	86.5	90.4762
3	103.352	105.263	105.5	93	102.564	100	108.497	95.8333	85.7988	102.326	92.5287	84.7291	80.4878	86.0215	84.2105	79.7688	87.8049	86.9281	82.5806	80.625	92.9348	86.7347	92.268	86.802	94.2708	92.9348	86.2944	92.1053	89.7959	96.2963	97.8378	91.0995	69.5876	84.7368	83.7963	73.2673	90.3955	84.6561	64.8649	67.5978	82.4121	91	88.0208	88.601	84.0909	86.7347	83.5897	80	96.8254
4	102.235	104.211	105.5	90	101.538	97.7778	100.654	98.8095	88.7574	104.651	87.3563	73.8916	0	0	0	0	0	0	0	0	92.9348	83.1633	92.268	86.2944	95.3125	92.3913	85.2792	89.4737	86.7347	86.7725	100	94.2408	65.4639	78.9474	87.963	74.2574	90.9605	86.2434	64.8649	67.0391	75.8794	83.5	83.3333	87.0466	73.8636	87.2449	87.1795	81.5	100.529
5	109.497	107.368	102.5	91.5	107.179	101.111	101.307	102.381	90.5325	101.744	74.7126	65.0246	0	0	0	0	91.9786	0	0	0	86.9565	76.5306	76.8041	68.5279	79.6875	86.9565	81.2183	86.8421	83.6735	79.8942	102.703	98.9529	62.3711	79.4737	92.5926	78.2178	90.3955	89.9471	68.6486	62.5698	70.3518	90	88.5417	88.0829	75	95.4082	88.2051	84.5	105.82
6	110.615	105.263	105	97.5	107.179	94.4444	96.0784	102.976	92.8994	103.488	0	0	0	0	0	0	0	0	0	0	77.7174	71.9388	71.6495	70.0508	75.5208	86.9565	85.7868	94.2105	81.6327	75.1323	105.405	99.4764	67.0103	84.2105	96.2963	79.2079	93.2203	91.0053	68.6486	61.4525	74.3719	91.5	90.1042	82.9016	79.5455	103.571	92.3077	85.2	107.407
7	110.056	107.368	102.5	100	107.692	101.111	94.7712	102.381	94.6746	103.488											0	0	0	0	0	85.8696	94.4162	100	78.5714	71.4286	107.568	102.618	70.1031	89.4737	99.0741	84.1584	94.3503	84.6561	0	61.4525	83.4171	99	97.9167	76.1658	98.2955	104.082	97.9487	90	89.9471
8	110.615	108.421	103.5	101.5	109.231	101.667	100	102.976	95.2663	104.07											0	0	0	0	0	76.087	98.9848	101.579	0	68.7831	108.649	102.094	71.6495	0	100.463	90.099	106.78	97.8836	0	0	81.9095	96	98.4375	77.7202	97.7273	105.102	99.4872	94.5	107.937
9	110.056	110	104	104.5	111.795	101.111	98.0392	101.19	95.2663	104.651											0	0	0	0	0	0	100	100	0	0	112.973	103.141	75.7732	0	97.2222	91.5842	107.345	98.9418	0	0	88.4422	101	100.521	86.5285	100.568	105.612	101.026	95	108.466
10	110.056	111.579	103.5	108	112.821	103.333	103.922	104.167	94.6746	104.651											0	0	0	0	0	0	100.508	100.526	0	0	112.432	104.188	80.9278	0	97.6852	93.5644	109.04	102.116	0	0	89.4472	101.5	102.604	88.0829	102.273	106.633	101.538	95.5	108.466
11	110.615	112.632	105	109	113.333	105	103.922	104.167	95.858	105.233											0	0	0	0	0	0	100.508	100	0	0	114.054	103.665	82.4742	0	98.1481	95.5446	110.734	104.762	0	0	90.4523	104	102.604	89.1192	105.114	108.163	101.538	95	109.524
12	110.615	113.684	107	109.5	114.872	105.556	103.922	105.357	96.4497	106.395											0	0	0	0	0	0	100	101.579	0	0	115.676	104.712	85.0515	0	99.537	97.5248	112.994	106.349	0	0	90.9548	104.5	103.646	91.7098	106.25	110.204	101.026	96.5	108.995
13	110.615	113.684	107.5	109.5	115.385	106.111	105.229	102.976	94.6746	107.558											0	0	0	0	0	0	99.4924	102.105	0	0	116.216	105.759	88.1443	0	100	99.0099	115.819	108.995	0	0	92.4623	104	104.167	93.2642	107.386	111.224	100.513	97	109.524
14	111.732	112.105	108.5	110	115.897	110.556	111.111	107.143	100.592	107.558											0	0	0	0	0	0	100.508	101.579	0	0	117.297	107.853	89.6907	0	100.926	100.99	116.384	110.053	0	0	93.9698	104.5	104.167	96.3731	109.659	112.245	101.538	96.5	110.053
15	111.732	114.737	109	112	117.949	114.444	113.072	111.905	104.142	109.302											0	0	0	0	0	0	100	102.632	0	0	118.378	108.377	92.268	0	102.315	100.99	116.384	110.053	0	0	95.4774	105	105.729	98.4456	111.932	112.245	101.026	97.5	110.053
[truncated: 11 more columns]

## Sheet: Fig. 3D
Day	PBS										WT										∆sirE::sirE										∆AfSirEH-Y										SIRTKO
0	2	2	2	2	2	2	2	2	2	2	2	2	2	2	2	2	2	2	2	2	2	2	2	2	2	2	2	2	2	2	2	2	2	2	2	2	2	2	2	2	2	2	2	2	2	2	2	2	2
1	2	2	2	2	2	2	2	2	2	2	2	2	2	2	2	2	5	5	10	5	2	2	2	2	2	2	2	2	2	2	2	2	4	2	2	2	2	2	2	2	3	3	3	3	3	2	2	22	2
2	0	0	0	0	0	0	0	0	0	0	5	6	9	9	9	6	9	9	10	10	2	2	2	2	2	5	5	5	5	5	2	5	5	5	7	4	3	4	7	4	2	2	2	2	2	5	5	5	9
3	0	0	0	0	0	0	0	0	0	0	6	6	11	11	11	11	9	10	10	11	5	5	6	7	5	6	7	5	7	6	0	7	11	7	5	9	9	9	11	11	6	6	6	7	11	5	9	9	5
4	0	0	0	0	0	0	1	0	0	0	10	11									5	5	5	5	5	5	5	5	5	6	0	2	9	10	3	9	9	9	9	10	6	6	6	5	11	5	5	5	2
5	0	0	0	0	0	0	0	0	0	0	11	11									10	10	11	11	11	6	5	5	5	6	0	0	5	9	0	9	9	9	9	9	6	5	5	5	5	2	2	5	2
6	0	0	0	0	0	1	0	0	0	0											11	10	10	9	10	9	2	2	9	10	0	0	5	9	0	9	9	10	9	9	5	5	5	10	2	2	2	2	2
7	0	0	0	0	0	0	0	0	0	0																9	0	0	9	9	0	0	2	9	0	9	9	9		9	2	2	2	10	2	0	0	0	2
8	0	0	0	0	0	0	0	0	0	0																11	0	0		9	0	0	2		0	5	5	5			2	0	0	5	0	0	0	0	0
9	0	0	0	0	0	0	0	0	0	0																	0	0			0	0	0		0	2	2	2			0	0	0	2	0	0	0	0	0
10	0	0	0	0	0	0	0	0	0	0																	0	0			0	0	0		0	0	0	0			0	0	0	0	0	0	0	0	0
11	0	0	0	0	0	0	0	0	0	0																	0	0			0	0	0		0	0	0	0			0	0	0	0	0	0	0	0	0
12	0	0	0	0	0	0	0	0	0	0																	0	0			0	0	0		0	0	0	0			0	0	0	0	0	0	0	0	0
13	0	0	0	0	0	0	0	0	0	0																	0	0			0	0	0		0	0	0	0			0	0	0	0	0	0	0	0	0
14	0	0	0	0	0	0	0	0	0	0																	0	0			0	0	0		0	0	0	0			0	0	0	0	0	0	0	0	0
15	0	0	0	0	0	0	0	0	0	0																	0	0			0	0	0		0	0	0	0			0	0	0	0	0	0	0	0	0
[truncated: 11 more columns]

[truncated: 6 more sheets: Fig. 4B, Fig.5C, Fig. 5D, Fig. 6C, Fig. 6D, Fig. 8]
